# Supplementary material for: Accurate Transcription Factor Activity Inference to Decipher Cell Identity from Single‐Cell Transcriptomic Data with MetaTF
Source: Adv Sci (Weinh). 2025 May 21;12(23):e10745. doi: 10.1002/advs.202410745 (PMC12199337; doi:10.1002/advs.202410745)
Supplement: Supplementary file 2 — Supplemental Table 1 [file ADVS-12-e10745-s008.xlsx]

## Sheet: Sheet1
Table S1
Identify cells with differentially expressed TF under TF perturbation in CRISPRi data.
sample	mean_pos	mean_ctrl	logFC	p-value	type
HBP1_gRNA3	0.0892857	0.228956	-0.93491	0.00171006	not_diff
RREB1_gRNA3	0.161538	0.43266	-0.981346	6.47817e-08	not_diff
RREB1_gRNA1	0.0619469	0.43266	-1.92997	1.99224e-19	diff
SP1_gRNA3	0.019802	0.328283	-2.76187	2.43114e-26	diff
FOXH1_gRNA1	0.0934579	1.86869	-2.98537	4.13005e-76	diff
FOXH1_gRNA3	0.189591	1.86869	-2.2834	4.92065e-68	diff
FOXQ1_gRNA3	0.0185185	0.136364	-1.95127	7.90976e-05	diff
ZBTB33_gRNA3	0	0.153199	-5.03824	4.03208e-20	diff
ESRRA_gRNA2	0	0.212121	-5.36186	4.8476e-25	diff
MLXIP_gRNA2	0.056338	0.446128	-2.05388	2.69585e-19	diff
SMAD2_gRNA2	0.18429	1.08754	-1.77067	7.91201e-54	diff
OTX2_gRNA1	4.89474	3.54882	0.321467	0.00425468	not_diff
ATF7_gRNA1	0.0508475	0.286195	-1.71186	1.58108e-09	diff
ZNF263_gRNA2	0.148148	0.175084	-0.166022	0.605403	not_diff
USF1_gRNA2	0	0.016835	-2.88116	0.0015155	diff
RARA_gRNA1	0.14	0.215488	-0.428776	0.0584765	not_diff
ELF3_gRNA3	0	0.0454545	-3.83847	7.79976e-06	diff
FOXJ3_gRNA1	0.0344828	0.353535	-2.30176	5.37414e-20	diff
SOX11_gRNA3	0.0657895	0.858586	-2.55491	7.16631e-31	diff
PITX2_gRNA1	1.12766	1.54882	-0.317109	0.0196262	not_diff
FOXA3_gRNA3	0.0117647	0.272727	-3.06545	1.01605e-22	diff
SMAD2_gRNA1	0.118421	1.08754	-2.20994	2.38749e-65	diff
FOXM1_gRNA1	0	0.39899	-5.99144	6.58557e-29	diff
MLXIP_gRNA1	0.0657895	0.446128	-1.9013	5.3455e-13	diff
SMAD2_gRNA3	0.132812	1.08754	-2.09615	1.38328e-56	diff
SOX17_gRNA1	0.156425	2.85185	-2.89713	3.37258e-100	diff
MIXL1_gRNA1	0.029703	1.15488	-3.62826	3.05477e-48	diff
SOX11_gRNA1	0.10687	0.858586	-2.07552	1.52622e-35	diff
HMBOX1_gRNA3	0.0144928	0.117845	-2.03745	4.75561e-07	diff
FOXA2_gRNA3	0.566667	0.786195	-0.326942	0.0336818	not_diff
E2F6_gRNA1	0	0.535354	-6.28479	4.74426e-55	diff
MAX_gRNA2	0.106667	0.991582	-2.22127	2.62838e-38	diff
YY1_gRNA3	1.69565	1.3064	0.260619	0.0312393	not_diff
ATF3_gRNA2	0.0666667	1.16667	-2.84817	1.18375e-30	diff
GSC_gRNA1	0.106383	1.51684	-2.64864	1.83588e-70	diff
SOX17_gRNA3	0.207865	2.85185	-2.61439	2.73771e-84	diff
ZIC3_gRNA3	0.344444	1.05219	-1.11475	7.64762e-14	diff
SMAD4_gRNA3	0.358209	0.496633	-0.325959	0.0929773	not_diff
HMBOX1_gRNA2	0.016129	0.117845	-1.93705	3.26728e-06	diff
GATA4_gRNA3	0.33945	0.814815	-0.87392	4.82462e-10	not_diff
JUND_gRNA2	0.0428571	0.592593	-2.60526	3.42072e-32	diff
ARNT_gRNA3	0.0853659	0.176768	-0.721885	0.0117846	not_diff
ZNF143_gRNA3	0	0.188552	-5.24466	4.76256e-21	diff
GATA6_gRNA2	2.26316	3.13636	-0.32618	0.141586	not_diff
HSF2_gRNA2	0.0181818	0.205387	-2.37579	3.21408e-11	diff
MIXL1_gRNA2	0.135593	1.15488	-2.13561	3.92741e-33	diff
ZNF410_gRNA1	0.174603	0.296296	-0.526503	0.0695814	not_diff
ZIC3_gRNA2	0.357143	1.05219	-1.07865	9.01948e-12	diff
CREB3_gRNA1	0.130769	1.47811	-2.41815	1.58997e-58	diff
OTX2_gRNA3	4.32692	3.54882	0.19819	0.123641	not_diff
TGIF2_gRNA3	0.04	0.459596	-2.41895	1.75655e-19	diff
JUND_gRNA3	0.0322581	0.592593	-2.8819	1.43913e-34	diff
HSF2_gRNA3	0.025641	0.205387	-2.0473	8.05277e-11	diff
RARA_gRNA2	0.188034	0.215488	-0.135608	0.502469	not_diff
YY1_gRNA1	1.04348	1.3064	-0.224521	0.336802	not_diff
NFYB_gRNA1	0	0.703704	-6.55778	5.03977e-59	diff
SOX17_gRNA2	0.168831	2.85185	-2.82127	2.85726e-90	diff
ESRRA_gRNA1	0.03125	0.212121	-1.88834	4.41128e-09	diff
FOXA3_gRNA2	0.060241	0.272727	-1.49732	1.35161e-07	diff
FOXA2_gRNA2	0.0595238	0.786195	-2.56544	4.89899e-43	diff
ZNF410_gRNA2	0.0277778	0.296296	-2.33513	3.65292e-11	diff
HSF2_gRNA1	0.049505	0.205387	-1.40768	2.0615e-07	diff
SP1_gRNA1	0	0.328283	-5.79692	3.35301e-37	diff
ETV5_gRNA1	0.0769231	0.372054	-1.566	1.16345e-10	diff
GATA4_gRNA2	0.375	0.814815	-0.774598	0.000800964	not_diff
FOXA2_gRNA1	0.0588235	0.786195	-2.57708	1.8772e-43	diff
GSC_gRNA2	0.814286	1.51684	-0.621502	1.56847e-05	not_diff
NFE2L2_gRNA3	0.0909091	0.840067	-2.21387	6.64646e-25	diff
ESRRA_gRNA3	0.0163934	0.212121	-2.50577	2.70897e-13	diff
FOXJ3_gRNA3	0.0555556	0.353535	-1.83558	1.70617e-13	diff
ARNT_gRNA1	0.0147059	0.176768	-2.42644	1.40928e-11	diff
CREB3_gRNA3	0.102564	1.47811	-2.65901	3.88326e-43	diff
SOX11_gRNA2	0.101449	0.858586	-2.12708	7.2517e-22	diff
ETV5_gRNA2	0.0655738	0.372054	-1.72341	1.0015e-11	diff
PBX2_gRNA2	0.254237	0.915825	-1.27872	1.50768e-13	diff
MIXL1_gRNA3	0.0882353	1.15488	-2.56134	7.68946e-40	diff
FOXJ3_gRNA2	0.145161	0.353535	-0.886097	0.00215108	not_diff
CTCF_gRNA3	0.0714286	0.461279	-1.85357	6.94994e-12	diff
RREB1_gRNA2	0.110497	0.43266	-1.35826	1.06404e-15	diff
SP1_gRNA2	0.0769231	0.328283	-1.44119	2.40513e-08	diff
E2F6_gRNA3	0.0701754	0.535354	-2.01965	5.03509e-15	diff
JUND_gRNA1	0.130435	0.592593	-1.50768	2.02062e-13	diff
FOXQ1_gRNA1	0	0.136364	-4.92263	4.15582e-09	diff
FOXQ1_gRNA2	0.015873	0.136364	-2.09692	1.87956e-05	diff
ATF3_gRNA3	1.1194	1.16667	-0.041319	0.813577	not_diff
NFE2L2_gRNA2	0.0526316	0.840067	-2.75253	2.04009e-40	diff
GSC_gRNA3	1.77419	1.51684	0.156624	0.225386	not_diff
TGIF2_gRNA2	0.0425532	0.459596	-2.35854	4.18034e-27	diff
ZNF143_gRNA2	0.0512821	0.188552	-1.28801	2.40035e-05	diff
SMAD4_gRNA1	0	0.496633	-6.20986	5.98179e-51	diff
FOXH1_gRNA2	0.0909091	1.86869	-3.01273	6.88328e-79	diff
HBP1_gRNA1	0.046875	0.228956	-1.5693	1.59558e-07	diff
ATF7_gRNA3	0	0.286195	-5.66016	2.04824e-33	diff
PITX2_gRNA2	1.92537	1.54882	0.217499	0.117246	not_diff
MNT_gRNA3	0.0833333	0.106061	-0.238618	0.719325	not_diff
ATF3_gRNA1	0.155556	1.16667	-2.00935	3.00454e-17	diff
ATF7_gRNA2	0.0681818	0.286195	-1.42342	5.15571e-06	diff
NFE2L2_gRNA1	0.037037	0.840067	-3.09611	2.64395e-28	diff
NFYB_gRNA3	0.45098	0.703704	-0.444139	0.0832973	not_diff
ARNT_gRNA2	0	0.176768	-5.18048	1.82662e-21	diff
RARA_gRNA3	0.1	0.215488	-0.762416	0.119794	not_diff
ZNF263_gRNA1	0.0163934	0.175084	-2.31487	2.69763e-10	diff
ZBTB33_gRNA1	0.0147059	0.153199	-2.28421	8.45133e-10	diff
FOXM1_gRNA3	0.0285714	0.39899	-2.60463	1.83418e-14	diff
ZBTB33_gRNA2	0	0.153199	-5.03824	4.03208e-20	diff
PBX2_gRNA1	0.0571429	0.915825	-2.75801	1.17546e-30	diff
ZIC3_gRNA1	0.53125	1.05219	-0.682464	0.000770658	not_diff
MLXIP_gRNA3	0.0135135	0.446128	-3.42776	2.93514e-36	diff
OTX2_gRNA2	4.36	3.54882	0.205804	0.0318027	not_diff
HBP1_gRNA2	0.0172414	0.228956	-2.5342	1.96778e-14	diff
FOXA3_gRNA1	0.333333	0.272727	0.200006	0.420335	not_diff
ZNF263_gRNA3	0	0.175084	-5.17096	1.49613e-21	diff
YY1_gRNA2	1.15686	1.3064	-0.121463	0.424135	not_diff
ELF3_gRNA1	0.0379747	0.0454545	-0.175562	0.803032	not_diff
MAX_gRNA1	0.0701754	0.991582	-2.63516	5.97209e-34	diff
USF1_gRNA3	0	0.016835	-2.88116	0.0015155	diff
EOMES_gRNA2	0	2.51852	-7.83182	4.45912e-115	diff
HMBOX1_gRNA1	0	0.117845	-4.77782	5.84172e-17	diff
PITX2_gRNA3	1.64583	1.54882	0.0607145	0.663088	not_diff
PBX2_gRNA3	0.107692	0.915825	-2.1324	2.68249e-34	diff
GATA6_gRNA3	2.89744	3.13636	-0.0792116	0.610716	not_diff
MNT_gRNA1	0.0384615	0.106061	-0.998069	0.106175	not_diff
E2F6_gRNA2	0.047619	0.535354	-2.40078	7.1847e-20	diff
FOXM1_gRNA2	0	0.39899	-5.99144	6.58557e-29	diff
USF1_gRNA1	0	0.016835	-2.88116	0.0015155	diff
SMAD4_gRNA2	0.125	0.496633	-1.37358	3.68256e-09	diff
MAX_gRNA3	0.0416667	0.991582	-3.14689	5.34406e-47	diff
CTCF_gRNA1	0.25	0.461279	-0.610717	0.46136	not_diff
ELF3_gRNA2	0.0769231	0.0454545	0.517248	0.691922	not_diff
MNT_gRNA2	0.0769231	0.106061	-0.317673	0.599617	not_diff
ZNF410_gRNA3	0.152174	0.296296	-0.663155	0.0159357	not_diff
ZNF143_gRNA1	0.0666667	0.188552	-1.03007	0.0197261	diff
MYBL2_gRNA2	0	1.07576	-6.98171	7.06872e-49	diff
CDC5L_gRNA1	0	0.835017	-6.72865	2.05746e-67	diff
GATA6_gRNA1	1.10526	3.13636	-1.0424	5.67378e-05	diff
EOMES_gRNA3	0.666667	2.51852	-1.32803	0.10641	not_diff
EOMES_gRNA1	0.25	2.51852	-2.30637	5.8963e-08	diff
NFYB_gRNA2	0.2	0.703704	-1.25447	0.0643214	not_diff
CTCF_gRNA2	0.363636	0.461279	-0.237269	0.644285	not_diff
