# Supplementary material for: Accurate Transcription Factor Activity Inference to Decipher Cell Identity from Single‐Cell Transcriptomic Data with MetaTF
Source: Adv Sci (Weinh). 2025 May 21;12(23):e10745. doi: 10.1002/advs.202410745 (PMC12199337; doi:10.1002/advs.202410745)
Supplement: Supplementary file 3 — Supplemental Table 2 [file ADVS-12-e10745-s007.xlsx]

## Sheet: Sheet1
Table S2
The AUROC of 40 perturbated TFs calculated with three methods (including metaTF, SCENIC and DoRothEA)
TFs	metaTF	SCENIC	DoRothEA
ARNT	0.53	0.528	0.518
ATF3	0.61	0.595	0.492
ATF7	0.602	0.488	0.518
CREB3	0.78	0.456	0.452
CTCF	0.57	0.578	0.574
E2F6	0.551	0.558	0.487
ESRRA	0.578	0.483	0.515
ETV5	0.557	0.525	0.458
FOXA2	0.791	0.683	0.582
FOXA3	0.594	0.514	0.575
FOXJ3	0.585	0.521	0.45
FOXM1	0.593	0.453	0.512
FOXQ1	0.51	0.583	0.492
GATA4	0.596	0.511	0.523
GSC	0.79	0.781	0.52
HMBOX1	0.52	0.495	0.515
HSF2	0.517	0.522	0.521
JUND	0.509	0.48	0.534
MAX	0.621	0.6	0.492
MIXL1	0.813	0.711	0.495
MLXIP	0.571	0.491	0.561
MNT	0.431	0.505	0.514
NFE2L2	0.783	0.466	0.791
PITX2	0.602	0.451	0.492
RREB1	0.571	0.526	0.49
SMAD4	0.621	0.518	0.487
SOX11	0.602	0.611	0.575
SOX17	0.882	0.871	0.49
SP1	0.485	0.488	0.655
TGIF2	0.572	0.491	0.481
USF1	0.491	0.503	0.599
ZBTB33	0.488	0.501	0.495
ZIC3	0.705	0.5	0.473
ZNF143	0.622	0.62	0.513
ZNF263	0.618	0.586	0.477
FOXH1	0.844		0.626
HBP1	0.53		0.474
PBX2	0.576		0.452
ZNF410	0.512		0.515
SMAD2	0.931
