# Supplementary material for: Accurate Transcription Factor Activity Inference to Decipher Cell Identity from Single‐Cell Transcriptomic Data with MetaTF
Source: Adv Sci (Weinh). 2025 May 21;12(23):e10745. doi: 10.1002/advs.202410745 (PMC12199337; doi:10.1002/advs.202410745)
Supplement: Supplementary file 4 — Supplemental Table 3 [file ADVS-12-e10745-s019.xlsx]

## Sheet: Sheet1
Table S3
Cebpa activity values in Cebpa KO and WT cells predicted by three methods.
cell_name	group	metaTF	SCENIC	DoRothEA
W51377	Cebpa KO	0.257857	0.0806251	0.522307
W51378	Cebpa KO	0.345878	0.0514452	0.409393
W51379	Cebpa KO	0.50012	0	0.376552
W51380	Cebpa KO	-0.48671	0.010372	0.564374
W51381	Cebpa KO	0.68873	0.00331904	0.482067
W51382	Cebpa KO	1.14392	0	0.423005
W51383	Cebpa KO	-0.389592	0.0384456	0.571045
W51384	Cebpa KO	-0.0402253	0.0533813	0.206576
W51385	Cebpa KO	0.84448	0.0417646	0.453526
W51386	Cebpa KO	0.3574	0.0345734	0.280755
W51387	Cebpa KO	0.181374	0	0.521329
W51388	Cebpa KO	0.0433988	0.0481261	0.497084
W51389	Cebpa KO	0.378033	0.109114	0.381379
W51390	Cebpa KO	0.0642338	0	0.453538
W51391	Cebpa KO	0.275778	0	0.376552
W51392	Cebpa KO	-0.641714	0.0293182	0.567756
W51393	Cebpa KO	-0.0590499	0	0.384384
W51394	Cebpa KO	-0.996077	0	0.539248
W51395	Cebpa KO	-0.0490078	0.12723	0.21193
W51396	Cebpa KO	0.643941	0.0572535	0.282721
W51397	Cebpa KO	-0.186156	0	0.280755
W51398	Cebpa KO	0.240316	0.0226801	0.206576
W51399	Cebpa KO	0.0388786	0	0.550378
W51400	Cebpa KO	-0.246407	0.043839	0.555322
W51401	Cebpa KO	-0.283878	0.0401051	0.506851
W51402	Cebpa KO	0.816427	0.128475	0.269338
W51403	Cebpa KO	0.443371	0.0312543	0.379029
W51404	Cebpa KO	0.310943	0.0360946	0.415069
W51405	Cebpa KO	-0.993171	0	0.561642
W51406	Cebpa KO	-0.0758527	0	0.520371
W51407	Cebpa KO	0.124875	0	0.485075
W51408	Cebpa KO	-0.142028	0	0.206576
W51409	Cebpa KO	-0.35087	0	0.33919
W51410	Cebpa KO	0.298203	0	0.353696
W51411	Cebpa KO	0.346473	0	0.269338
W51412	Cebpa KO	0.675967	0.0604342	0.467006
W51413	Cebpa KO	-0.421657	0.0316692	0.569993
W51414	Cebpa KO	-0.104434	0.00276587	0.508924
W51415	Cebpa KO	0.607838	0	0.521329
W51416	Cebpa KO	0.432065	0.0309777	0.506708
W51417	Cebpa KO	-0.637426	0	0.571684
W51418	Cebpa KO	-0.420035	0.0446688	0.567053
W51419	Cebpa KO	-0.223245	0	0.564731
W51420	Cebpa KO	0.438909	0	0.401827
W51421	Cebpa KO	0.175983	0.0591896	0.376552
W51422	Cebpa KO	-0.448359	0.00774443	0.376552
W51423	Cebpa KO	-0.0700368	0	0.538702
W51424	Cebpa KO	0.413176	0	0.568027
W51425	Cebpa KO	0.582048	0	0.482213
W51426	Cebpa KO	0.0281665	0.0214355	0.376552
W51427	Cebpa KO	0.620189	0.0467432	0.376552
W51428	Cebpa KO	-0.0355262	0.00677638	0.44351
W51429	Cebpa KO	0.539249	0.023095	0.55507
W51430	Cebpa KO	0.322842	0	0
W51431	Cebpa KO	0.431736	0	0.206576
W51432	Cebpa KO	0.570243	0.0192228	0.496492
W51433	Cebpa KO	-0.363802	0.0466049	0.574862
W51434	Cebpa KO	0.177279	0.05186	0.510496
W51435	Cebpa KO	0.97717	0	0.420424
W51436	Cebpa KO	-0.896488	0.0289033	0.578955
W51437	Cebpa KO	0.804239	0	0.334454
W51438	Cebpa KO	-0.201667	0	0.376552
W51439	Cebpa KO	-0.054874	0	0.269338
W51440	Cebpa KO	0.0711753	0	0.501497
W51441	Cebpa KO	0.778964	0.0493708	0.508616
W51442	Cebpa KO	-0.295424	0	0.572722
W51443	Cebpa KO	-0.117074	0	0.549332
W51444	Cebpa KO	0.254333	0.0463283	0.551167
W51445	Cebpa KO	1.12659	0.0456368	0.333836
W51446	Cebpa KO	0.243407	0.0472964	0.415991
W51447	Cebpa KO	-0.132599	0	0.521994
W51448	Cebpa KO	0.863618	0.0583598	0.33919
W51449	Cebpa KO	0.462127	0.0320841	0.420424
W51450	Cebpa KO	-0.0992391	0	0.206576
W51451	Cebpa KO	-0.199913	0	0.415069
W51452	Cebpa KO	0.87685	0	0.33919
W51453	Cebpa KO	0.127018	0	0.529451
W51454	Cebpa KO	-0.130365	0	0.539426
W51455	Cebpa KO	0.0398507	0	0.448864
W51456	Cebpa KO	-0.472902	0	0.57478
W51457	Cebpa KO	0.522897	0	0.536769
W51458	Cebpa KO	0.0025477	0	0.558391
W51459	Cebpa KO	0.0434961	0.0554557	0.570139
W51460	Cebpa KO	-0.00826421	0.0562854	0.574293
W51461	Cebpa KO	0.254761	0	0.498745
W51462	Cebpa KO	0.265668	0.105933	0.423005
W51463	Cebpa KO	0.868504	0.0269672	0.478411
W51464	Cebpa KO	-1.1434	0.0380307	0.57603
W51465	Cebpa KO	0.337009	0.0568386	0.530668
W51466	Cebpa KO	0.33449	0	0.317138
W51467	Cebpa KO	0.37341	0.0276587	0.534138
W51468	Cebpa KO	-0.378219	0.0604342	0.564731
W51469	Cebpa KO	-0.100474	0	0.269338
W51470	Cebpa KO	0.340179	0	0.420424
W51471	Cebpa KO	0.43546	0.0323607	0.206576
W51472	Cebpa KO	-0.379156	0	0.206576
W51473	Cebpa KO	0.248494	0.0637533	0.415069
W51474	Cebpa KO	0.0133897	0	0.453538
W51475	Cebpa KO	-0.00797044	0.0529664	0.473782
W51476	Cebpa KO	0.288746	0.00857419	0.521329
W51477	Cebpa KO	0.193666	0	0.334454
W51478	Cebpa KO	0.393188	0	0.562535
W51479	Cebpa KO	0.00301925	0	0.498745
W51480	Cebpa KO	-0.0211711	0	0
W51481	Cebpa KO	0.284352	0.00193611	0.556474
W51482	Cebpa KO	0.7167	0.056562	0.482067
W51483	Cebpa KO	0.159978	0	0.475836
W51484	Cebpa KO	0.368863	0.0268289	0.571255
W51485	Cebpa KO	0.92255	0	0.556591
W51486	Cebpa KO	-0.299756	0	0.404416
W51487	Cebpa KO	0.083265	0.0349882	0.470888
W51488	Cebpa KO	-0.492239	0	0.515975
W51489	Cebpa KO	0.655235	0.0543493	0.44351
W51490	Cebpa KO	0.443394	0.00760614	0.420424
W51491	Cebpa KO	-0.682442	0.0286267	0.545974
W51492	Cebpa KO	0.366768	0.0546259	0.420424
W51493	Cebpa KO	1.33308	0.0832527	0.44351
W51494	Cebpa KO	0.992805	0	0.280755
W51495	Cebpa KO	0.975099	0.0583598	0.453526
W51496	Cebpa KO	-0.686866	0.0619555	0.570117
W51497	Cebpa KO	1.18846	0	0.334454
W51498	Cebpa KO	-0.309203	0	0.206576
W51499	Cebpa KO	0.646312	0	0.21193
W51500	Cebpa KO	-0.068304	0	0.533195
W51501	Cebpa KO	0.243122	0	0.353696
W51502	Cebpa KO	0.082574	0.0779975	0.21193
W51503	Cebpa KO	0.34621	0.0384456	0.44351
W51504	Cebpa KO	0.300388	0	0.353696
W51505	Cebpa KO	0.393394	0	0.280755
W51506	Cebpa KO	1.08107	0	0.556229
W51507	Cebpa KO	-0.315561	0.0673489	0.122132
W51508	Cebpa KO	0.625678	0	0.487421
W51509	Cebpa KO	0.179608	0.0537962	0.564166
W51510	Cebpa KO	-0.34581	0.0533813	0.565901
W51511	Cebpa KO	0.635623	0.0544876	0.280755
W51512	Cebpa KO	-0.409599	0	0.317138
W51513	Cebpa KO	0.137393	0	0.334454
W51514	Cebpa KO	0.811662	0	0.409393
W51515	Cebpa KO	0.231442	0	0.524638
W51516	Cebpa KO	-0.0190131	0.0710828	0.334454
W51517	Cebpa KO	0.454055	0.023095	0.434639
W51518	Cebpa KO	0.196875	0	0.556662
W51519	Cebpa KO	0.322106	0	0.448864
W51520	Cebpa KO	-0.068081	0	0.560161
W51521	Cebpa KO	1.26404	0.0547642	0.21193
W51522	Cebpa KO	0.727168	0.0330521	0.334454
W51523	Cebpa KO	0.506455	0.0521366	0.560147
W51524	Cebpa KO	0.176303	0	0.334454
W51525	Cebpa KO	0.213009	0.0179781	0.409393
W51526	Cebpa KO	0.13293	0	0.353696
W51527	Cebpa KO	0.111528	0	0.21193
W51528	Cebpa KO	0.871717	0.0333287	0.317138
W51529	Cebpa KO	0.231815	0	0.540373
W51530	Cebpa KO	0.278302	0	0.353696
W51531	Cebpa KO	-0.400927	0.032499	0.562912
W51532	Cebpa KO	0.467698	0	0.21193
W51533	Cebpa KO	-0.58011	0	0.529451
W51534	Cebpa KO	0.401801	0	0.435413
W51535	Cebpa KO	0.609054	0	0.480627
W51536	Cebpa KO	0.17286	0	0.56692
W51537	Cebpa KO	-0.0725227	0	0.280755
W51538	Cebpa KO	0.270246	0.0413497	0.334454
W51539	Cebpa KO	-0.183377	0.0445305	0.527318
W51540	Cebpa KO	0.674492	0.0326373	0.44351
W51541	Cebpa KO	-0.11487	0.0596045	0.409393
W51542	Cebpa KO	0.747159	0.00912737	0.333836
W51543	Cebpa KO	-0.5878	0.031116	0.571472
W51544	Cebpa KO	-0.221826	0	0.409393
W51545	Cebpa KO	-0.45704	0.0626469	0.554726
W51546	Cebpa KO	0.152771	0.0123081	0.333836
W51547	Cebpa KO	0.324466	0	0.334454
W51548	Cebpa KO	-0.155581	0	0.21193
W51549	Cebpa KO	0.10714	0	0.420424
W51550	Cebpa KO	-0.406723	0	0.269338
W51551	Cebpa KO	-0.0912204	0	0.550378
W51552	Cebpa KO	0.0553788	0.03485	0.353696
W51553	Cebpa KO	-1.0193	0	0.579334
W51554	Cebpa KO	0.966397	0	0.477742
W51555	Cebpa KO	-0.100457	0.0634767	0.567443
W51556	Cebpa KO	-0.616973	0.0561471	0.562548
W51557	Cebpa KO	-0.304633	0.0421795	0.568623
W51558	Cebpa KO	0.438527	0	0.419617
W51559	Cebpa KO	0.573266	0.00470198	0.434639
W51560	Cebpa KO	-0.655168	0	0.572526
W51561	Cebpa KO	-0.209626	0	0.122132
W51562	Cebpa KO	-0.259408	0.0643065	0.379029
W51563	Cebpa KO	-0.209867	0	0.554312
W51564	Cebpa KO	0.454668	0.00290416	0.453538
W51565	Cebpa KO	0.436383	0	0.376552
W51566	Cebpa KO	-0.00794163	0	0.206576
W51567	Cebpa KO	0.228854	0	0
W51568	Cebpa KO	0.247667	0	0.353696
W51569	Cebpa KO	-0.143239	0.0401051	0.577657
W51570	Cebpa KO	0.0248763	0.0528281	0.573924
W51571	Cebpa KO	-1.27468	0	0.570686
W51572	Cebpa KO	-0.191922	0	0.317138
W51573	Cebpa KO	-0.0985635	0.0153506	0.280755
W51574	Cebpa KO	0.180431	0	0.381268
W51575	Cebpa KO	0.543876	0	0.409393
W51576	Cebpa KO	-0.061397	0.0829761	0
W51577	Cebpa KO	-0.23039	0.0389988	0.577627
W51578	Cebpa KO	0.492059	0	0.280755
W51579	Cebpa KO	0.365544	0	0.334454
W51580	Cebpa KO	-0.523844	0	0.574869
W51581	Cebpa KO	0.52299	0	0.386622
W51582	Cebpa KO	0.776912	0	0.5144
W51583	Cebpa KO	-0.489574	0	0.572824
W51584	Cebpa KO	0.239872	0	0.41624
W51585	Cebpa KO	0.3167	0	0.409393
W51586	Cebpa KO	-0.308424	0	0.510496
W51587	Cebpa KO	-0.0533227	0	0.512462
W51588	Cebpa KO	0.515501	0	0.21193
W51589	Cebpa KO	-0.200913	0	0.528486
W51590	Cebpa KO	0.178695	0	0.420424
W51591	Cebpa KO	0.67609	0	0.385048
W51592	Cebpa KO	0.170594	0	0.521014
W51593	Cebpa KO	0.608829	0.0360946	0.384384
W51594	Cebpa KO	-0.350819	0.0331904	0.561255
W51595	Cebpa KO	0.321945	0	0.525932
W51596	Cebpa KO	0.0123906	0.0218504	0.280755
W51597	Cebpa KO	-0.62926	0	0.570181
W51598	Cebpa KO	-0.458784	0.0571152	0.554985
W51599	Cebpa KO	-0.0112286	0	0.353696
W51600	Cebpa KO	-0.342997	0.0583598	0.576807
W51601	Cebpa KO	0.617384	0	0.520341
W51602	Cebpa KO	0.67029	0	0.41624
W51603	Cebpa KO	0.400209	0.0453603	0.269338
W51604	Cebpa KO	0.128222	0.000691467	0.280755
W51605	Cebpa KO	0.409316	0	0.376552
W51606	Cebpa KO	0.170074	0.0121698	0.381379
W51607	Cebpa KO	0.142735	0	0.206576
W51608	Cebpa KO	-0.0773427	0.0224035	0.21193
W51609	Cebpa KO	-0.220621	0	0.425625
W51610	Cebpa KO	-0.214703	0	0.317138
W51611	Cebpa KO	-0.208249	0.0486793	0.562736
W51612	Cebpa KO	0.351025	0.00318075	0.21193
W51613	Cebpa KO	-0.27615	0.00663809	0.452729
W51614	Cebpa KO	-0.0677011	0	0.526346
W51615	Cebpa KO	-0.449148	0.0113401	0.334454
W51616	Cebpa KO	0.161548	0	0.448864
W51617	Cebpa KO	0.669904	0	0.523096
W51618	Cebpa KO	0.0816742	0	0.555533
W51619	Cebpa KO	-0.00967895	0	0.269338
W51620	Cebpa KO	-0.264704	0.00802102	0.269338
W51621	Cebpa KO	0.199775	0.0105103	0.269338
W51622	Cebpa KO	0.232863	0.0273821	0.334454
W51623	Cebpa KO	-0.0526616	0.00719126	0.483148
W51624	Cebpa KO	0.00603673	0	0.555951
W51625	Cebpa KO	-0.43735	0.00110635	0.507101
W51626	Cebpa KO	-0.15786	0	0.317138
W51627	Cebpa KO	-0.0334841	0	0.334454
W51628	Cebpa KO	0.821778	0	0.423005
W51629	Cebpa KO	-0.2351	0.00318075	0.568532
W51630	Cebpa KO	-0.466454	0	0.50447
W51631	Cebpa KO	-0.134086	0	0.568526
W51632	Cebpa KO	0.75448	0.0041488	0.280755
W51633	Cebpa KO	0.200045	0	0.269338
W51634	Cebpa KO	0.192831	0	0.425625
W51635	Cebpa KO	-0.389758	0	0.206576
W51636	Cebpa KO	-0.353714	0	0.376552
W51637	Cebpa KO	0.141944	0	0.206576
W51638	Cebpa KO	-0.107595	0	0.333836
W51639	Cebpa KO	0.233467	0	0.353696
W51640	Cebpa KO	0.16539	0	0.206576
W51641	Cebpa KO	-0.168081	0	0.574237
W51642	Cebpa KO	-0.342055	0	0.122132
W51643	Cebpa KO	0.176944	0	0.569079
W51644	Cebpa KO	0.359956	0	0.498745
W51645	Cebpa KO	0.453867	0.0385839	0.353696
W51646	Cebpa KO	-0.628603	0.0450837	0.280755
W51647	Cebpa KO	0.277268	0	0.45015
W51648	Cebpa KO	1.08786	0	0.534126
W51649	Cebpa KO	-0.0375792	0	0.280755
W51650	Cebpa KO	0.497191	0.0276587	0.122132
W51651	Cebpa KO	-0.205858	0	0.334454
W51652	Cebpa KO	-0.00614726	0.0172867	0.503482
W51653	Cebpa KO	-0.800713	0	0.560616
W51654	Cebpa KO	-0.404603	0	0.280755
W51655	Cebpa KO	-0.237164	0	0.269338
W51656	Cebpa KO	0.900943	0.00318075	0.409393
W51657	Cebpa KO	-0.544934	0.0170101	0.483035
W51658	Cebpa KO	-0.0877902	0	0.42027
W51659	Cebpa KO	0.0563736	0	0.558103
W51660	Cebpa KO	-0.334823	0.0143825	0.548896
W51661	Cebpa KO	-0.185577	0.028765	0.434639
W51662	Cebpa KO	-0.0396689	0.0253077	0.561525
W51663	Cebpa KO	0.324987	0	0.536038
W51664	Cebpa KO	0.0885521	0	0.122132
W51665	Cebpa KO	0.0507652	0	0.122132
W51666	Cebpa KO	-0.251783	0.0468815	0.568231
W51667	Cebpa KO	0.382707	0	0.206576
W51668	Cebpa KO	-0.133308	0	0.206576
W51669	Cebpa KO	0.512586	0	0.470888
W51670	Cebpa KO	-0.0744425	0	0.280755
W51671	Cebpa KO	0.236103	0	0.457466
W51672	Cebpa KO	-0.0264639	0.0784124	0.122132
W51673	Cebpa KO	-0.366402	0	0.483148
W51674	Cebpa KO	-0.0657324	0.0583598	0.539714
W51675	Cebpa KO	-0.21704	0.0878163	0.317138
W51676	Cebpa KO	0.187996	0	0.280755
W51677	Cebpa KO	-0.596348	0	0.56008
W51678	Cebpa KO	0.127601	0.0536579	0.552865
W51679	Cebpa KO	0.471176	0	0
W51680	Cebpa KO	-0.151652	0.0337436	0.548498
W51681	Cebpa KO	-0.0616021	0.0172867	0.553743
W51682	Cebpa KO	0.228072	0.00470198	0.50447
W51683	Cebpa KO	0.303609	0	0.465534
W51684	Cebpa KO	0.358782	0	0.122132
W51685	Cebpa KO	0.119113	0.0507537	0.122132
W51686	Cebpa KO	-0.389008	0	0.555533
W51687	Cebpa KO	0.400622	0.0503388	0
W51688	Cebpa KO	0.148496	0	0.420888
W51689	Cebpa KO	0.887247	0	0.269338
W51690	Cebpa KO	0.452723	0	0.122132
W51691	Cebpa KO	0.444367	0	0.541215
W51692	Cebpa KO	0.0738906	0	0.384384
W51693	Cebpa KO	0.365279	0	0.353696
W51694	Cebpa KO	0.0416506	0.023095	0.562453
W51695	Cebpa KO	-0.320859	0	0.122132
W51696	Cebpa KO	-0.30746	0	0.451048
W51697	Cebpa KO	0.297976	0	0.520168
W51698	Cebpa KO	-0.222703	0	0.280755
W51699	Cebpa KO	-0.00983978	0.0419029	0.206576
W51700	Cebpa KO	-0.266332	0	0.552439
W51701	Cebpa KO	0.238188	0	0.401827
W51702	Cebpa KO	0.276687	0.0952842	0.442121
W51703	Cebpa KO	0.130686	0	0.477742
W51704	Cebpa KO	0.372663	0	0.21193
W51705	Cebpa KO	-0.168679	0	0.539248
W51706	Cebpa KO	-0.286489	0	0.475836
W51707	Cebpa KO	0.346174	0	0.415069
W51708	Cebpa KO	-0.131962	0	0
W51709	Cebpa KO	0.969789	0	0.415069
W51710	Cebpa KO	-0.296488	0	0
W51711	Cebpa KO	0.75976	0	0.376552
W51712	Cebpa KO	0.0743824	0	0.353696
W51713	Cebpa KO	0.622832	0	0.269338
W51714	Cebpa KO	0.174883	0	0.206576
W51715	Cebpa KO	0.399336	0	0.560814
W51716	Cebpa KO	-0.320191	0.0259992	0.538674
W51717	Cebpa KO	-0.0860058	0	0.206576
W51718	Cebpa KO	0.360324	0.0670723	0.524919
W51719	Cebpa KO	0.27884	0	0.409393
W51720	Cebpa KO	0.791976	0	0.317138
W51721	Cebpa KO	-0.113271	0.0120315	0.122132
W51722	Cebpa KO	-0.457635	0	0.206576
W51723	Cebpa KO	0.269347	0	0.334454
W51724	Cebpa KO	0.807974	0	0.353696
W51725	Cebpa KO	0.826309	0	0.122132
W51726	Cebpa KO	0.227082	0.0524132	0.503482
W51727	Cebpa KO	-0.181337	0	0.280755
W51728	Cebpa KO	-0.107733	0	0.122132
W51729	Cebpa KO	0.0608961	0.000691467	0.280755
W51730	Cebpa KO	0.471296	0	0.269338
W51731	Cebpa KO	0.386456	0.0228184	0.317138
W51732	Cebpa KO	-0.613722	0	0.206576
W51733	Cebpa KO	0.264372	0	0.502661
W51734	Cebpa KO	-0.402482	0	0.21193
W51735	Cebpa KO	-0.357617	0	0.573092
W51736	Cebpa KO	0.108548	0.04619	0.269338
W51737	Cebpa KO	-0.267541	0.0633384	0.569926
W51738	Cebpa KO	0.983941	0	0.53855
W51739	Cebpa KO	-0.285059	0	0.353696
W51740	Cebpa KO	0.350281	0	0.280755
W51741	Cebpa KO	0.157623	0	0.269338
W51742	Cebpa KO	0.390433	0	0.411589
W51743	Cebpa KO	0.254949	0.0282119	0.434639
W51744	Cebpa KO	0.269699	0	0.280755
W51745	Cebpa KO	0.111052	0	0.206576
W51746	Cebpa KO	-0.144356	0.0159037	0.546614
W51747	Cebpa KO	-0.0544192	0	0.409393
W51748	Cebpa KO	-0.291323	0	0.499206
W51749	Cebpa KO	0.302096	0	0.277367
W51750	Cebpa KO	-0.260436	0	0.376552
W51751	Cebpa KO	-0.00925796	0	0.456531
W51752	Cebpa KO	-0.193221	0	0.282721
W51753	Cebpa KO	0.128944	0.0329138	0.317138
W51754	Cebpa KO	0.482596	0	0.498128
W51755	Cebpa KO	-0.850269	0	0.573595
W51756	Cebpa KO	-0.854128	0.0430093	0.572616
W51757	Cebpa KO	0.249929	0	0.463617
W51758	Cebpa KO	-0.200905	0	0.317138
W51759	Cebpa KO	0.193306	0	0.434639
W51760	Cebpa KO	-0.0326997	0	0.317138
W52913	Cebpa control	0.198391	0.0605725	0.569993
W52914	Cebpa control	-0.28268	0.0383073	0.571504
W52915	Cebpa control	1.43786	0.0779975	0.510861
W52916	Cebpa control	0.996287	0.0374775	0.485273
W52917	Cebpa control	0.897604	0.055594	0.428231
W52918	Cebpa control	0.280348	0.0670723	0.206576
W52919	Cebpa control	0.75183	0.0178399	0.390939
W52920	Cebpa control	0.335596	0	0.122132
W52921	Cebpa control	-0.0680352	0.0129996	0.512277
W52922	Cebpa control	1.17621	0	0.342442
W52923	Cebpa control	2.59261	0.109943	0.367962
W52924	Cebpa control	0.42575	0	0.551951
W52925	Cebpa control	0.331232	0.0377541	0.401827
W52926	Cebpa control	0.826426	0	0.387249
W52927	Cebpa control	0.840138	0.110496	0.534138
W52928	Cebpa control	0.805524	0.0246162	0.334454
W52929	Cebpa control	1.66654	0	0.0240903
W52930	Cebpa control	0.121313	0.031116	0.560616
W52931	Cebpa control	0.688915	0	0.334454
W52932	Cebpa control	1.65254	0.17826	0.520341
W52933	Cebpa control	1.24482	0	0.280755
W52934	Cebpa control	0.0193813	0	0.520396
W52935	Cebpa control	0.506633	0.096114	0.453538
W52936	Cebpa control	0.437403	0.0732955	0.206576
W52937	Cebpa control	1.89107	0.139262	0.396233
W52938	Cebpa control	1.59346	0.071636	0.475836
W52939	Cebpa control	1.73704	0.0719126	0.527167
W52940	Cebpa control	0.809088	0.0561471	0.557723
W52941	Cebpa control	1.09947	0	0.448864
W52942	Cebpa control	2.18242	0.10289	0.276607
W52943	Cebpa control	0.713314	0	0.542249
W52944	Cebpa control	2.20783	0.142304	0.479708
W52945	Cebpa control	0.967948	0	0.353696
W52946	Cebpa control	0.30004	0.042871	0.269338
W52947	Cebpa control	0.270067	0.048541	0.571989
W52948	Cebpa control	0.927384	0.0932098	0.499206
W52949	Cebpa control	1.16226	0.0643065	0.470888
W52950	Cebpa control	0.945416	0.180196	0.455504
W52951	Cebpa control	0.315243	0	0.453538
W52952	Cebpa control	0.038419	0	0.122132
W52953	Cebpa control	1.85404	0.0531047	0.571578
W52954	Cebpa control	0.00346102	0.0396902	0.510861
W52955	Cebpa control	0.931784	0.0472964	0.470888
W52956	Cebpa control	0.413558	0.0186696	0.501497
W52957	Cebpa control	0.210215	0.0779975	0.541355
W52958	Cebpa control	1.00035	0.0413497	0.561845
W52959	Cebpa control	2.44703	0.134698	0.388973
W52960	Cebpa control	0.98158	0.0721892	0.536769
W52961	Cebpa control	0.775189	0	0.375989
W52962	Cebpa control	-0.100793	0.0385839	0
W52963	Cebpa control	0.898822	0.0658277	0.334454
W52964	Cebpa control	0.461236	0.0695616	0.448864
W52965	Cebpa control	0.580856	0	0.562172
W52966	Cebpa control	0.770689	0.0591896	0.549205
W52967	Cebpa control	0.403382	0.0100954	0.379029
W52968	Cebpa control	1.48481	0	0.38166
W52969	Cebpa control	0.714219	0.0266906	0.389109
W52970	Cebpa control	1.05731	0.0721892	0.376552
W52971	Cebpa control	1.21359	0.0990181	0.385048
W52972	Cebpa control	1.45058	0.0112018	0.520341
W52973	Cebpa control	0.354934	0.0225418	0.482067
W52974	Cebpa control	0.39164	0	0
W52975	Cebpa control	0.133401	0.0276587	0.206576
W52976	Cebpa control	0.0238059	0	0.526306
W52977	Cebpa control	0.159285	0.04052	0.496492
W52978	Cebpa control	2.01072	0.12073	0.409196
W52979	Cebpa control	-0.268609	0.0431476	0.562228
W52980	Cebpa control	0.784525	0.143272	0.2175
W52981	Cebpa control	0.48199	0	0.21193
W52982	Cebpa control	0.721689	0.0291799	0.525572
W52983	Cebpa control	1.08416	0	0.206576
W52984	Cebpa control	0.241458	0.0597428	0.381379
W52985	Cebpa control	1.15103	0.055594	0.357035
W52986	Cebpa control	0.211775	0.0398285	0.518213
W52987	Cebpa control	1.25421	0.11589	0.477742
W52988	Cebpa control	0.502791	0	0.409393
W52989	Cebpa control	0.632095	0.0561471	0.425401
W52990	Cebpa control	0.186094	0.0510303	0.520168
W52991	Cebpa control	0.453938	0	0.317138
W52992	Cebpa control	-0.22869	0.0493708	0.269338
W52993	Cebpa control	0.155905	0.0618172	0.448864
W52994	Cebpa control	0.765557	0.0701148	0.5144
W52995	Cebpa control	0.859263	0.0389988	0.082313
W52996	Cebpa control	0.216938	0	0
W52997	Cebpa control	0.572003	0	0.434639
W52998	Cebpa control	1.57439	0.0795187	0.479708
W52999	Cebpa control	0.28817	0.0276587	0.122132
W53000	Cebpa control	0.288878	0.0255843	0
W53001	Cebpa control	1.09164	0	0.508924
W53002	Cebpa control	0.717772	0.112571	0.409393
W53003	Cebpa control	1.28315	0.0654128	0.465534
W53004	Cebpa control	1.10842	0.0511686	0.341042
W53005	Cebpa control	1.08085	0.0721892	0.496492
W53006	Cebpa control	0.308085	0.000138293	0.353696
W53007	Cebpa control	-0.127034	0.0583598	0.122132
W53008	Cebpa control	0.569115	0.0571152	0.385352
W53009	Cebpa control	0.413944	0.0766146	0.45864
W53010	Cebpa control	1.67196	0.0694233	0.340045
W53011	Cebpa control	0.452148	0	0.353696
W53012	Cebpa control	0.525845	0	0.280755
W53013	Cebpa control	0.907997	0	0.537829
W53014	Cebpa control	0.316907	0.0407966	0.504514
W53015	Cebpa control	2.24487	0.142027	0.459033
W53016	Cebpa control	-0.0465768	0.0135528	0.122132
W53017	Cebpa control	1.01234	0.0652745	0.499206
W53018	Cebpa control	0.704799	0.104412	0.311647
W53019	Cebpa control	0.429835	0.0684553	0.420424
W53020	Cebpa control	0.751203	0.0649979	0.334454
W53021	Cebpa control	0.456597	0	0.549205
W53022	Cebpa control	0.809372	0.097082	0.420424
W53023	Cebpa control	1.69125	0.127645	0.341796
W53024	Cebpa control	0.88258	0.0385839	0.420424
W53025	Cebpa control	1.95407	0.0662426	0.325179
W53026	Cebpa control	1.61675	0.135113	0.502547
W53027	Cebpa control	0.669508	0	0.503482
W53028	Cebpa control	0.666333	0.078689	0.280755
W53029	Cebpa control	0.430776	0	0.550448
W53030	Cebpa control	-0.201343	0.0425944	0.55238
W53031	Cebpa control	2.20257	0.132209	0.374036
W53032	Cebpa control	0.890803	0	0.524919
W53033	Cebpa control	0.158991	0	0.21193
W53034	Cebpa control	1.41198	0.118932	0.499206
W53035	Cebpa control	1.13068	0.166644	0.555951
W53036	Cebpa control	0.551308	0.00677638	0.442121
W53037	Cebpa control	0.327323	0.0634767	0.269338
W53038	Cebpa control	0.00664472	0	0.317138
W53039	Cebpa control	0.759857	0.0601577	0.333836
W53040	Cebpa control	0.384977	0	0.528783
W53041	Cebpa control	0.885097	0.180335	0.296751
W53042	Cebpa control	0.103451	0	0.206576
W53043	Cebpa control	0.775707	0	0.52652
W53044	Cebpa control	0.343055	0.0446688	0.477742
W53045	Cebpa control	1.00425	0.13456	0.455504
W53046	Cebpa control	0.556864	0	0.122132
W53047	Cebpa control	0.577446	0.124188	0.520341
W53048	Cebpa control	0.969307	0	0.525314
W53049	Cebpa control	0.419969	0	0.54643
W53050	Cebpa control	0.29167	0.0406583	0.56692
W53051	Cebpa control	0.912698	0	0.502547
W53052	Cebpa control	0.554666	0	0.470888
W53053	Cebpa control	0.755525	0	0.289679
W53054	Cebpa control	0.581712	0	0.424972
W53055	Cebpa control	0.619321	0.0607108	0.569993
W53056	Cebpa control	0.310592	0.0352648	0.122132
W53057	Cebpa control	0.452762	0.0488176	0.271252
W53058	Cebpa control	1.35453	0.096114	0.420424
W53059	Cebpa control	-0.06435	0.0163186	0.338256
W53060	Cebpa control	0.792257	0.0479878	0.349627
W53061	Cebpa control	0.0780991	0	0.122132
W53062	Cebpa control	1.0567	0.0524132	0.399676
W53063	Cebpa control	0.814009	0.0304246	0.353696
W53064	Cebpa control	-0.0730417	0	0
W53065	Cebpa control	0.666986	0.071636	0.519136
W53066	Cebpa control	1.29123	0.00815931	0.235587
W53067	Cebpa control	1.79836	0.12806	0.42469
W53068	Cebpa control	0.898608	0.045222	0.519136
W53069	Cebpa control	1.52503	0.13857	0.366408
W53070	Cebpa control	-0.249207	0.0608491	0.44351
W53071	Cebpa control	1.12346	0.061264	0.452729
W53072	Cebpa control	0.775181	0.00041488	0.52652
W53073	Cebpa control	-0.249874	0.0597428	0.122132
W53074	Cebpa control	-0.113585	0	0.419617
W53075	Cebpa control	0.628003	0	0.198676
W53076	Cebpa control	0.628868	0	0.401827
W53077	Cebpa control	0.0148259	0	0.551992
W53078	Cebpa control	-0.043401	0.0741253	0
W53079	Cebpa control	0.667728	0.0710828	0.21193
W53080	Cebpa control	0.201331	0.0667957	0.206576
W53081	Cebpa control	1.06643	0.0275204	0.485075
W53082	Cebpa control	0.081641	0.0240631	0.334454
W53083	Cebpa control	1.02604	0.0719126	0.280445
W53084	Cebpa control	1.23668	0	0.291397
W53085	Cebpa control	0.499554	0	0.505243
W53086	Cebpa control	0.775022	0.102337	0.358809
W53087	Cebpa control	0.30852	0	0
W53088	Cebpa control	-0.0486939	0.0623703	0
W53089	Cebpa control	0.0766293	0.0503388	0.317138
W53090	Cebpa control	0.337321	0.0193611	0.411933
W53091	Cebpa control	0.204079	0.0168718	0.21193
W53092	Cebpa control	0.63798	0.112847	0.206576
W53093	Cebpa control	1.44696	0.11672	0.383575
W53094	Cebpa control	0.351793	0.0696999	0
W53095	Cebpa control	0.403128	0.035818	0.575808
W53096	Cebpa control	0.31795	0.0648596	0.536708
W53097	Cebpa control	-0.295205	0	0.424164
W53098	Cebpa control	0.83091	0.0460517	0.317138
W53099	Cebpa control	0.980555	0	0.573065
W53100	Cebpa control	1.28256	0.0952842	0.479708
W53101	Cebpa control	0.664301	0.0587747	0.544608
W53102	Cebpa control	0.694874	0.0380307	0.159805
W53103	Cebpa control	0.438442	0.126953	0.21193
W53104	Cebpa control	0.31646	0	0.122132
W53105	Cebpa control	0.925934	0.0568386	0.421191
W53106	Cebpa control	0.394381	0	0.172013
W53107	Cebpa control	0.721136	0.0990181	0.512462
W53108	Cebpa control	1.44874	0.105518	0.544348
W53109	Cebpa control	1.36067	0.0720509	0.328567
W53110	Cebpa control	0.159881	0	0.442121
W53111	Cebpa control	1.81347	0.0894759	0.384384
W53112	Cebpa control	-0.0317568	0	0
W53113	Cebpa control	-0.0947161	0.0874015	0.563052
W53114	Cebpa control	1.77497	0.0676255	0.414169
W53115	Cebpa control	1.3038	0.0149357	0.395613
W53116	Cebpa control	-0.0554317	0.0705297	0.525572
W53117	Cebpa control	0.0931477	0	0.44351
W53118	Cebpa control	0.84579	0.0742636	0.538447
W53119	Cebpa control	2.37287	0.0893376	0.312038
W53120	Cebpa control	0.316629	0	0.21193
W53121	Cebpa control	-0.501949	0.0437007	0.56808
W53122	Cebpa control	1.12904	0	0.401827
W53123	Cebpa control	0.449734	0.0597428	0.361672
W53124	Cebpa control	-0.410626	0.0459134	0.539581
W53125	Cebpa control	0.808309	0.180196	0.539581
W53126	Cebpa control	0.512566	0	0.280755
W53127	Cebpa control	0.413537	0.0102337	0.551963
W53128	Cebpa control	0.666258	0	0.453526
W53129	Cebpa control	-0.253313	0.0204674	0.280755
W53130	Cebpa control	1.05298	0.0218504	0.351008
W53131	Cebpa control	0.911343	0.0264141	0.470888
W53132	Cebpa control	1.46833	0.0839441	0.485666
W53133	Cebpa control	1.59304	0.113124	0.477742
W53134	Cebpa control	0.601007	0	0.401827
W53135	Cebpa control	0.763233	0	0.555613
W53136	Cebpa control	1.26994	0.119347	0.551571
W53137	Cebpa control	1.33292	0.0712211	0.470888
W53138	Cebpa control	1.35996	0.0720509	0.566692
W53139	Cebpa control	0.185894	0	0.534138
W53140	Cebpa control	0.541112	0.0714977	0.21193
W53141	Cebpa control	0.595491	0.00525515	0.516953
W53142	Cebpa control	0.128827	0.0482644	0.546614
W53143	Cebpa control	0.168299	0	0.544348
W53144	Cebpa control	0.560285	0.163739	0.504514
W53145	Cebpa control	-0.377882	0	0.568289
W53146	Cebpa control	0.513324	0.0605725	0.479708
W53147	Cebpa control	0.652888	0.0165952	0.532061
W53148	Cebpa control	-0.196883	0	0.555239
W53149	Cebpa control	0.933292	0.0394136	0.0484833
W53150	Cebpa control	1.39108	0.127507	0.496492
W53151	Cebpa control	0.268207	0.0685936	0.21193
W53152	Cebpa control	0.22403	0.0662426	0.280755
W53153	Cebpa control	0.112787	0.0572535	0.391428
W53154	Cebpa control	0.40994	0.0918269	0.572328
W53155	Cebpa control	0.297858	0.055594	0.554312
W53156	Cebpa control	-0.36418	0.0614023	0.574391
W53157	Cebpa control	0.457493	0.0596045	0.55829
W53158	Cebpa control	-0.487502	0	0.556187
W53159	Cebpa control	0.846518	0.0720509	0.544215
W53160	Cebpa control	0.513821	0.0618172	0.269338
W53161	Cebpa control	0.217282	0.0446688	0.559049
W53162	Cebpa control	-0.227886	0.0388605	0.578697
W53163	Cebpa control	1.61894	0.0954225	0.324147
W53164	Cebpa control	0.3161	0	0.398607
W53165	Cebpa control	0.758885	0.141474	0.330533
W53166	Cebpa control	0.829835	0	0.519136
W53167	Cebpa control	-0.0536544	0.0338819	0.544008
W53168	Cebpa control	-0.0839214	0	0.524599
W53169	Cebpa control	0.180873	0.0568386	0.56307
W53170	Cebpa control	0.258706	0	0.544348
W53171	Cebpa control	-0.136381	0	0.479708
W53172	Cebpa control	0.240706	0.0351265	0.269338
W53173	Cebpa control	1.18119	0	0.424425
W53174	Cebpa control	0.766223	0.11672	0.453526
W53175	Cebpa control	0.0541646	0.0876781	0.425537
W53176	Cebpa control	0.99984	0.0567003	0.280755
W53177	Cebpa control	-0.00958663	0.0204674	0.563857
W53178	Cebpa control	1.10497	0.117411	0.534802
W53179	Cebpa control	2.20991	0.134698	0.567712
W53180	Cebpa control	2.25668	0.0666574	0.366408
W53181	Cebpa control	0.121723	0.0186696	0.571336
W53182	Cebpa control	0.226873	0.0192228	0.574633
W53183	Cebpa control	0.328131	0.114645	0.415069
W53184	Cebpa control	-0.0878624	0	0.122132
W53185	Cebpa control	0.325716	0	0.499206
W53186	Cebpa control	0.296845	0.0544876	0.570205
W53187	Cebpa control	0.806438	0	0.229147
W53188	Cebpa control	0.840575	0.0633384	0.571017
W53189	Cebpa control	-0.0942143	0.0710828	0.21193
W53190	Cebpa control	0.49218	0	0.358672
W53191	Cebpa control	-0.0751589	0	0
W53192	Cebpa control	0.126762	0.0721892	0.409393
W53193	Cebpa control	1.61932	0.129304	0.567339
W53194	Cebpa control	0.64436	0.0709445	0.44351
W53195	Cebpa control	1.76813	0.0746785	0.421165
W53196	Cebpa control	2.0227	0.138985	0.558072
W53197	Cebpa control	0.99446	0.139123	0.457466
W53198	Cebpa control	0.641911	0	0.269338
W53199	Cebpa control	2.37532	0.177431	0.267219
W53200	Cebpa control	1.0788	0.0590513	0.408832
W53201	Cebpa control	-0.405169	0.0236482	0.561704
W53202	Cebpa control	0.115914	0.0638916	0.426365
W53203	Cebpa control	0.485699	0.0492325	0.280755
W53204	Cebpa control	0.98275	0	0.442121
W53205	Cebpa control	0.0805558	0	0.269338
W53206	Cebpa control	1.52006	0.164708	0.552959
W53207	Cebpa control	0.209883	0.0586364	0.574744
W53208	Cebpa control	-0.0211711	0.0539344	0
W53209	Cebpa control	0.0553275	0	0.574683
W53210	Cebpa control	0.155896	0.0607108	0.269338
W53211	Cebpa control	2.87892	0.111465	0.550154
W53212	Cebpa control	1.79838	0.12806	0.505135
W53213	Cebpa control	0.415918	0.000968054	0.269338
W53214	Cebpa control	-0.0831933	0	0.206576
W53215	Cebpa control	0.717527	0	0.172013
W53216	Cebpa control	-0.311736	0	0.420424
W53217	Cebpa control	2.41561	0.0738487	0.235553
W53218	Cebpa control	0.481574	0.0431476	0.421099
W53219	Cebpa control	0.573594	0.0663809	0.538707
W53220	Cebpa control	1.9212	0.0407966	0.110639
W53221	Cebpa control	0.616713	0	0.512462
W53222	Cebpa control	0.0809599	0.0302863	0.542962
W53223	Cebpa control	0.185065	0.0705297	0.122132
W53224	Cebpa control	0.223662	0.0688701	0.561799
W53225	Cebpa control	0.513383	0	0.537989
W53226	Cebpa control	-0.383397	0.00940396	0
W53227	Cebpa control	1.40897	0.1394	0.536769
W53228	Cebpa control	0.0246257	0	0.33919
W53229	Cebpa control	0.406188	0.0084359	0.334454
W53230	Cebpa control	0.678104	0	0.384384
W53231	Cebpa control	0.239988	0	0.409393
W53232	Cebpa control	0.668696	0.0307011	0.305664
W53233	Cebpa control	-0.0591038	0	0.420424
W53234	Cebpa control	-0.230946	0.0100954	0.475204
W53235	Cebpa control	-0.0254076	0	0.206576
W53236	Cebpa control	0.29235	0.0352648	0.33919
W53237	Cebpa control	1.42523	0.0333287	0.498745
W53238	Cebpa control	2.13258	0.142166	0.300887
W53239	Cebpa control	-0.0825693	0	0
W53240	Cebpa control	-0.175021	0.0378924	0.562228
W53241	Cebpa control	0.819374	0.032499	0.53855
W53242	Cebpa control	0.12325	0	0.453538
W53243	Cebpa control	0.415956	0.0224035	0.505135
W53244	Cebpa control	-0.522373	0	0.376552
W53245	Cebpa control	0.726079	0	0.269338
W53246	Cebpa control	1.09839	0	0.466325
W53247	Cebpa control	0.0150746	0.00663809	0.206576
W53248	Cebpa control	-0.495686	0.0665192	0.379029
W53249	Cebpa control	0.7225	0.106209	0.53164
W53250	Cebpa control	1.57364	0.0737104	0.35137
W53251	Cebpa control	1.91474	0.0488176	0.235835
W53252	Cebpa control	0.631599	0	0.503482
W53253	Cebpa control	0.286633	0.00304246	0.420888
W53254	Cebpa control	0.384561	0	0.326839
W53255	Cebpa control	1.61876	0.10455	0.496492
W53256	Cebpa control	-0.149265	0.0323607	0.572971
W53257	Cebpa control	0.895847	0	0.356781
W53258	Cebpa control	-0.0197502	0	0.269338
W53259	Cebpa control	-0.291062	0	0.566774
W53260	Cebpa control	0.74449	0	0.545974
W53261	Cebpa control	0.605734	0	0.399071
W53262	Cebpa control	-0.0494002	0.0365095	0.334454
W53263	Cebpa control	0.649304	0.0517218	0.206576
W53264	Cebpa control	-0.146671	0.0284885	0.539426
W53265	Cebpa control	0.219627	0.0568386	0.349296
W53266	Cebpa control	0.697649	0.0142442	0.334454
W53267	Cebpa control	0.732996	0.0611257	0.559468
W53268	Cebpa control	0.832665	0	0.206576
W53269	Cebpa control	0.0223158	0	0.415069
W53270	Cebpa control	0.89447	0	0.356363
W53271	Cebpa control	-0.159237	0.0600194	0.573461
W53272	Cebpa control	-0.127034	0.0992947	0.21193
W53273	Cebpa control	0.618957	0.0611257	0.415069
W53274	Cebpa control	0.198868	0	0.555613
W53275	Cebpa control	0.0654642	0.0630618	0.568839
W53276	Cebpa control	1.72797	0.13373	0.52652
W53277	Cebpa control	0.607604	0.0330521	0.539313
W53278	Cebpa control	0.355865	0	0.561799
W53279	Cebpa control	-0.125975	0.0304246	0.122132
W53280	Cebpa control	-0.0635142	0	0.122132
W53281	Cebpa control	-0.114094	0.0526898	0.545555
W53282	Cebpa control	0.706571	0.0442539	0.434639
W53283	Cebpa control	0.420744	0.0665192	0.122132
W53284	Cebpa control	1.21901	0.0022127	0.55865
W53285	Cebpa control	-0.192165	0.0363712	0.317138
W53286	Cebpa control	0.19127	0	0.206576
W53287	Cebpa control	0.932504	0.0063615	0.206576
W53288	Cebpa control	0.639036	0.0152123	0.206576
W53289	Cebpa control	1.66579	0.0193611	0.568526
W53290	Cebpa control	0.703965	0.0839441	0.510861
W53291	Cebpa control	2.19571	0.131102	0.354623
W53292	Cebpa control	0.341354	0.0163186	0.575393
W53293	Cebpa control	0.511903	0	0.206576
W53294	Cebpa control	0.271832	0.0665192	0
W53295	Cebpa control	-0.0255668	0.0395519	0.334454
W53296	Cebpa control	0.603037	0.141336	0.485273
W55217	Cebpa KO	0.0240808	0	0.566251
W55218	Cebpa KO	0.185265	0.0246162	0.521329
W55219	Cebpa KO	0.00802874	0.0616789	0.522953
W55220	Cebpa KO	-0.633193	0	0.528486
W55221	Cebpa KO	1.3261	0	0.496492
W55222	Cebpa KO	0.394388	0.0385839	0.353696
W55223	Cebpa KO	0.309017	0	0.21193
W55224	Cebpa KO	-0.0423425	0.0531047	0
W55225	Cebpa KO	-0.828493	0.0482644	0.558086
W55226	Cebpa KO	-1.63248	0.0587747	0.570346
W55227	Cebpa KO	-0.227405	0.0580833	0.574188
W55228	Cebpa KO	0.102928	0.0401051	0.566453
W55229	Cebpa KO	-0.00873535	0	0.525932
W55230	Cebpa KO	0.339111	0	0.419617
W55231	Cebpa KO	0.562956	0	0.206576
W55232	Cebpa KO	-0.282714	0	0.269338
W55233	Cebpa KO	0.329667	0	0.556018
W55234	Cebpa KO	-0.160635	0	0.507209
W55235	Cebpa KO	0.524545	0	0.448864
W55236	Cebpa KO	-0.0309505	0.0560089	0.570803
W55237	Cebpa KO	-0.292864	0.0341585	0.576236
W55238	Cebpa KO	0.724135	0.0453603	0.353696
W55239	Cebpa KO	0.31822	0.0638916	0.384384
W55240	Cebpa KO	0.0288073	0.0792422	0.280755
W55241	Cebpa KO	0.253355	0	0.565471
W55242	Cebpa KO	1.05058	0	0.570785
W55243	Cebpa KO	0.521587	0	0.122132
W55244	Cebpa KO	-0.274196	0	0.575799
W55245	Cebpa KO	0.716485	0.019776	0.277367
W55246	Cebpa KO	1.43764	0	0.453538
W55247	Cebpa KO	0.113872	0.0694233	0.280755
W55248	Cebpa KO	0.0671425	0	0.122132
W55249	Cebpa KO	-0.67753	0	0.557123
W55250	Cebpa KO	0.264854	0.0394136	0.498128
W55251	Cebpa KO	-0.495326	0	0.541501
W55252	Cebpa KO	0.719213	0.0513069	0.434639
W55253	Cebpa KO	0.584826	0	0.525932
W55254	Cebpa KO	0.20041	0.0981884	0.409393
W55255	Cebpa KO	0.351712	0.0246162	0.317138
W55256	Cebpa KO	0.641115	0.0658277	0.122132
W55257	Cebpa KO	0.75446	0	0.245173
W55258	Cebpa KO	0.133916	0	0
W55259	Cebpa KO	0.150859	0	0.326839
W55260	Cebpa KO	0.303395	0.0337436	0.434639
W55261	Cebpa KO	0.398382	0.045222	0.353696
W55262	Cebpa KO	0.556988	0.130411	0.409393
W55263	Cebpa KO	0.506584	0	0.269338
W55264	Cebpa KO	0.467433	0.127507	0.21193
W55265	Cebpa KO	0.692455	0.0905822	0.317138
W55266	Cebpa KO	0.451532	0.0427327	0.413273
W55267	Cebpa KO	0.283302	0.0828378	0.564134
W55268	Cebpa KO	1.54154	0.0208823	0.487421
W55269	Cebpa KO	0.572505	0.0489559	0.122132
W55270	Cebpa KO	-0.179975	0	0
W55271	Cebpa KO	-0.154562	0.0721892	0.122132
W55272	Cebpa KO	0.441038	0	0.122132
W55273	Cebpa KO	0.545813	0.13373	0.206576
W55274	Cebpa KO	-0.261526	0.0284885	0.206576
W55275	Cebpa KO	0.511882	0	0.334454
W55276	Cebpa KO	-0.134383	0	0.506708
W55277	Cebpa KO	0.0741557	0.0868483	0.475204
W55278	Cebpa KO	-0.411658	0.0362329	0.565698
W55279	Cebpa KO	-0.179975	0.0907205	0.122132
W55280	Cebpa KO	-0.0973903	0	0
W55281	Cebpa KO	0.478375	0.0616789	0.353696
W55282	Cebpa KO	-0.0709244	0.0637533	0.122132
W55283	Cebpa KO	-0.292271	0.0330521	0.543343
W55284	Cebpa KO	0.215307	0.045222	0.536619
W55285	Cebpa KO	0.0410253	0.0607108	0.269338
W55286	Cebpa KO	0.0737299	0	0.122132
W55287	Cebpa KO	0.219403	0.0750933	0.280755
W55288	Cebpa KO	0.490042	0	0.409393
W55289	Cebpa KO	0.221346	0.0666574	0.465534
W55290	Cebpa KO	-0.114329	0	0.122132
W55291	Cebpa KO	-0.137621	0.0701148	0.21193
W55292	Cebpa KO	-0.0522262	0.0132762	0.269338
W55293	Cebpa KO	-0.1948	0	0.122132
W55294	Cebpa KO	0.138765	0	0.334454
W55295	Cebpa KO	-0.0942143	0.0605725	0
W55296	Cebpa KO	-0.0444596	0.0688701	0.122132
W55297	Cebpa KO	0.0263308	0.0674872	0.21193
W55298	Cebpa KO	0.544653	0.100678	0.206576
W55299	Cebpa KO	0.163532	0.0712211	0.376552
W55300	Cebpa KO	0.840517	0	0.122132
W55301	Cebpa KO	-0.149268	0	0.122132
W55302	Cebpa KO	-0.168327	0	0.122132
W55303	Cebpa KO	-0.0868038	0.0208823	0
W55304	Cebpa KO	0.212793	0	0.206576
W55305	Cebpa KO	0.386233	0.0204674	0.206576
W55306	Cebpa KO	-0.082721	0.0266906	0.317138
W55307	Cebpa KO	-0.181034	0.0965288	0.122132
W55308	Cebpa KO	-0.122799	0.0850505	0.122132
W55309	Cebpa KO	0.289914	0	0.269338
W55310	Cebpa KO	0.861209	0.0666574	0.353696
W55311	Cebpa KO	-0.0285811	0.14341	0.122132
W55312	Cebpa KO	-0.120681	0.0515835	0.206576
W55313	Cebpa KO	-0.225458	0.00857419	0.379029
W55314	Cebpa KO	-0.49675	0.0258609	0.578036
W55315	Cebpa KO	0.174666	0.0734338	0.534138
W55316	Cebpa KO	-0.454034	0.00857419	0.557122
W55317	Cebpa KO	0.0510781	0.00304246	0.282572
W55318	Cebpa KO	-1.35813	0	0.555174
W55319	Cebpa KO	0.339783	0	0.334454
W55320	Cebpa KO	-0.0423425	0.0616789	0
W55321	Cebpa KO	-0.201089	0	0.562606
W55322	Cebpa KO	-0.0641577	0	0.478825
W55323	Cebpa KO	0.41981	0.042871	0.483148
W55324	Cebpa KO	0.460787	0	0.561258
W55325	Cebpa KO	-0.0551807	0.00262758	0.576062
W55326	Cebpa KO	-0.187388	0.0679021	0.21193
W55327	Cebpa KO	0.592282	0.0723275	0.122132
W55328	Cebpa KO	-0.154562	0.0966671	0
W55329	Cebpa KO	-0.115273	0.0020744	0.572656
W55330	Cebpa KO	0.715491	0.12723	0.448864
W55331	Cebpa KO	0.414013	0.018393	0.379029
W55332	Cebpa KO	0.281148	0	0.381379
W55333	Cebpa KO	-0.0649993	0	0.518202
W55334	Cebpa KO	-0.470341	0.0206057	0.512462
W55335	Cebpa KO	0.713885	0.0898907	0.280755
W55336	Cebpa KO	-0.22869	0.0116167	0.277367
W55337	Cebpa KO	-0.211935	0.0185313	0.552912
W55338	Cebpa KO	0.585927	0	0.269338
W55339	Cebpa KO	0.490775	0	0.353696
W55340	Cebpa KO	-0.324038	0.0614023	0.277367
W55341	Cebpa KO	-0.368059	0	0.559049
W55342	Cebpa KO	1.31636	0	0.269338
W55343	Cebpa KO	-0.474418	0.0521366	0.387015
W55344	Cebpa KO	0.209558	0.0349882	0.122132
W55345	Cebpa KO	0.402087	0	0.499206
W55346	Cebpa KO	-0.626464	0.0377541	0.577745
W55347	Cebpa KO	-0.638624	0	0.574731
W55348	Cebpa KO	-0.157739	0	0.206576
W55349	Cebpa KO	-0.0672556	0	0.528783
W55350	Cebpa KO	-0.115388	0.0546259	0.206576
W55351	Cebpa KO	-0.0930709	0.0307011	0.566954
W55352	Cebpa KO	0.182992	0	0
W55353	Cebpa KO	-0.423285	0.0575301	0.561581
W55354	Cebpa KO	0.402686	0.0131379	0.448864
W55355	Cebpa KO	-0.75185	0.0529664	0.559794
W55356	Cebpa KO	0.697582	0.0410732	0.122132
W55357	Cebpa KO	0.173485	0	0.206576
W55358	Cebpa KO	-0.11066	0	0.269338
W55359	Cebpa KO	0.22244	0.0844973	0.269338
W55360	Cebpa KO	-0.134445	0.136772	0.269338
W55361	Cebpa KO	-0.728324	0.0479878	0.576046
W55362	Cebpa KO	0.366819	0.0507537	0.566662
W55363	Cebpa KO	0.254582	0	0.33919
W55364	Cebpa KO	0.274473	0.064583	0.122132
W55365	Cebpa KO	1.03625	0	0.379029
W55366	Cebpa KO	0.332105	0.0257226	0.280755
W55367	Cebpa KO	-0.0973903	0.0185313	0.122132
W55368	Cebpa KO	0.430317	0.111188	0.269338
W55369	Cebpa KO	0.367808	0	0.577137
W55370	Cebpa KO	0.0813929	0.04619	0.569603
W55371	Cebpa KO	0.625558	0.0298714	0.334454
W55372	Cebpa KO	0.267688	0	0.206576
W55373	Cebpa KO	-0.114329	0.0466049	0.122132
W55374	Cebpa KO	0.468447	0.0376158	0.206576
W55375	Cebpa KO	0.416812	0	0.122132
W55376	Cebpa KO	0.675882	0	0
W55377	Cebpa KO	0.311644	0.0741253	0.206576
W55378	Cebpa KO	-0.284833	0	0
W55379	Cebpa KO	0.069497	0.0201908	0.409393
W55380	Cebpa KO	-0.140798	0.0609874	0.269338
W55381	Cebpa KO	-0.0868038	0.0528281	0
W55382	Cebpa KO	0.307841	0.0373392	0.122132
W55383	Cebpa KO	0.181326	0.0619555	0.317138
W55384	Cebpa KO	0.337274	0.0347117	0.122132
W55385	Cebpa KO	-0.300364	0.0575301	0.572435
W55386	Cebpa KO	-0.101625	0.168441	0.122132
W55387	Cebpa KO	-0.310262	0.109528	0.21193
W55388	Cebpa KO	0.64517	0	0.206576
W55389	Cebpa KO	0.593839	0.0547642	0.269338
W55390	Cebpa KO	-0.061397	0.069285	0.122132
W55391	Cebpa KO	-0.109036	0	0.122132
W55392	Cebpa KO	0.191362	0.0171484	0.379029
W55393	Cebpa KO	0.231149	0.00497856	0
W55394	Cebpa KO	-0.149268	0.0412115	0.122132
W55395	Cebpa KO	-0.136682	0	0.563702
W55396	Cebpa KO	-0.103742	0	0.206576
W55397	Cebpa KO	-0.106918	0	0.21193
W55398	Cebpa KO	-0.0423425	0	0.122132
W55399	Cebpa KO	-0.192682	0.0507537	0.269338
W55400	Cebpa KO	-0.0751589	0	0
W55401	Cebpa KO	0.384613	0.0661043	0.538674
W55402	Cebpa KO	0.298125	0.096114	0
W55403	Cebpa KO	0.272943	0.18075	0.269338
W55404	Cebpa KO	0.450321	0.0143825	0.269338
W55405	Cebpa KO	0.335392	0	0.122132
W55406	Cebpa KO	-0.095273	0	0
W55407	Cebpa KO	0.0736853	0	0.206576
W55408	Cebpa KO	0.198273	0	0.269338
W55409	Cebpa KO	0.222585	0	0.563199
W55410	Cebpa KO	0.326698	0.0258609	0.465534
W55411	Cebpa KO	0.776763	0.0367861	0.376552
W55412	Cebpa KO	-0.0791914	0.0388605	0.453526
W55413	Cebpa KO	-0.410577	0	0.577904
W55414	Cebpa KO	0.387602	0	0.411589
W55415	Cebpa KO	0.682396	0.0289033	0.475204
W55416	Cebpa KO	-0.0391667	0	0
W55417	Cebpa KO	-0.331384	0.00815931	0.280755
W55418	Cebpa KO	0.206415	0	0.415069
W55419	Cebpa KO	-0.247477	0	0.562728
W55420	Cebpa KO	0.240299	0.0359563	0.551403
W55421	Cebpa KO	1.09005	0	0.477742
W55422	Cebpa KO	-0.131269	0.154474	0.122132
W55423	Cebpa KO	0.700933	0.0424561	0.448864
W55424	Cebpa KO	-0.119623	0	0.122132
W55425	Cebpa KO	0.422008	0	0.420424
W55426	Cebpa KO	-0.245592	0	0.409393
W55427	Cebpa KO	-0.0390143	0	0.420888
W55428	Cebpa KO	0.429053	0.0282119	0.499206
W55429	Cebpa KO	0.473558	0.0113401	0.498458
W55430	Cebpa KO	0.390322	0	0.282721
W55431	Cebpa KO	-0.270001	0.038169	0.206576
W55432	Cebpa KO	0.839425	0.0531047	0.21193
W55433	Cebpa KO	-0.90383	0.0633384	0.550742
W55434	Cebpa KO	0.792143	0	0.483148
W55435	Cebpa KO	1.02111	0	0.0240903
W55436	Cebpa KO	-0.134423	0.0142442	0.554063
W55437	Cebpa KO	0.740155	0.0430093	0.353696
W55438	Cebpa KO	-0.127034	0.0493708	0.122132
W55439	Cebpa KO	0.663501	0.0713594	0.122132
W55440	Cebpa KO	0.195415	0.0925183	0.122132
W55441	Cebpa KO	0.601232	0	0.487421
W55442	Cebpa KO	0.472771	0	0.510496
W55443	Cebpa KO	-0.13823	0	0.280755
W55444	Cebpa KO	1.16433	0	0.545582
W55445	Cebpa KO	-0.16217	0.0490942	0.568618
W55446	Cebpa KO	-0.397879	0.0228184	0.573645
W55447	Cebpa KO	0.629798	0.0998479	0.122132
W55448	Cebpa KO	-0.0709244	0	0.122132
W55449	Cebpa KO	-0.222335	0.0670723	0
W55450	Cebpa KO	-0.164346	0.0139676	0.317138
W55451	Cebpa KO	-0.149273	0	0.513782
W55452	Cebpa KO	-0.153503	0	0.206576
W55453	Cebpa KO	-0.203014	0.0228184	0.572685
W55454	Cebpa KO	-1.06581	0.041488	0.566953
W55455	Cebpa KO	0.264592	0	0.206576
W55456	Cebpa KO	0.115133	0	0.269338
W55457	Cebpa KO	0.0587153	0.0681787	0.122132
W55458	Cebpa KO	0.89568	0.0875398	0.415069
W55459	Cebpa KO	-0.113062	0	0.5144
W55460	Cebpa KO	-0.168327	0.00719126	0.122132
W55461	Cebpa KO	0.246827	0.0632001	0
W55462	Cebpa KO	-0.231868	0	0.317138
W55463	Cebpa KO	-0.0815106	0.0979118	0.122132
W55464	Cebpa KO	-0.122799	0	0.206576
W55465	Cebpa KO	0.313583	0.070668	0.280755
W55466	Cebpa KO	-0.145033	0.0250311	0
W55467	Cebpa KO	-0.282714	0.0316692	0.21193
W55468	Cebpa KO	0.289344	0	0.466325
W55469	Cebpa KO	-0.21923	0.0261375	0.376552
W55470	Cebpa KO	-0.124916	0	0.122132
W55471	Cebpa KO	0.23347	0.0387222	0.122132
W55472	Cebpa KO	0.285769	0.0503388	0.122132
W55473	Cebpa KO	-0.842547	0	0.556667
W55474	Cebpa KO	-0.0730417	0.0142442	0
W55475	Cebpa KO	0.773375	0.0182547	0.122132
W55476	Cebpa KO	0.694914	0.0562854	0.482928
W55477	Cebpa KO	0.0864757	0.0665192	0.21193
W55478	Cebpa KO	0.379871	0.0275204	0.269338
W55479	Cebpa KO	0.588396	0.0703914	0.122132
W55480	Cebpa KO	0.217278	0.0441156	0.122132
W55481	Cebpa KO	1.42745	0.0771677	0.442121
W55482	Cebpa KO	-0.104801	0	0.122132
W55483	Cebpa KO	0.560417	0.0605725	0.206576
W55484	Cebpa KO	0.502467	0	0.269338
W55485	Cebpa KO	0.126938	0	0.280755
W55486	Cebpa KO	0.495227	0	0.280755
W55487	Cebpa KO	-0.0127027	0.0539344	0
W55488	Cebpa KO	0.36743	0	0
W55489	Cebpa KO	-0.134445	0	0.206576
W55490	Cebpa KO	0.627768	0.0526898	0.122132
W55491	Cebpa KO	0.577979	0.0614023	0.206576
W55492	Cebpa KO	-0.125975	0	0.206576
W55493	Cebpa KO	-0.0762175	0.0651362	0.122132
W55494	Cebpa KO	-0.035991	0.0377541	0
W55495	Cebpa KO	-0.0539868	0.0282119	0.122132
W55496	Cebpa KO	-0.100566	0.0194994	0
W55497	Cebpa KO	0.185741	0	0
W55498	Cebpa KO	-0.180402	0	0.420424
W55499	Cebpa KO	-0.141856	0	0
W55500	Cebpa KO	-0.129151	0	0
W55501	Cebpa KO	0.331099	0	0.122132
W55502	Cebpa KO	-0.270001	0.0399668	0.122132
W55503	Cebpa KO	-0.0497525	0	0
W55504	Cebpa KO	-0.0497525	0	0
W55505	Cebpa KO	0.25376	0	0.470888
W55506	Cebpa KO	0.377721	0	0.56985
W55507	Cebpa KO	0.0210407	0.0460517	0.491631
W55508	Cebpa KO	-0.150327	0.0912737	0.122132
W55509	Cebpa KO	-0.195922	0	0.556604
W55510	Cebpa KO	0.134111	0	0.554301
W55511	Cebpa KO	0.457419	0.0352648	0.269338
W55512	Cebpa KO	-0.0211711	0	0
W55513	Cebpa KO	0.622359	0	0.520654
W55514	Cebpa KO	0.0151411	0	0.530668
W55515	Cebpa KO	-0.224519	0.0515835	0.522307
W55516	Cebpa KO	1.12578	0	0.33919
W55517	Cebpa KO	-0.376099	0	0.470888
W55518	Cebpa KO	0.155241	0.0222652	0.206576
W55519	Cebpa KO	-0.103742	0	0.122132
W55520	Cebpa KO	-0.0539868	0	0.269338
W55521	Cebpa KO	0.452348	0	0.317138
W55522	Cebpa KO	1.14232	0	0.534802
W55523	Cebpa KO	0.350568	0	0.376552
W55524	Cebpa KO	0.268736	0	0.122132
W55525	Cebpa KO	-0.108299	0	0.206576
W55526	Cebpa KO	0.597164	0.0514452	0.334454
W55527	Cebpa KO	0.22434	0	0
W55528	Cebpa KO	0.534334	0	0
W55529	Cebpa KO	0.659317	0	0.568961
W55530	Cebpa KO	0.334281	0	0.317138
W55531	Cebpa KO	1.19546	0.027797	0.522307
W55532	Cebpa KO	0.487309	0	0.55559
W55533	Cebpa KO	0.0787708	0.0374775	0
W55534	Cebpa KO	0.832127	0.0770295	0.482067
W55535	Cebpa KO	0.0952044	0.0822846	0.280755
W55536	Cebpa KO	-0.071983	0	0.206576
W55537	Cebpa KO	-0.334636	0	0.122132
W55538	Cebpa KO	0.456904	0.0526898	0.562172
W55539	Cebpa KO	0.275751	0	0.415069
W55540	Cebpa KO	-0.207206	0	0.521329
W55541	Cebpa KO	0.0695202	0	0.317138
W55542	Cebpa KO	0.194111	0.0268289	0.206576
W55543	Cebpa KO	-0.0997664	0	0.498745
W55544	Cebpa KO	-0.0381082	0.0591896	0
W55545	Cebpa KO	-0.0944013	0	0.574017
W55546	Cebpa KO	-1.10984	0	0.571952
W55547	Cebpa KO	0.613134	0.0323607	0.559468
W55548	Cebpa KO	-0.0815106	0.0402434	0
W55549	Cebpa KO	0.208418	0	0.122132
W55550	Cebpa KO	-0.0751589	0	0.122132
W55551	Cebpa KO	0.256523	0	0.122132
W55552	Cebpa KO	-0.0423425	0.0409349	0.21193
W55553	Cebpa KO	-0.343115	0	0.280755
W55554	Cebpa KO	0.332528	0.0468815	0.577748
W55555	Cebpa KO	0.232831	0	0.541674
W55556	Cebpa KO	0.675882	0.0992947	0.206576
W55557	Cebpa KO	-0.120681	0.0020744	0
W55558	Cebpa KO	-0.120681	0	0.122132
W55559	Cebpa KO	0.645985	0	0
W55560	Cebpa KO	-0.0857452	0	0.122132
W55561	Cebpa KO	-0.163215	0	0.280755
W55562	Cebpa KO	0.676434	0.0136911	0.159805
W55563	Cebpa KO	0.294467	0	0.122132
W55564	Cebpa KO	-0.0772761	0	0
W55565	Cebpa KO	-0.113271	0.0496474	0
W55566	Cebpa KO	-0.127034	0	0.122132
W55567	Cebpa KO	-0.127034	0	0
W55568	Cebpa KO	0.307841	0.0608491	0.122132
W55569	Cebpa KO	-0.0446904	0.104688	0.280755
W55570	Cebpa KO	0.562344	0.00248928	0.269338
W55571	Cebpa KO	0.288291	0	0.122132
W55572	Cebpa KO	-0.0414612	0.0499239	0.122132
W55573	Cebpa KO	-0.0730417	0.0679021	0
W55574	Cebpa KO	-0.100566	0	0
W55575	Cebpa KO	-0.0846865	0	0
W55576	Cebpa KO	0.375055	0	0
W55577	Cebpa KO	0.546978	0.0528281	0.269338
W55578	Cebpa KO	0.321369	0.0723275	0.122132
W55579	Cebpa KO	0.420983	0	0.122132
W55580	Cebpa KO	-0.102684	0	0
W55581	Cebpa KO	0.22989	0.0674872	0.122132
W55582	Cebpa KO	0.228854	0.0354031	0.122132
W55583	Cebpa KO	-0.0508111	0	0
W55584	Cebpa KO	-0.131269	0	0
W55585	Cebpa KO	-0.0857452	0.00484027	0.122132
W55586	Cebpa KO	0.284146	0.0157655	0.206576
W55587	Cebpa KO	-0.0635142	0	0.122132
W55588	Cebpa KO	-0.106918	0	0.122132
W55589	Cebpa KO	0.711265	0.0544876	0.122132
W55590	Cebpa KO	-0.0127027	0	0
W55591	Cebpa KO	0.402804	0	0
W55592	Cebpa KO	-0.0455182	0.0526898	0
W55593	Cebpa KO	-0.13868	0	0
W55594	Cebpa KO	0.327991	0	0
W55595	Cebpa KO	-0.116447	0.0703914	0
W55596	Cebpa KO	-0.0635142	0.04619	0
W55597	Cebpa KO	-0.0539868	0.0481261	0
W55598	Cebpa KO	-0.0349325	0.00885078	0
W55599	Cebpa KO	0.44827	0	0.269338
W55600	Cebpa KO	-0.0338739	0.04052	0
W74033	Cebpa KO	-0.14815	0.0403817	0.564002
W74034	Cebpa KO	-0.0296548	0	0.573189
W74035	Cebpa KO	0.153166	0	0.579172
W74036	Cebpa KO	0.642038	0	0.537615
W74037	Cebpa KO	0.426313	0.0146591	0.334454
W74038	Cebpa KO	0.585173	0	0.525932
W74039	Cebpa KO	0.481984	0.0517218	0.44351
W74040	Cebpa KO	-0.0285811	0	0
W74041	Cebpa KO	-0.348083	0.041488	0.572795
W74042	Cebpa KO	-0.0718197	0	0.409393
W74043	Cebpa KO	-0.075237	0.0336053	0.576149
W74044	Cebpa KO	-0.528673	0	0.381379
W74045	Cebpa KO	0.245877	0	0.453538
W74046	Cebpa KO	-0.409213	0.00857419	0.569186
W74047	Cebpa KO	-0.462515	0	0.567623
W74048	Cebpa KO	0.519825	0.0789656	0.206576
W74049	Cebpa KO	0.81294	0	0.505507
W74050	Cebpa KO	1.01055	0.0540727	0.574562
W74051	Cebpa KO	0.368679	0	0.448864
W74052	Cebpa KO	0.845219	0.0525515	0.569986
W74053	Cebpa KO	-0.329666	0	0.479708
W74054	Cebpa KO	0.995271	0	0.453526
W74055	Cebpa KO	0.624146	0	0.206576
W74056	Cebpa KO	0.0454536	0.0430093	0.409393
W74057	Cebpa KO	0.212575	0	0.555198
W74058	Cebpa KO	0.170114	0	0.448864
W74059	Cebpa KO	0.0905235	0	0.519136
W74060	Cebpa KO	0.179384	0	0.496492
W74061	Cebpa KO	-0.669134	0	0.576062
W74062	Cebpa KO	-0.160959	0	0.269338
W74063	Cebpa KO	-0.110305	0.0615406	0.434639
W74064	Cebpa KO	-0.283774	0	0.122132
W74065	Cebpa KO	-0.566216	0.0363712	0.567194
W74066	Cebpa KO	-0.563504	0	0.556782
W74067	Cebpa KO	0.758195	0	0.33919
W74068	Cebpa KO	0.171292	0	0.448864
W74069	Cebpa KO	0.363542	0	0.465534
W74070	Cebpa KO	0.291369	0	0.206576
W74071	Cebpa KO	-0.435976	0	0.568519
W74072	Cebpa KO	0.557426	0.0680404	0.334454
W74073	Cebpa KO	-0.955496	0.0591896	0.528833
W74074	Cebpa KO	0.0747694	0	0.401827
W74075	Cebpa KO	0.00762697	0	0.565197
W74076	Cebpa KO	0.292276	0.0253077	0.559844
W74077	Cebpa KO	0.245141	0	0.415069
W74078	Cebpa KO	0.0305424	0	0.387015
W74079	Cebpa KO	0.259981	0.0423178	0.206576
W74080	Cebpa KO	0.201914	0	0.373631
W74081	Cebpa KO	-0.147715	0	0.415069
W74082	Cebpa KO	-0.00487401	0	0.453538
W74083	Cebpa KO	-0.136563	0	0.122132
W74084	Cebpa KO	-0.454658	0	0.540642
W74085	Cebpa KO	1.20107	0	0.409393
W74086	Cebpa KO	0.498563	0.0724658	0.575383
W74087	Cebpa KO	0.253891	0	0.206576
W74088	Cebpa KO	-0.192682	0.0185313	0
W74089	Cebpa KO	0.148629	0	0.552439
W74090	Cebpa KO	-0.862626	0.00663809	0.556818
W74091	Cebpa KO	-0.015131	0.0380307	0.317138
W74092	Cebpa KO	0.481135	0.0432859	0.41624
W74093	Cebpa KO	-0.119498	0.0885078	0.561706
W74094	Cebpa KO	0.396868	0	0.509341
W74095	Cebpa KO	0.442523	0	0.409393
W74096	Cebpa KO	0.0947029	0	0.317138
W74097	Cebpa KO	0.10893	0	0.477742
W74098	Cebpa KO	-0.0562566	0.0515835	0.415069
W74099	Cebpa KO	1.16668	0.0584981	0.376552
W74100	Cebpa KO	-0.204598	0.0291799	0.420424
W74101	Cebpa KO	0.668337	0	0.453538
W74102	Cebpa KO	0.880717	0.0478495	0.206576
W74103	Cebpa KO	-0.120681	0.0112018	0.122132
W74104	Cebpa KO	-0.0942143	0	0.122132
W74105	Cebpa KO	0.516164	0.0553174	0.474354
W74106	Cebpa KO	0.595744	0	0.498458
W74107	Cebpa KO	-0.425813	0	0.381379
W74108	Cebpa KO	0.343457	0	0.544578
W74109	Cebpa KO	-0.381276	0	0.317138
W74110	Cebpa KO	-0.283774	0.0258609	0.334454
W74111	Cebpa KO	0.302096	0.0643065	0.206576
W74112	Cebpa KO	-0.114329	0	0.206576
W74113	Cebpa KO	0.774089	0.0457751	0.482213
W74114	Cebpa KO	0.729664	0.0580833	0.122132
W74115	Cebpa KO	-0.072186	0	0.206576
W74116	Cebpa KO	0.164882	0	0.206576
W74117	Cebpa KO	1.15465	0.0387222	0.317138
W74118	Cebpa KO	-0.021041	0.0448071	0.376552
W74119	Cebpa KO	0.551574	0.0634767	0.082313
W74120	Cebpa KO	0.279225	0	0.122132
W74121	Cebpa KO	-0.136137	0	0.333836
W74122	Cebpa KO	-0.51539	0.0535196	0.578843
W74123	Cebpa KO	0.205376	0.0661043	0.566932
W74124	Cebpa KO	0.909319	0	0.353696
W74125	Cebpa KO	-0.111153	0	0.122132
W74126	Cebpa KO	0.640517	0	0.206576
W74127	Cebpa KO	-0.0603384	0	0.122132
W74128	Cebpa KO	0.287842	0.0546259	0.122132
W74129	Cebpa KO	0.120981	0	0.470888
W74130	Cebpa KO	0.28315	0	0.409393
W74131	Cebpa KO	0.204278	0	0.575564
W74132	Cebpa KO	0.455278	0	0.567756
W74133	Cebpa KO	-0.172563	0.0695616	0.206576
W74134	Cebpa KO	-0.177969	0	0.570596
W74135	Cebpa KO	-0.228892	0.0539344	0.571493
W74136	Cebpa KO	-0.0381082	0.0345734	0
W74137	Cebpa KO	0.0995764	0	0.510861
W74138	Cebpa KO	-0.438149	0	0.280755
W74139	Cebpa KO	-0.0728664	0	0.353696
W74140	Cebpa KO	-0.146696	0.0477112	0.563246
W74141	Cebpa KO	-0.135792	0	0.21193
W74142	Cebpa KO	0.747876	0	0.33919
W74143	Cebpa KO	0.219135	0	0.510861
W74144	Cebpa KO	0.183751	0.0584981	0.269338
W74145	Cebpa KO	-0.552114	0	0.569993
W74146	Cebpa KO	0.515854	0.10372	0.498128
W74147	Cebpa KO	-0.517848	0	0.280755
W74148	Cebpa KO	0.393286	0	0.569452
W74149	Cebpa KO	0.224107	0	0.122132
W74150	Cebpa KO	0.103224	0.0519983	0
W74151	Cebpa KO	0.345955	0	0.528783
W74152	Cebpa KO	0.556389	0	0.44351
W74153	Cebpa KO	-0.0402005	0.0264141	0.482213
W74154	Cebpa KO	0.367885	0.0844973	0.556077
W74155	Cebpa KO	0.109145	0	0.280755
W74156	Cebpa KO	0.26418	0	0.420424
W74157	Cebpa KO	0.227004	0	0.206576
W74158	Cebpa KO	-0.0306755	0.0644448	0.423005
W74159	Cebpa KO	1.01044	0.126539	0.334454
W74160	Cebpa KO	0.102045	0.00649979	0.52652
W74161	Cebpa KO	0.105547	0.0255843	0.567971
W74162	Cebpa KO	1.19653	0.0557323	0.564103
W74163	Cebpa KO	0.177434	0	0.411589
W74164	Cebpa KO	0.353799	0	0.553624
W74165	Cebpa KO	0.829834	0.0681787	0.530668
W74166	Cebpa KO	0.235111	0.0235099	0.206576
W74167	Cebpa KO	0.478355	0	0.280755
W74168	Cebpa KO	0.445672	0.0244779	0.206576
W74169	Cebpa KO	-0.0495987	0.00539344	0.415069
W74170	Cebpa KO	1.38351	0	0.457466
W74171	Cebpa KO	0.0677275	0	0.493826
W74172	Cebpa KO	-0.127818	0	0.353696
W74173	Cebpa KO	-0.0914379	0	0.474354
W74174	Cebpa KO	0.73085	0	0.434639
W74175	Cebpa KO	0.326046	0.00774443	0.269338
W74176	Cebpa KO	-0.321919	0	0.122132
W74177	Cebpa KO	0.673162	0	0.434639
W74178	Cebpa KO	0.266761	0.0616789	0.423005
W74179	Cebpa KO	0.254975	0	0.557985
W74180	Cebpa KO	-0.807954	0.0399668	0.570319
W74181	Cebpa KO	-0.0619332	0.0262758	0.507101
W74182	Cebpa KO	0.398731	0	0.409393
W74183	Cebpa KO	-0.0241936	0	0.522307
W74184	Cebpa KO	0.428152	0.0681787	0.376552
W74185	Cebpa KO	-0.0181885	0.00981884	0.353696
W74186	Cebpa KO	-0.535425	0	0.549205
W74187	Cebpa KO	-0.0641444	0	0.535987
W74188	Cebpa KO	0.125564	0.00484027	0.122132
W74189	Cebpa KO	0.563204	0.0966671	0.269338
W74190	Cebpa KO	0.211178	0.0721892	0.21193
W74191	Cebpa KO	0.116225	0.0233716	0.539739
W74192	Cebpa KO	0.855572	0.0691467	0.334454
W74193	Cebpa KO	0.00812192	0	0.483085
W74194	Cebpa KO	1.31793	0.0608491	0.415069
W74195	Cebpa KO	-0.135504	0	0
W74196	Cebpa KO	0.706791	0	0.276607
W74197	Cebpa KO	0.578911	0	0.376552
W74198	Cebpa KO	-0.0878624	0.0118932	0
W74199	Cebpa KO	-0.244578	0	0.269338
W74200	Cebpa KO	1.21095	0.10455	0.376552
W74201	Cebpa KO	0.881018	0.017425	0.423005
W74202	Cebpa KO	0.639745	0.0578067	0.122132
W74203	Cebpa KO	0.0798269	0.0362329	0.573434
W74204	Cebpa KO	0.30603	0	0.277367
W74205	Cebpa KO	-0.171504	0.0142442	0
W74206	Cebpa KO	-0.0793934	0	0
W74207	Cebpa KO	-0.0709244	0.0153506	0.122132
W74208	Cebpa KO	-0.0624556	0.0615406	0.122132
W74209	Cebpa KO	1.55922	0.0701148	0.423005
W74210	Cebpa KO	0.201607	0.00124464	0.381379
W74211	Cebpa KO	0.258157	0.0696999	0.21193
W74212	Cebpa KO	0.18885	0	0.206576
W74213	Cebpa KO	0.591106	0	0
W74214	Cebpa KO	0.331669	0.0495091	0.122132
W74215	Cebpa KO	0.360723	0	0.206576
W74216	Cebpa KO	-0.0582212	0.0201908	0
W74217	Cebpa KO	-0.355834	0	0.33919
W74218	Cebpa KO	-0.0484085	0.0608491	0.564303
W74219	Cebpa KO	0.218123	0	0.122132
W74220	Cebpa KO	0.786536	0.0497856	0.334454
W74221	Cebpa KO	0.241445	0.0710828	0
W74222	Cebpa KO	-0.0582212	0	0
W74223	Cebpa KO	0.986085	0.0490942	0.122132
W74224	Cebpa KO	-0.0846865	0	0.122132
W74225	Cebpa KO	-0.089867	0	0.465534
W74226	Cebpa KO	0.128121	0	0.44351
W74227	Cebpa KO	0.528308	0	0.206576
W74228	Cebpa KO	0.343413	0.00760614	0.562764
W74229	Cebpa KO	1.00045	0	0.415069
W74230	Cebpa KO	-0.607243	0	0.575559
W74231	Cebpa KO	0.198944	0	0.206576
W74232	Cebpa KO	0.348865	0.133868	0.122132
W74233	Cebpa KO	0.11238	0	0.353696
W74234	Cebpa KO	0.0541006	0	0.269338
W74235	Cebpa KO	-0.427488	0	0.434639
W74236	Cebpa KO	0.254179	0	0.334454
W74237	Cebpa KO	-0.163033	0	0
W74238	Cebpa KO	-0.341284	0	0.550358
W74239	Cebpa KO	0.297617	0	0.448864
W74240	Cebpa KO	-0.141856	0.0615406	0.122132
W74241	Cebpa KO	0.302772	0	0.466325
W74242	Cebpa KO	0.899639	0.0623703	0.334454
W74243	Cebpa KO	0.098981	0	0.452729
W74244	Cebpa KO	-0.175867	0	0.543985
W74245	Cebpa KO	-0.10226	0	0.420424
W74246	Cebpa KO	0.730177	0.0571152	0.533973
W74247	Cebpa KO	-0.165901	0	0.541215
W74248	Cebpa KO	-0.183152	0.020744	0
W74249	Cebpa KO	0.350032	0	0.520341
W74250	Cebpa KO	0.319208	0	0.206576
W74251	Cebpa KO	-0.117412	0.0218504	0.575318
W74252	Cebpa KO	0.340756	0	0.425625
W74253	Cebpa KO	-0.161385	0.0266906	0.56737
W74254	Cebpa KO	-0.465519	0	0.496492
W74255	Cebpa KO	-0.0825693	0	0
W74256	Cebpa KO	0.208796	0.0950076	0.122132
W74257	Cebpa KO	0.523353	0	0.423005
W74258	Cebpa KO	0.153149	0	0.510496
W74259	Cebpa KO	-0.767997	0	0.434639
W74260	Cebpa KO	0.576338	0	0.423822
W74261	Cebpa KO	-0.381911	0.0331904	0.56257
W74262	Cebpa KO	0.375185	0	0.269338
W74263	Cebpa KO	-0.142915	0	0
W74264	Cebpa KO	0.235543	0	0.122132
W74265	Cebpa KO	-0.374434	0	0.573434
W74266	Cebpa KO	0.241445	0	0.269338
W74267	Cebpa KO	0.224709	0.0233716	0
W74268	Cebpa KO	0.22474	0.00318075	0.206576
W74269	Cebpa KO	-0.364787	0	0.567221
W74270	Cebpa KO	-0.20189	0	0.353696
W74271	Cebpa KO	0.229476	0	0.122132
W74272	Cebpa KO	1.59405	0	0.122132
W74273	Cebpa KO	-0.117505	0	0.269338
W74274	Cebpa KO	0.292342	0	0.376552
W74275	Cebpa KO	-0.22315	0	0.376552
W74276	Cebpa KO	0.566239	0	0.376552
W74277	Cebpa KO	0.258794	0	0.280755
W74278	Cebpa KO	-0.10586	0.054211	0
W74279	Cebpa KO	-0.0762175	0	0
W74280	Cebpa KO	-0.177857	0	0
W74281	Cebpa KO	-0.434572	0	0.571684
W74282	Cebpa KO	-0.0226824	0.0586364	0.562457
W74283	Cebpa KO	0.553251	0	0.122132
W74284	Cebpa KO	-0.274557	0	0.455504
W74285	Cebpa KO	0.885029	0	0.403573
W74286	Cebpa KO	-0.133386	0	0.206576
W74287	Cebpa KO	-0.125975	0.0236482	0.206576
W74288	Cebpa KO	0.231762	0	0.122132
W74289	Cebpa KO	0.518858	0	0.381379
W74290	Cebpa KO	-0.0586965	0.016042	0.33919
W74291	Cebpa KO	0.560937	0.0203291	0.122132
W74292	Cebpa KO	1.72269	0	0.162069
W74293	Cebpa KO	-0.235045	0.00124464	0
W74294	Cebpa KO	0.28082	0	0.206576
W74295	Cebpa KO	0.279784	0.0496474	0.206576
W74296	Cebpa KO	0.209371	0.0478495	0
W74297	Cebpa KO	0.18999	0	0.505507
W74298	Cebpa KO	-0.467125	0.0605725	0.573836
W74299	Cebpa KO	0.271862	0	0.122132
W74300	Cebpa KO	-0.289358	0.0201908	0.559845
W74301	Cebpa KO	-0.208567	0.0282119	0
W74302	Cebpa KO	0.175438	0.0208823	0.269338
W74303	Cebpa KO	0.336238	0.035818	0
W74304	Cebpa KO	0.62981	0.0995713	0.122132
W74305	Cebpa KO	0.130325	0.00248928	0.574769
W74306	Cebpa KO	0.345816	0	0.317138
W74307	Cebpa KO	0.232379	0	0.122132
W74308	Cebpa KO	-0.236663	0.0553174	0.565701
W74309	Cebpa KO	0.207118	0	0.45015
W74310	Cebpa KO	0.209002	0	0.334454
W74311	Cebpa KO	-0.098449	0	0.122132
W74312	Cebpa KO	0.271838	0	0.122132
W74313	Cebpa KO	-0.408743	0.0432859	0.523283
W74314	Cebpa KO	-0.124916	0.0214355	0
W74315	Cebpa KO	-0.624566	0.055594	0.564159
W74316	Cebpa KO	0.554934	0	0.44351
W74317	Cebpa KO	0.173744	0.0746785	0.122132
W74318	Cebpa KO	0.110551	0.0619555	0.379029
W74319	Cebpa KO	-0.116447	0.0175633	0.122132
W74320	Cebpa KO	0.244554	0	0.122132
W74321	Cebpa KO	-0.0524619	0	0.401827
W74322	Cebpa KO	0.237122	0	0.206576
W74323	Cebpa KO	0.363938	0	0.419617
W74324	Cebpa KO	0.404746	0.00677638	0.122132
W74325	Cebpa KO	1.17115	0	0.54858
W74326	Cebpa KO	0.827908	0	0.420888
W74327	Cebpa KO	-0.092097	0.00663809	0.122132
W74328	Cebpa KO	-0.0455182	0	0
W74329	Cebpa KO	-0.240753	0.030148	0.573107
W74330	Cebpa KO	0.0929916	0	0
W74331	Cebpa KO	-0.202692	0.0226801	0.552198
W74332	Cebpa KO	0.440877	0	0.411589
W74333	Cebpa KO	-0.0793934	0.0304246	0
W74334	Cebpa KO	0.599038	0	0.122132
W74335	Cebpa KO	0.251931	0	0.575397
W74336	Cebpa KO	0.147607	0	0.384384
W74337	Cebpa KO	-0.149268	0	0
W74338	Cebpa KO	-0.38265	0.0105103	0.568839
W74339	Cebpa KO	-0.0310104	0	0.420424
W74340	Cebpa KO	-0.227318	0.0163186	0.423005
W74341	Cebpa KO	-0.20792	0.0297331	0.353696
W74342	Cebpa KO	-0.141856	0	0.269338
W74343	Cebpa KO	0.0877667	0	0.280755
W74344	Cebpa KO	1.1507	0	0.423005
W74345	Cebpa KO	0.504793	0	0.511795
W74346	Cebpa KO	0.930422	0.0351265	0.448864
W74347	Cebpa KO	0.850899	0.0300097	0.280755
W74348	Cebpa KO	0.169738	0	0
W74349	Cebpa KO	0.17408	0	0.122132
W74350	Cebpa KO	0.758581	0.00276587	0.467006
W74351	Cebpa KO	0.039882	0.00290416	0.543866
W74352	Cebpa KO	0.614919	0.0608491	0.122132
W74353	Cebpa KO	-0.069555	0	0.206576
W74354	Cebpa KO	0.0226893	0	0.498745
W74355	Cebpa KO	-0.227631	0	0
W74356	Cebpa KO	-0.453392	0	0.122132
W74357	Cebpa KO	-0.21679	0	0.409393
W74358	Cebpa KO	-0.10586	0	0.122132
W74359	Cebpa KO	-0.100797	0.0355414	0.415069
W74360	Cebpa KO	-0.103742	0	0
W74361	Cebpa KO	0.0412735	0	0.21193
W74362	Cebpa KO	0.241158	0.0750933	0
W74363	Cebpa KO	-0.600844	0.0425944	0.552734
W74364	Cebpa KO	0.450026	0.035818	0.415069
W74365	Cebpa KO	0.278672	0	0
W74366	Cebpa KO	0.0605095	0	0
W74367	Cebpa KO	-0.226986	0	0.563491
W74368	Cebpa KO	0.247074	0	0.353696
W74369	Cebpa KO	0.0516027	0	0.381379
W74370	Cebpa KO	0.0378902	0	0.21193
W74371	Cebpa KO	0.244871	0.035818	0.122132
W74372	Cebpa KO	0.710211	0	0.206576
W74373	Cebpa KO	-0.510767	0	0.538447
W74374	Cebpa KO	0.272899	0	0.122132
W74375	Cebpa KO	-0.0603384	0.069285	0
W74376	Cebpa KO	-0.13868	0	0.122132
W74377	Cebpa KO	-0.0597058	0	0.448864
W74378	Cebpa KO	0.419106	0	0.122132
W74379	Cebpa KO	0.196471	0.0853271	0.122132
W74380	Cebpa KO	-0.250933	0	0
W74381	Cebpa KO	-0.0741003	0.0601577	0.206576
W74382	Cebpa KO	0.378688	0	0.333836
W74383	Cebpa KO	-0.12174	0	0
W74384	Cebpa KO	-0.0846865	0.113124	0.122132
W74385	Cebpa KO	-0.100566	0.0690084	0
W74386	Cebpa KO	0.299384	0	0
W74387	Cebpa KO	-0.309754	0	0.453904
W74388	Cebpa KO	-0.144325	0	0.280755
W74389	Cebpa KO	0.608171	0	0.206576
W74390	Cebpa KO	-0.0931557	0	0
W74391	Cebpa KO	-0.0751589	0	0
W74392	Cebpa KO	-0.13021	0	0
W74393	Cebpa KO	-0.203683	0	0.496492
W74394	Cebpa KO	-0.178208	0.016042	0.551571
W74395	Cebpa KO	-0.183152	0.0232333	0
W74396	Cebpa KO	0.376894	0	0.384384
W74397	Cebpa KO	0.376026	0.0419029	0.21193
W74398	Cebpa KO	-0.140798	0	0.269338
W74399	Cebpa KO	-0.0550454	0.0304246	0
W74400	Cebpa KO	-0.0772761	0	0
W74401	Cebpa KO	0.271838	0.0593279	0.122132
W74402	Cebpa KO	0.223304	0	0.122132
W74403	Cebpa KO	-0.0645728	0	0
W74404	Cebpa KO	0.334137	0	0.376552
W74405	Cebpa KO	0.0699461	0.0157655	0.499159
W74406	Cebpa KO	-0.092097	0	0.122132
W74407	Cebpa KO	-0.133386	0.0403817	0.122132
W74408	Cebpa KO	0.28817	0	0.122132
W74409	Cebpa KO	0.259441	0.032499	0.122132
W74410	Cebpa KO	0.398547	0.0189462	0.561624
W74411	Cebpa KO	0.365143	0.0372009	0.579758
W74412	Cebpa KO	-0.111153	0	0.122132
W74413	Cebpa KO	0.64429	0	0.269338
W74414	Cebpa KO	-0.0899797	0	0
W74415	Cebpa KO	0.330631	0	0.122132
W74416	Cebpa KO	0.297312	0	0.122132
W74417	Cebpa KO	1.9861	0	0.547649
W74418	Cebpa KO	-0.0409037	0	0.563504
W74419	Cebpa KO	0.256956	0	0.528783
W74420	Cebpa KO	-0.376664	0.0573918	0.564505
W74421	Cebpa KO	-0.627235	0.0497856	0.578773
W74422	Cebpa KO	-0.973407	0	0.569918
W74423	Cebpa KO	0.180248	0	0.206576
W74424	Cebpa KO	-0.0381082	0.0503388	0.122132
W74425	Cebpa KO	-0.320358	0.0214355	0.576586
W74426	Cebpa KO	-0.368426	0	0.556534
W74427	Cebpa KO	0.164874	0.0467432	0.206576
W74428	Cebpa KO	0.313563	0	0.516953
W74429	Cebpa KO	-0.380081	0.0208823	0.559356
W74430	Cebpa KO	0.162961	0	0.334454
W74431	Cebpa KO	-0.35329	0	0.442121
W74432	Cebpa KO	-0.139739	0	0.206576
W74433	Cebpa KO	-0.457751	0	0.547239
W74434	Cebpa KO	0.425108	0.0396902	0.568526
W74435	Cebpa KO	0.4894	0	0.387015
W74436	Cebpa KO	-0.404603	0	0.269338
W74437	Cebpa KO	-0.451762	0.0309777	0.521994
W74438	Cebpa KO	-0.0148199	0.0591896	0.376552
W74439	Cebpa KO	0.122146	0	0.206576
W74440	Cebpa KO	0.163062	0	0.21193
W74441	Cebpa KO	-0.713483	0	0.56769
W74442	Cebpa KO	0.271393	0	0.565125
W74443	Cebpa KO	-0.628264	0.030148	0.570367
W74444	Cebpa KO	0.727151	0	0.453538
W74445	Cebpa KO	-0.674513	0	0.578472
W74446	Cebpa KO	-0.308143	0.00152123	0.206576
W74447	Cebpa KO	0.302744	0.0510303	0.122132
W74448	Cebpa KO	0.252008	0.0618172	0
W74449	Cebpa KO	-0.789238	0	0.576296
W74450	Cebpa KO	-0.558479	0.0622321	0.53819
W74451	Cebpa KO	0.399955	0	0.545226
W74452	Cebpa KO	0.292933	0	0.453526
W74453	Cebpa KO	-0.238164	0	0.206576
W74454	Cebpa KO	-0.201154	0	0.122132
W74455	Cebpa KO	-0.15668	0	0
W74456	Cebpa KO	0.22993	0.0838058	0.280755
W74457	Cebpa KO	-0.337816	0.0217121	0.381379
W74458	Cebpa KO	-0.402776	0	0.540183
W74459	Cebpa KO	0.485486	0	0.269338
W74460	Cebpa KO	0.404463	0	0.280755
W74461	Cebpa KO	-0.41932	0	0.496492
W74462	Cebpa KO	0.240122	0.0142442	0
W74463	Cebpa KO	-0.131269	0	0
W74464	Cebpa KO	0.185394	0	0.122132
W74465	Cebpa KO	-0.145033	0.00871249	0.122132
W74466	Cebpa KO	-0.367747	0.0365095	0.561845
W74467	Cebpa KO	-0.12174	0	0
W74468	Cebpa KO	-1.03992	0.0366478	0.580214
W74469	Cebpa KO	0.90982	0	0.415069
W74470	Cebpa KO	0.203403	0.0454985	0.206576
W74471	Cebpa KO	0.28082	0.0327755	0
W74472	Cebpa KO	0.206633	0.0549025	0.269338
W74473	Cebpa KO	-0.127702	0	0.381379
W74474	Cebpa KO	-0.639157	0	0.580526
W74475	Cebpa KO	0.139906	0	0.520341
W74476	Cebpa KO	-0.1685	0.0240631	0.557316
W74477	Cebpa KO	0.376315	0.105518	0.317138
W74478	Cebpa KO	-0.116447	0.0803485	0
W74479	Cebpa KO	-0.103742	0.106763	0
W74480	Cebpa KO	0.243073	0	0.206576
W74481	Cebpa KO	-0.246227	0	0.560161
W74482	Cebpa KO	-0.303444	0	0.455504
W74483	Cebpa KO	-0.119623	0.04619	0.206576
W74484	Cebpa KO	-0.0330397	0	0.33919
W74485	Cebpa KO	0.200973	0.0506154	0.122132
W74486	Cebpa KO	0.248899	0.0113401	0.122132
W74487	Cebpa KO	-0.0846865	0.0289033	0
W74488	Cebpa KO	-0.113271	0.019776	0
W74489	Cebpa KO	0.25866	0	0.477742
W74490	Cebpa KO	0.440877	0.0354031	0.409393
W74491	Cebpa KO	0.080625	0	0.317138
W74492	Cebpa KO	-0.0315797	0.0240631	0.467006
W74493	Cebpa KO	-0.171504	0	0.280755
W74494	Cebpa KO	0.192995	0.048541	0.122132
W74495	Cebpa KO	-0.0910384	0	0
W74496	Cebpa KO	-0.150327	0	0.122132
W74497	Cebpa KO	0.213801	0	0.277367
W74498	Cebpa KO	-0.541927	0	0.529451
W74499	Cebpa KO	-0.13021	0	0.206576
W74500	Cebpa KO	-0.133489	0	0.45015
W74501	Cebpa KO	-0.141856	0.0313926	0.122132
W74502	Cebpa KO	0.912097	0	0.206576
W74503	Cebpa KO	-0.151386	0.0228184	0.206576
W74504	Cebpa KO	-0.141856	0	0.122132
W74505	Cebpa KO	0.461363	0.0582215	0.334454
W74506	Cebpa KO	0.170056	0	0.122132
W74507	Cebpa KO	0.68809	0.0638916	0.122132
W74508	Cebpa KO	0.769997	0	0.453526
W74509	Cebpa KO	-0.137621	0	0
W74510	Cebpa KO	-0.123858	0.0114784	0.206576
W74511	Cebpa KO	-0.110094	0	0
W74512	Cebpa KO	-0.10586	0	0.122132
W74513	Cebpa KO	-0.501589	0.0446688	0.576591
W74514	Cebpa KO	0.122679	0	0.206576
W74515	Cebpa KO	0.0948333	0.012723	0.571643
W74516	Cebpa KO	-0.249588	0	0.540373
W74517	Cebpa KO	1.35243	0	0.525932
W74518	Cebpa KO	0.126884	0	0.511665
W74519	Cebpa KO	-0.092097	0	0
W74520	Cebpa KO	0.376269	0	0.122132
W74521	Cebpa KO	0.0615752	0	0.409393
W74522	Cebpa KO	0.326228	0.0601577	0.333836
W74523	Cebpa KO	0.0591037	0	0
W74524	Cebpa KO	0.224107	0.0468815	0.122132
W74525	Cebpa KO	-0.136679	0	0.317138
W74526	Cebpa KO	0.24338	0	0.122132
W74527	Cebpa KO	-0.0445981	0	0.384384
W74528	Cebpa KO	0.171412	0	0
W74529	Cebpa KO	1.05164	0.0698382	0.317138
W74530	Cebpa KO	0.430343	0.0063615	0.317138
W74531	Cebpa KO	-0.338593	0.0247545	0.546778
W74532	Cebpa KO	0.344531	0	0.448864
W74533	Cebpa KO	0.188507	0	0.122132
W74534	Cebpa KO	-0.119623	0	0
W74535	Cebpa KO	-0.0931557	0	0
W74536	Cebpa KO	-0.184211	0	0.206576
W74537	Cebpa KO	-0.194089	0	0.504514
W74538	Cebpa KO	-0.24969	0	0.384384
W74539	Cebpa KO	-0.101625	0	0.269338
W74540	Cebpa KO	0.183357	0.0454985	0.122132
W74541	Cebpa KO	-0.119778	0.0128613	0.334454
W74542	Cebpa KO	-0.129151	0	0.122132
W74543	Cebpa KO	-0.151386	0.0255843	0.122132
W74544	Cebpa KO	0.230538	0.041488	0
W74545	Cebpa KO	-0.298797	0	0.409393
W74546	Cebpa KO	0.237451	0.0643065	0.122132
W74547	Cebpa KO	0.097779	0	0.420424
W74548	Cebpa KO	-0.132328	0.0644448	0.269338
W74549	Cebpa KO	-0.0290546	0.00248928	0.557258
W74550	Cebpa KO	0.0012964	0	0.333836
W74551	Cebpa KO	-0.114329	0.0188079	0
W74552	Cebpa KO	-0.104801	0.0247545	0
W74553	Cebpa KO	0.262014	0.0369244	0.122132
W74554	Cebpa KO	0.294657	0	0.334454
W74555	Cebpa KO	0.994968	0	0.474354
W74556	Cebpa KO	0.226993	0	0.122132
W74557	Cebpa KO	0.290507	0	0
W74558	Cebpa KO	-0.103742	0	0
W74559	Cebpa KO	-0.167268	0.0123081	0.122132
W74560	Cebpa KO	-0.139739	0.0233716	0.122132
W74561	Cebpa KO	0.648818	0	0.420424
W74562	Cebpa KO	0.342082	0.0190845	0.353696
W74563	Cebpa KO	-0.170445	0	0.280755
W74564	Cebpa KO	-0.0868038	0.068317	0.122132
W74565	Cebpa KO	0.0967882	0	0.206576
W74566	Cebpa KO	0.254371	0	0.269338
W74567	Cebpa KO	0.292143	0	0.122132
W74568	Cebpa KO	0.232379	0.0608491	0.269338
W74569	Cebpa KO	-0.497563	0	0.561806
W74570	Cebpa KO	0.419206	0	0.477742
W74571	Cebpa KO	-0.0672246	0	0.353696
W74572	Cebpa KO	-0.098449	0.00567003	0
W74573	Cebpa KO	-0.0878624	0.0113401	0.206576
W74574	Cebpa KO	0.294397	0	0.206576
W74575	Cebpa KO	0.226179	0	0.122132
W74576	Cebpa KO	-0.104801	0.0760614	0.122132
W74577	Cebpa KO	0.270278	0.0297331	0.122132
W74578	Cebpa KO	-0.1268	0	0.561845
W74579	Cebpa KO	-0.631477	0	0.498745
W74580	Cebpa KO	0.406189	0	0.415069
W74581	Cebpa KO	-0.0815106	0	0.122132
W74582	Cebpa KO	0.669941	0.0113401	0.206576
W74583	Cebpa KO	0.62473	0	0.206576
W74584	Cebpa KO	0.554656	0	0.269338
W74585	Cebpa KO	-0.168327	0.0576684	0.122132
W74586	Cebpa KO	0.163611	0.0283502	0.122132
W74587	Cebpa KO	0.277088	0.0421795	0.122132
W74588	Cebpa KO	-0.0942143	0.0502005	0
W74589	Cebpa KO	-0.334636	0	0.280755
W74590	Cebpa KO	-0.0942143	0	0
W74591	Cebpa KO	0.283369	0	0.269338
W74592	Cebpa KO	-0.092097	0	0.122132
W74593	Cebpa KO	-0.111153	0	0
W74594	Cebpa KO	0.247786	0.0131379	0.539581
W74595	Cebpa KO	-0.0825693	0.0377541	0
W74596	Cebpa KO	-0.0868038	0.0680404	0.206576
W74597	Cebpa KO	-0.137621	0	0.122132
W74598	Cebpa KO	0.655833	0	0.206576
W74599	Cebpa KO	0.219657	0	0
W74600	Cebpa KO	-0.0973903	0.107316	0
W74601	Cebpa KO	0.0550641	0	0.317138
W74602	Cebpa KO	0.783497	0	0.317138
W74603	Cebpa KO	0.836194	0	0.122132
W74604	Cebpa KO	-0.0868038	0.0496474	0
W74605	Cebpa KO	-0.10586	0.101231	0.206576
W74606	Cebpa KO	-0.0645728	0	0.122132
W74607	Cebpa KO	-0.141856	0	0.122132
W74608	Cebpa KO	-0.080452	0	0
W74609	Cebpa KO	0.361186	0	0.479708
W74610	Cebpa KO	-0.0369242	0	0.465534
W74611	Cebpa KO	0.712455	0	0.334454
W74612	Cebpa KO	0.429019	0	0.470888
W74613	Cebpa KO	-0.115388	0	0.269338
W74614	Cebpa KO	-0.263052	0	0.379029
W74615	Cebpa KO	0.329295	0	0.21193
W74616	Cebpa KO	-0.0211711	0	0
W74617	Cebpa KO	-0.189505	0	0.206576
W74618	Cebpa KO	-0.274704	0	0.566934
W74619	Cebpa KO	0.172979	0	0.21193
W74620	Cebpa KO	0.198519	0	0.52652
W74621	Cebpa KO	-0.0963317	0.0109252	0
W74622	Cebpa KO	0.222367	0	0.381379
W74623	Cebpa KO	-0.071983	0	0
W74624	Cebpa KO	0.252942	0.069285	0
W74625	Cebpa KO	-1.58681	0.0478495	0.569918
W74626	Cebpa KO	-0.095273	0	0.122132
W74627	Cebpa KO	-0.103742	0	0
W74628	Cebpa KO	-0.224454	0	0.122132
W74629	Cebpa KO	-0.071983	0	0
W74630	Cebpa KO	0.448436	0	0.376552
W74631	Cebpa KO	-0.104801	0	0.206576
W74632	Cebpa KO	-0.134445	0.00456368	0.206576
W74633	Cebpa KO	0.33849	0	0.556591
W74634	Cebpa KO	-0.0698658	0.0135528	0
W74635	Cebpa KO	-0.590989	0	0.551167
W74636	Cebpa KO	0.17149	0	0.415069
W74637	Cebpa KO	0.0793076	0	0.53855
W74638	Cebpa KO	0.30042	0.0568386	0.122132
W74639	Cebpa KO	-0.0698658	0	0
W74640	Cebpa KO	-0.080452	0	0
W74641	Cebpa KO	0.360683	0	0.458497
W74642	Cebpa KO	-0.104804	0	0.282721
W74643	Cebpa KO	-0.110094	0.0243396	0.206576
W74644	Cebpa KO	0.29884	0	0.333836
W74645	Cebpa KO	0.800766	0.0490942	0.353696
W74646	Cebpa KO	0.184399	0	0.452729
W74647	Cebpa KO	-0.183152	0	0.122132
W74648	Cebpa KO	-0.257778	0	0.510496
W74649	Cebpa KO	-0.455513	0	0.569556
W74650	Cebpa KO	-0.0823269	0	0.558091
W74651	Cebpa KO	0.149528	0	0.571078
W74652	Cebpa KO	-0.276358	0	0.269338
W74653	Cebpa KO	-0.0878624	0.0341585	0.122132
W74654	Cebpa KO	0.301456	0.018393	0.206576
W74655	Cebpa KO	-0.0730417	0.107592	0.122132
W74656	Cebpa KO	-0.118564	0.0450837	0.122132
W74657	Cebpa KO	-0.130709	0	0.376552
W74658	Cebpa KO	-0.20539	0.0511686	0
W74659	Cebpa KO	0.408937	0	0.338256
W74660	Cebpa KO	-0.391879	0	0.122132
W74661	Cebpa KO	0.259488	0.00677638	0.122132
W74662	Cebpa KO	-0.0635142	0.010372	0
W74663	Cebpa KO	-0.0931557	0	0
W74664	Cebpa KO	-0.122799	0	0.122132
W74665	Cebpa KO	-0.420439	0	0.503126
W74666	Cebpa KO	0.0367143	0	0.510496
W74667	Cebpa KO	-0.370408	0	0.577441
W74668	Cebpa KO	-0.0710618	0	0.479708
W74669	Cebpa KO	0.472613	0	0.122132
W74670	Cebpa KO	-0.0772761	0.0568386	0
W74671	Cebpa KO	0.00493396	0	0.206576
W74672	Cebpa KO	-0.0815106	0	0
W74673	Cebpa KO	-0.953606	0.0524132	0.568652
W74674	Cebpa KO	-0.106918	0.0582215	0
W74675	Cebpa KO	0.140872	0.0204674	0.54693
W74676	Cebpa KO	0.22356	0	0.425625
W74677	Cebpa KO	0.967157	0.0472964	0
W74678	Cebpa KO	-0.0343207	0.00193611	0.206576
W74679	Cebpa KO	-0.0592798	0	0
W74680	Cebpa KO	-0.06669	0	0.122132
W74681	Cebpa KO	-0.268076	0.0562854	0.41624
W74682	Cebpa KO	-0.115388	0.0453603	0.122132
W74683	Cebpa KO	-0.0910384	0	0.122132
W74684	Cebpa KO	0.103875	0	0.379029
W74685	Cebpa KO	0.20456	0	0
W74686	Cebpa KO	0.420818	0	0.122132
W74687	Cebpa KO	-0.0635142	0.0609874	0
W74688	Cebpa KO	1.11469	0	0
W74689	Cebpa KO	-0.441747	0.0175633	0.503482
W74690	Cebpa KO	-0.0772761	0	0
W74691	Cebpa KO	-0.164092	0.0142442	0.122132
W74692	Cebpa KO	0.395181	0	0.482067
W74693	Cebpa KO	-0.0793934	0	0.122132
W74694	Cebpa KO	0.305769	0	0
W74695	Cebpa KO	0.28242	0.032499	0.206576
W74696	Cebpa KO	-0.098449	0.0333287	0
W74697	Cebpa KO	-0.0846865	0.064583	0.122132
W74698	Cebpa KO	0.271838	0	0
W74699	Cebpa KO	0.251437	0.0554557	0.122132
W74700	Cebpa KO	0.503081	0	0.206576
W74701	Cebpa KO	0.276007	0	0.122132
W74702	Cebpa KO	0.260978	0	0.206576
W74703	Cebpa KO	0.678922	0.0374775	0.122132
W74704	Cebpa KO	0.301708	0	0
W74705	Cebpa KO	-0.0882338	0	0.122132
W74706	Cebpa KO	-0.72281	0	0.551403
W74707	Cebpa KO	-0.683632	0.0477112	0.562984
W74708	Cebpa KO	0.421302	0	0.334454
W74709	Cebpa KO	-0.0518697	0	0.122132
W74710	Cebpa KO	0.337445	0	0.282721
W74711	Cebpa KO	0.692153	0	0.206576
W74712	Cebpa KO	-0.0381082	0.0345734	0
W74713	Cebpa KO	0.281051	0	0.555951
W74714	Cebpa KO	0.0726185	0	0.333836
W74715	Cebpa KO	0.043099	0	0.21193
W74716	Cebpa KO	0.202985	0	0.50447
W74717	Cebpa KO	-0.336377	0	0.534138
W74718	Cebpa KO	0.0299651	0	0.571945
W74719	Cebpa KO	-0.196602	0	0.376552
W74720	Cebpa KO	-0.0868038	0	0.122132
W74721	Cebpa KO	-0.0162328	0	0.376552
W74722	Cebpa KO	-0.061397	0	0.122132
W74723	Cebpa KO	0.503328	0	0.269338
W74724	Cebpa KO	0.267601	0	0.45015
W74725	Cebpa KO	0.0431218	0	0.269338
W74726	Cebpa KO	0.817649	0	0.334454
W74727	Cebpa KO	-0.0571626	0	0
W74728	Cebpa KO	-0.0998678	0	0.575001
W74729	Cebpa KO	-1.10604	0	0.569872
W74730	Cebpa KO	-0.0624556	0.025446	0
W74731	Cebpa KO	-0.0571626	0.000691467	0
W74732	Cebpa KO	0.671153	0.0519983	0.122132
W74733	Cebpa KO	-0.097002	0.0435624	0.384384
W74734	Cebpa KO	-0.0539868	0	0
W74735	Cebpa KO	-0.071983	0	0
W74736	Cebpa KO	-0.0762175	0	0
W74737	Cebpa KO	0.299523	0	0.574001
W74738	Cebpa KO	0.831427	0	0.162069
W74739	Cebpa KO	-0.059414	0	0.44351
W74740	Cebpa KO	0.230952	0	0.280755
W74741	Cebpa KO	-0.335696	0.00705297	0.21193
W74742	Cebpa KO	0.587385	0.00815931	0.277367
W74743	Cebpa KO	0.24927	0	0.122132
W74744	Cebpa KO	-0.0645728	0	0.206576
W74745	Cebpa KO	0.0113193	0	0.280755
W74746	Cebpa KO	0.703983	0	0.563491
W74747	Cebpa KO	0.140418	0.0307011	0.549141
W74748	Cebpa KO	-0.249904	0.0284885	0.470888
W74749	Cebpa KO	-0.0910384	0.0499239	0
W74750	Cebpa KO	-0.0518697	0	0
W74751	Cebpa KO	-0.0571626	0.0535196	0.269338
W74752	Cebpa KO	-0.0931557	0	0
W74753	Cebpa KO	0.251722	0.0486793	0.560105
W74754	Cebpa KO	-0.071983	0	0.122132
W74755	Cebpa KO	-0.115053	0	0.567623
W74756	Cebpa KO	0.528147	0	0.122132
W74757	Cebpa KO	-0.123858	0.0633384	0.317138
W74758	Cebpa KO	-0.071983	0	0.122132
W74759	Cebpa KO	-0.0539868	0	0
W74760	Cebpa KO	-0.0910384	0	0.122132
W74761	Cebpa KO	-0.0942143	0	0
W74762	Cebpa KO	-0.244235	0	0.334454
W74763	Cebpa KO	-0.111742	0	0.122132
W74764	Cebpa KO	-0.482752	0.0497856	0.544348
W74765	Cebpa KO	-0.0370496	0.058913	0
W74766	Cebpa KO	0.117427	0.0189462	0.521994
W74767	Cebpa KO	-0.0469318	0	0.415069
W74768	Cebpa KO	0.320772	0	0
W74769	Cebpa KO	-0.269692	0.0409349	0.548526
W74770	Cebpa KO	-0.301186	0	0.518831
W74771	Cebpa KO	-0.0463256	0	0.269338
W74772	Cebpa KO	0.430064	0	0.33919
W74773	Cebpa KO	-0.0508111	0	0.122132
W74774	Cebpa KO	-0.215981	0	0
W74775	Cebpa KO	0.329027	0.056562	0
W74776	Cebpa KO	-0.111153	0	0
W74777	Cebpa KO	-0.147749	0	0.57062
W74778	Cebpa KO	0.481805	0	0.496638
W74779	Cebpa KO	-0.080452	0.070668	0.122132
W74780	Cebpa KO	-0.0624556	0.0591896	0
W74781	Cebpa KO	-0.0730417	0	0.122132
W74782	Cebpa KO	-0.080452	0	0.122132
W74783	Cebpa KO	-0.0529283	0.0161803	0
W74784	Cebpa KO	-0.0486939	0.0640299	0
W74785	Cebpa KO	-0.370602	0	0.578521
W74786	Cebpa KO	0.40372	0	0.122132
W74787	Cebpa KO	-0.0592798	0.128198	0.122132
W74788	Cebpa KO	0.333739	0.0421795	0.122132
W74789	Cebpa KO	-0.0815106	0	0
W74790	Cebpa KO	0.335202	0.0681787	0
W74791	Cebpa KO	-0.0889211	0	0
W74792	Cebpa KO	-0.0592798	0	0
W74793	Cebpa KO	-0.095273	0	0
W74794	Cebpa KO	-0.0772761	0.00290416	0
W74795	Cebpa KO	-0.541636	0.0478495	0.569023
W74796	Cebpa KO	-0.0889211	0	0
W74797	Cebpa KO	-0.0624556	0	0
W74798	Cebpa KO	-0.0349325	0	0
W74799	Cebpa KO	-0.0825693	0	0.122132
W74800	Cebpa KO	0.682764	0.0331904	0.206576
W74801	Cebpa KO	-1.03248	0.0425944	0.572733
W74802	Cebpa KO	0.330612	0	0.499079
W74803	Cebpa KO	0.388277	0	0.540156
W74804	Cebpa KO	-0.14715	0.0394136	0.122132
W74805	Cebpa KO	0.108129	0.0691467	0.122132
W74806	Cebpa KO	-0.117505	0.0449454	0.122132
W74807	Cebpa KO	0.640161	0	0.206576
W74808	Cebpa KO	-0.0116441	0.0583598	0
W74809	Cebpa KO	0.175769	0.0919652	0
W74810	Cebpa KO	0.600206	0.0420412	0.477742
W74811	Cebpa KO	-0.468177	0	0.577785
W74812	Cebpa KO	-0.168327	0	0.269338
W74813	Cebpa KO	-0.128093	0.0248928	0
W74814	Cebpa KO	0.0409651	0	0.479708
W74815	Cebpa KO	-0.0539868	0	0
W74816	Cebpa KO	0.222268	0.00677638	0.206576
W74817	Cebpa KO	0.539324	0	0.376552
W74818	Cebpa KO	-0.0709479	0	0.334454
W74819	Cebpa KO	-0.199498	0	0.453538
W74820	Cebpa KO	0.146265	0	0.535987
W74821	Cebpa KO	0.565321	0	0.381379
W74822	Cebpa KO	-0.071983	0	0.122132
W74823	Cebpa KO	-0.178916	0.0727424	0.206576
W74824	Cebpa KO	0.187123	0	0.122132
W74825	Cebpa KO	0.381622	0	0.122132
W74826	Cebpa KO	0.137747	0	0.545582
W74827	Cebpa KO	1.01297	0.0441156	0.122132
W74828	Cebpa KO	0.0214494	0	0.538447
W74829	Cebpa KO	0.254308	0	0
W74830	Cebpa KO	-0.0730417	0	0
W74831	Cebpa KO	-0.113271	0	0
W74832	Cebpa KO	0.307543	0	0.122132
W74833	Cebpa KO	0.117435	0	0.485075
W74834	Cebpa KO	-0.0910384	0.0387222	0
W74835	Cebpa KO	0.170376	0.00898907	0.122132
W74836	Cebpa KO	0.447869	0	0.379029
W74837	Cebpa KO	-0.27212	0	0.317138
W74838	Cebpa KO	-0.214922	0.0598811	0
W74839	Cebpa KO	0.200712	0	0
W74840	Cebpa KO	-0.104801	0	0.122132
W74841	Cebpa KO	-0.140798	0	0.122132
W74842	Cebpa KO	-0.0709244	0	0
W74843	Cebpa KO	-0.193201	0	0.453526
W74844	Cebpa KO	-0.2095	0	0.280755
W74845	Cebpa KO	-0.0772761	0.0466049	0
W74846	Cebpa KO	0.297089	0	0.122132
W74847	Cebpa KO	0.257964	0	0.206576
W74848	Cebpa KO	0.323475	0.0302863	0
W74849	Cebpa KO	-0.10586	0	0
W74850	Cebpa KO	-0.113271	0	0
W74851	Cebpa KO	0.251906	0	0
W74852	Cebpa KO	0.23261	0.0392753	0
W74853	Cebpa KO	-0.0688072	0	0
W74854	Cebpa KO	-0.117505	0	0.122132
W74855	Cebpa KO	-0.115388	0	0.206576
W74856	Cebpa KO	0.255892	0	0
W74857	Cebpa KO	0.209832	0	0.206576
W74858	Cebpa KO	0.08699	0	0.338256
W74859	Cebpa KO	-0.0393106	0	0.282721
W74860	Cebpa KO	-0.0783348	0	0
W74861	Cebpa KO	-0.133386	0	0
W74862	Cebpa KO	0.312315	0.0514452	0.122132
W74863	Cebpa KO	-0.0539868	0	0
W74864	Cebpa KO	-0.0730417	0.020744	0
W74865	Cebpa KO	0.154389	0	0
W74866	Cebpa KO	0.330391	0	0.334454
W74867	Cebpa KO	0.564501	0	0.206576
W74868	Cebpa KO	0.303399	0	0
W74869	Cebpa KO	0.248328	0.0359563	0.122132
W74870	Cebpa KO	-0.0698658	0	0.122132
W74871	Cebpa KO	-0.106918	0.0246162	0.122132
W74872	Cebpa KO	-0.0825693	0	0.206576
W74873	Cebpa KO	0.0152617	0.00235099	0.384384
W74874	Cebpa KO	-0.174186	0	0.334454
W74875	Cebpa KO	-0.0846865	0	0.122132
W74876	Cebpa KO	0.310949	0.0517218	0.122132
W74877	Cebpa KO	-0.149268	0	0
[truncated: 1,459 more rows]
