# Supplementary material for: Accurate Transcription Factor Activity Inference to Decipher Cell Identity from Single‐Cell Transcriptomic Data with MetaTF
Source: Adv Sci (Weinh). 2025 May 21;12(23):e10745. doi: 10.1002/advs.202410745 (PMC12199337; doi:10.1002/advs.202410745)
Supplement: Supplementary file 5 — Supplemental Table 4 [file ADVS-12-e10745-s010.xlsx]

## Sheet: Sheet1
Table S4
Hoxa9 activity values in Hoxa9 overexpression and control cells predicted by three methods.
cell_name	group	metaTF	SCENIC	DoRothEA
iHEC_1	Hoxa9 overexpression	4.31873	0.0592779	0.401811
iHEC_2	Hoxa9 overexpression	4.05271	0.0697634	0.40252
iHEC_3	Hoxa9 overexpression	4.50045	0.0840236	0.40252
iHEC_4	Hoxa9 overexpression	3.72247	0.05414	0.401811
iHEC_5	Hoxa9 overexpression	4.75184	0.0744469	0.401811
iHEC_6	Hoxa9 overexpression	4.37533	0.0760547	0.401811
iHEC_7	Hoxa9 overexpression	4.84168	0.060676	0.401811
iHEC_8	Hoxa9 overexpression	4.7144	0.0550837	0.40252
iHEC_9	Hoxa9 overexpression	3.56078	0.0584391	-0.155416
iHEC_10	Hoxa9 overexpression	4.14156	0.0711614	0.425696
iHEC_11	Hoxa9 overexpression	3.52323	0.0674566	0.177479
iHEC_12	Hoxa9 overexpression	5.44858	0.130614	0.40252
iHEC_13	Hoxa9 overexpression	4.34367	0.0521478	0.425696
iHEC_14	Hoxa9 overexpression	3.90312	0.0543497	0.401811
iHEC_15	Hoxa9 overexpression	3.6785	0.0547691	0.425696
iHEC_16	Hoxa9 overexpression	3.90544	0.0542449	0.425696
iHEC_17	Hoxa9 overexpression	4.46684	0.0525672	0.401811
iHEC_18	Hoxa9 overexpression	3.47919	0.0928664	0.425696
iHEC_19	Hoxa9 overexpression	3.05117	0.0531614	0.401811
iHEC_20	Hoxa9 overexpression	4.74013	0.0467303	0.401811
iHEC_21	Hoxa9 overexpression	4.50466	0.0835693	0.401811
iHEC_22	Hoxa9 overexpression	5.79078	0.103037	0.425696
iHEC_23	Hoxa9 overexpression	4.12412	0.0492468	0.425696
iHEC_24	Hoxa9 overexpression	4.20449	0.0523575	0.425696
iHEC_25	Hoxa9 overexpression	3.96665	0.052742	0.401811
iHEC_26	Hoxa9 overexpression	4.23126	0.0831149	0.40252
iHEC_27	Hoxa9 overexpression	4.92371	0.0475342	0.401811
iHEC_28	Hoxa9 overexpression	4.42372	0.0671071	0.425696
iHEC_29	Hoxa9 overexpression	5.22647	0.0667226	0.401811
iHEC_30	Hoxa9 overexpression	4.14293	0.0519381	0.401811
iHEC_31	Hoxa9 overexpression	3.91386	0.0822061	0.401811
iHEC_32	Hoxa9 overexpression	4.74593	0.0504351	0.401811
iHEC_33	Hoxa9 overexpression	4.50892	0.0593478	0.40252
iHEC_34	Hoxa9 overexpression	3.76538	0.0890217	0.40252
iHEC_35	Hoxa9 overexpression	3.19034	0.0510643	0.40252
iHEC_36	Hoxa9 overexpression	4.7817	0.0262137	0.201364
iHEC_37	Hoxa9 overexpression	3.2899	0.0883227	0
iHEC_38	Hoxa9 overexpression	4.02056	0.102233	0.401811
iHEC_39	Hoxa9 overexpression	4.26904	0.0950683	0.40252
iHEC_40	Hoxa9 overexpression	4.1101	0.0639614	0.201364
iHEC_41	Hoxa9 overexpression	4.22908	0.0543497	0.401811
iHEC_42	Hoxa9 overexpression	3.99644	0.0524623	0.177479
iHEC_43	Hoxa9 overexpression	3.42892	0.0651148	0
iHEC_44	Hoxa9 overexpression	3.67474	0.0513439	0.401811
iHEC_45	Hoxa9 overexpression	4.14291	0.0462759	0.401811
iHEC_46	Hoxa9 overexpression	4.32929	0.0709168	0.401811
iHEC_47	Hoxa9 overexpression	3.42515	0.0538604	0.40252
iHEC_48	Hoxa9 overexpression	2.27461	0.0530915	-0.239349
iHEC_49	Hoxa9 overexpression	1.87245	0.0999965	0
iHEC_50	Hoxa9 overexpression	4.58868	0.0831498	0.40252
iHEC_51	Hoxa9 overexpression	4.10698	0.0593478	0.40252
iHEC_52	Hoxa9 overexpression	4.73252	0.0927266	0.401811
iHEC_53	Hoxa9 overexpression	4.98291	0.0682255	0.401811
iHEC_54	Hoxa9 overexpression	3.10915	0.0574954	0.401811
iHEC_55	Hoxa9 overexpression	3.68917	0.0535109	0.40252
iHEC_56	Hoxa9 overexpression	4.82289	0.092447	0.40252
iHEC_57	Hoxa9 overexpression	3.15614	0.0518682	0.40252
iHEC_58	Hoxa9 overexpression	4.45571	0.0911887	0.425696
iHEC_59	Hoxa9 overexpression	3.29508	0.0971654	0.401811
iHEC_60	Hoxa9 overexpression	4.19021	0.0536507	0.401811
iHEC_61	Hoxa9 overexpression	3.81211	0.0537905	0.454963
iHEC_62	Hoxa9 overexpression	4.46892	0.0505051	0.40252
iHEC_63	Hoxa9 overexpression	4.56269	0.0528468	0.40252
iHEC_64	Hoxa9 overexpression	3.54818	0.0557478	0.401811
iHEC_65	Hoxa9 overexpression	3.71716	0.054874	0.401811
D14_1	Control	4.69415	0.0510643	0.201364
D14_2	Control	5.29505	0.107511	0.40252
D14_3	Control	5.24924	0.0559575	0.425696
D14_4	Control	4.40333	0.0758799	0.401811
D14_5	Control	5.33395	0.0847227	0.454963
D14_6	Control	5.15062	0.059907	0.454963
D14_7	Control	4.02617	0.0682954	0.425696
D14_8	Control	5.08396	0.0951732	0.425696
D14_9	Control	4.75533	0.0586138	0.477432
D14_10	Control	5.40635	0.0931809	0.401811
D14_11	Control	4.87732	0.105169	0.454963
D14_12	Control	4.95423	0.0575303	0.477432
D14_13	Control	4.81704	0.0483381	0.401811
D14_14	Control	5.28636	0.108734	0.425696
D14_15	Control	3.27274	0.0520429	0
D14_16	Control	4.84986	0.0552235	0.401811
D14_17	Control	4.33501	0.0513089	0.454963
D14_18	Control	4.58431	0.0517983	0.454963
D14_19	Control	5.2417	0.0743071	0.477432
D14_20	Control	4.52911	0.0494915	0.425696
D14_21	Control	5.22992	0.0623187	0.454963
D17_1	Control	5.25956	0.105694	0.425696
D17_2	Control	5.46846	0.112509	0.425696
D17_3	Control	5.1463	0.0516585	0.454963
D17_4	Control	5.72283	0.108909	0.454963
D17_5	Control	5.26034	0.0513089	0.230631
D17_6	Control	5.56113	0.0995771	0.425696
D17_7	Control	5.12911	0.0580546	0.401811
D17_8	Control	4.756	0.115585	0.477432
D17_9	Control	4.24486	0.0510643	-0.080504
D17_10	Control	5.67728	0.123239	0.454963
D17_11	Control	5.73212	0.122121	0.477432
D17_12	Control	5.44498	0.0972353	0.454963
D17_13	Control	5.03543	0.0921673	0.425696
D17_14	Control	5.35924	0.0989829	0.454963
D17_15	Control	4.91165	0.0528468	0.477432
D17_16	Control	5.57683	0.0660585	0.425696
D17_17	Control	5.09852	0.0923421	0.454963
D17_18	Control	5.07511	0.124987	0.425696
D21_1	Control	4.1717	0.0742721	0.401811
D21_2	Control	5.24044	0.0468351	0.201364
D21_3	Control	4.72478	0.0940198	0.401811
D21_4	Control	4.28319	0.120408	0.425696
D21_5	Control	4.72385	0.0581594	0.454963
D21_6	Control	4.24998	0.0668624	0.401811
D21_7	Control	5.77909	0.100765	0.454963
D21_8	Control	5.61945	0.114187	0.401811
D21_9	Control	5.01912	0.0744469	0.454963
D21_10	Control	5.00611	0.0863654	0.454963
D21_11	Control	5.46354	0.158016	0.425696
D21_12	Control	5.05308	0.128307	0.401811
D21_13	Control	5.4439	0.125127	0.454963
D21_14	Control	4.49143	0.0557478	0.425696
D21_15	Control	5.0634	0.0704624	0.425696
D21_16	Control	4.43757	0.0998567	0.425696
D21_17	Control	4.23089	0.0668624	0.401811
D21_18	Control	4.97165	0.104505	0.401811
D21_19	Control	3.49251	0.0512041	0.401811
D21_20	Control	4.42537	0.0493516	0.401811
D21_21	Control	4.48833	0.052672	0.201364
D21_22	Control	4.7983	0.134354	0.425696
D21_23	Control	4.65062	0.0820314	0.454963
D21_24	Control	5.19461	0.0640663	0.425696
D21_25	Control	3.97946	0.0522177	0.177479
D21_26	Control	4.75019	0.056342	0.477432
D21_27	Control	3.88709	0.0742372	0.401811
D21_28	Control	4.98427	0.0900353	0.454963
D21_29	Control	4.32588	0.0495614	0.401811
D21_30	Control	5.01019	0.111496	0.454963
D21_31	Control	4.44942	0.0653245	0.454963
D21_32	Control	5.45525	0.0923771	0.425696
D21_33	Control	4.79593	0.0905246	0.401811
D21_34	Control	4.65205	0.0793751	0.401811
D21_35	Control	5.30072	0.12663	0.477432
D21_36	Control	4.55025	0.121072	0.425696
D21_37	Control	4.07482	0.0538255	0.401811
D21_38	Control	4.36636	0.0507497	0.177479
D21_39	Control	3.74036	0.0497012	0.454963
D21_40	Control	4.76927	0.0659886	0.425696
D21_41	Control	3.85861	0.0548041	0.401811
D21_42	Control	4.16387	0.0581594	0.401811
D21_43	Control	4.11585	0.0510992	0.201364
D21_44	Control	3.51316	0.0912237	0.201364
D21_45	Control	3.32111	0.0485128	0.177479
D21_46	Control	4.42253	0.123344	0.425696
D21_47	Control	3.61577	0.0975149	0.425696
D21_48	Control	4.25142	0.111845	0.454963
D21_49	Control	4.87836	0.128692	0.401811
D21_50	Control	4.77249	0.0478487	0.425696
D21_51	Control	4.01734	0.0608158	0.401811
D21_52	Control	4.74449	0.10856	0.425696
D21_53	Control	2.44882	0.0493167	0.401811
D21_54	Control	5.16608	0.0999965	0.401811
D21_55	Control	4.6457	0.0764391	0.401811
D21_56	Control	5.13584	0.111356	0.401811
