# Supplementary material for: Accurate Transcription Factor Activity Inference to Decipher Cell Identity from Single‐Cell Transcriptomic Data with MetaTF
Source: Adv Sci (Weinh). 2025 May 21;12(23):e10745. doi: 10.1002/advs.202410745 (PMC12199337; doi:10.1002/advs.202410745)
Supplement: Supplementary file 6 — Supplemental Table 5 [file ADVS-12-e10745-s016.xlsx]

## Sheet: Sheet1
Table S5
Runx1 activity values in Runx1 overexpression and control cells predicted by three methods.
cell_name	group	metaTF	SCENIC	DoRothEA
iHEC_1	Runx1 overexpression	3.21454	0	0.643697
iHEC_2	Runx1 overexpression	4.24582	0	0.551641
iHEC_3	Runx1 overexpression	3.36088	0	1.29355
iHEC_4	Runx1 overexpression	3.03568	0	1.80307
iHEC_5	Runx1 overexpression	3.67669	0	1.65725
iHEC_6	Runx1 overexpression	3.37436	0.00429915	1.57536
iHEC_7	Runx1 overexpression	2.46794	0	0.346792
iHEC_8	Runx1 overexpression	3.2403	0	0.908496
iHEC_9	Runx1 overexpression	2.94678	0	0.0317899
iHEC_10	Runx1 overexpression	2.90151	0	0.921968
iHEC_11	Runx1 overexpression	3.343	0	0.677816
iHEC_12	Runx1 overexpression	3.9771	0.0475593	0.503878
iHEC_13	Runx1 overexpression	2.78065	0	1.14648
iHEC_14	Runx1 overexpression	3.82232	0	1.35323
iHEC_15	Runx1 overexpression	3.42001	0	1.11482
iHEC_16	Runx1 overexpression	2.82178	0	0.935538
iHEC_17	Runx1 overexpression	2.0672	0	0.263287
iHEC_18	Runx1 overexpression	4.3287	0	0.46562
iHEC_19	Runx1 overexpression	1.85222	0	0.0648982
iHEC_20	Runx1 overexpression	3.57144	0	0.0735522
iHEC_21	Runx1 overexpression	4.43248	0.041648	0.707741
iHEC_22	Runx1 overexpression	4.13049	0.0653829	0.467463
iHEC_23	Runx1 overexpression	3.63941	0	0.381902
iHEC_24	Runx1 overexpression	2.25964	0	0.281175
iHEC_25	Runx1 overexpression	2.40101	0	0.0178721
iHEC_26	Runx1 overexpression	3.80463	0	1.85634
iHEC_27	Runx1 overexpression	2.73329	0	0.103965
iHEC_28	Runx1 overexpression	2.87995	0	0.200844
iHEC_29	Runx1 overexpression	3.57593	0.011554	0.594256
iHEC_30	Runx1 overexpression	2.58211	0	1.63582
iHEC_31	Runx1 overexpression	2.51153	0	2.30172
iHEC_32	Runx1 overexpression	2.60457	0	1.23152
iHEC_33	Runx1 overexpression	2.18866	0	1.29453
iHEC_34	Runx1 overexpression	2.53519	0	0.48577
iHEC_35	Runx1 overexpression	2.72097	0	0.793615
iHEC_36	Runx1 overexpression	2.41463	0	0.0569376
iHEC_37	Runx1 overexpression	2.63246	0	0.498966
iHEC_38	Runx1 overexpression	4.54581	0	1.03024
iHEC_39	Runx1 overexpression	3.09924	0	0.0892202
iHEC_40	Runx1 overexpression	3.50046	0	1.03526
iHEC_41	Runx1 overexpression	3.18975	0	1.17196
iHEC_42	Runx1 overexpression	3.43041	0	1.17295
iHEC_43	Runx1 overexpression	4.09727	0	1.34189
iHEC_44	Runx1 overexpression	2.76085	0	0.22245
iHEC_45	Runx1 overexpression	1.97532	0	0.366262
iHEC_46	Runx1 overexpression	2.59314	0	0.439554
iHEC_47	Runx1 overexpression	3.50991	0	1.14505
iHEC_48	Runx1 overexpression	2.46544	0	1.15116
iHEC_49	Runx1 overexpression	3.541	0	0.0215091
iHEC_50	Runx1 overexpression	3.72452	0	0.337273
iHEC_51	Runx1 overexpression	2.98125	0	1.02949
iHEC_52	Runx1 overexpression	3.17206	0.00564263	0.594778
iHEC_53	Runx1 overexpression	2.71929	0	0.047319
iHEC_54	Runx1 overexpression	2.81303	0	0.725977
iHEC_55	Runx1 overexpression	2.2449	0	0.54776
iHEC_56	Runx1 overexpression	3.90676	0.008867	1.22506
iHEC_57	Runx1 overexpression	4.28844	0	0.608625
iHEC_58	Runx1 overexpression	3.96812	0	0.266328
iHEC_59	Runx1 overexpression	2.62979	0	0.0908855
iHEC_60	Runx1 overexpression	2.36953	0	0.371705
iHEC_61	Runx1 overexpression	3.35149	0	1.10813
iHEC_62	Runx1 overexpression	2.81271	0	0.107073
iHEC_63	Runx1 overexpression	2.92786	0	0.208888
iHEC_64	Runx1 overexpression	3.91428	0	1.18501
iHEC_65	Runx1 overexpression	2.68822	0.0411106	0.233696
D14_1	Control	3.65557	0	0.0344755
D14_2	Control	4.37237	0.0622481	1.03457
D14_3	Control	4.29138	0	0.573188
D14_4	Control	1.99337	0.0124496	3.55539
D14_5	Control	3.97097	0.00994178	0.154506
D14_6	Control	3.60773	0	0.461858
D14_7	Control	4.05633	0	0.925297
D14_8	Control	4.01724	0.0439767	0.377083
D14_9	Control	3.88784	0	0.530309
D14_10	Control	3.98685	0.0376176	1.02288
D14_11	Control	3.70852	0.0574116	0.885971
D14_12	Control	4.09204	0	0.0270377
D14_13	Control	4.07717	0	0.696492
D14_14	Control	4.20545	0.0634124	1.07088
D14_15	Control	0.52356	0	0.133799
D14_16	Control	4.12067	0	2.03719
D14_17	Control	1.50961	0	3.65253
D14_18	Control	3.23392	0	0.735973
D14_19	Control	4.76885	0.0252575	0.68702
D14_20	Control	4.43168	0	0.0982588
D14_21	Control	3.83771	0	2.25967
D17_1	Control	3.93763	0.0592029	1.1595
D17_2	Control	4.94224	0.0738916	0.229673
D17_3	Control	4.56672	0	1.07579
D17_4	Control	5.01611	0.0403941	0.0694153
D17_5	Control	4.24814	0	0.527718
D17_6	Control	4.89674	0.0588446	0.576491
D17_7	Control	3.62822	0	0.137677
D17_8	Control	4.82191	0.0737125	0.485095
D17_9	Control	2.45982	0	3.52596
D17_10	Control	4.8432	0.081863	1.28261
D17_11	Control	4.75085	0.0826691	1.05484
D17_12	Control	4.07225	0.0451411	0.244427
D17_13	Control	4.40214	0.0434393	1.16808
D17_14	Control	4.07707	0	1.15105
D17_15	Control	3.82641	0	2.11235
D17_16	Control	4.24311	0	0.811784
D17_17	Control	4.09975	0.028034	1.09251
D17_18	Control	4.44437	0.090103	0.894784
D21_1	Control	3.7689	0	1.0614
D21_2	Control	4.01037	0	0.420651
D21_3	Control	4.1037	0.0677116	2.23992
D21_4	Control	4.09361	0.0556202	1.85314
D21_5	Control	4.57541	0	0.584348
D21_6	Control	3.5645	0.0216749	1.35704
D21_7	Control	4.1268	0.0513211	0.0984032
D21_8	Control	4.10993	0.0698612	1.00162
D21_9	Control	4.83846	0.0227497	2.81845
D21_10	Control	4.57887	0.0438871	0.429092
D21_11	Control	4.29705	0.0949395	1.27433
D21_12	Control	4.35911	0.0537394	1.40273
D21_13	Control	4.41119	0.0906404	0.840636
D21_14	Control	3.86936	0	0.68481
D21_15	Control	4.09976	0.00170175	0.988459
D21_16	Control	4.40795	0.0384236	3.15793
D21_17	Control	3.75989	0	0.926964
D21_18	Control	5.27595	0.0672638	1.73507
D21_19	Control	3.64628	0	0.282418
D21_20	Control	3.92663	0	0.0984123
D21_21	Control	3.2004	0	1.55385
D21_22	Control	4.42809	0.0611733	0.133109
D21_23	Control	4.57177	0.0253471	0.295357
D21_24	Control	4.29146	0	1.48836
D21_25	Control	4.17855	0	0.219761
D21_26	Control	4.28027	0.00537394	0.447999
D21_27	Control	3.45679	0.0243618	2.18522
D21_28	Control	4.44448	0.0625168	0.165703
D21_29	Control	3.17731	0	0.913591
D21_30	Control	4.8583	0.0746082	1.00024
D21_31	Control	4.43738	0	0.916782
D21_32	Control	4.1644	0.0464845	0.79851
D21_33	Control	4.46914	0.0544559	0.268956
D21_34	Control	4.53984	0.0148679	0.815678
D21_35	Control	4.75646	0.0604568	0.312017
D21_36	Control	4.77109	0.0557098	1.46658
D21_37	Control	4.14227	0.0120914	0.543966
D21_38	Control	2.80097	0	0.868245
D21_39	Control	2.70572	0	0.350998
D21_40	Control	4.0598	0.0133453	0.399037
D21_41	Control	3.49783	0	1.00328
D21_42	Control	4.07119	0	1.70171
D21_43	Control	3.7086	0	0.217765
D21_44	Control	2.74037	0	0.988951
D21_45	Control	2.73603	0	0.76724
D21_46	Control	4.11335	0.0343932	1.22838
D21_47	Control	3.80022	0.0325123	1.17873
D21_48	Control	3.84419	0.0487237	1.48989
D21_49	Control	3.73778	0.0442454	0.244702
D21_50	Control	3.85247	0	0.118198
D21_51	Control	4.02143	0	0.343802
D21_52	Control	4.62621	0.0772056	1.86961
D21_53	Control	2.7651	0	0.0166249
D21_54	Control	4.55604	0.0515002	1.83703
D21_55	Control	5.04512	0.0202418	0.704133
D21_56	Control	4.57836	0.0618003	2.17522
