# Supplementary material for: Accurate Transcription Factor Activity Inference to Decipher Cell Identity from Single‐Cell Transcriptomic Data with MetaTF
Source: Adv Sci (Weinh). 2025 May 21;12(23):e10745. doi: 10.1002/advs.202410745 (PMC12199337; doi:10.1002/advs.202410745)
Supplement: Supplementary file 7 — Supplemental Table 6 [file ADVS-12-e10745-s014.xlsx]

## Sheet: Sheet1
Table S6
AUROC of TFs calculated with three (VIPER, ssGSEA and AUCell) different activity estimation methods using 40 TF perturbation data.
TF	AUCell	ssGSEA	VIPER
ARNT	0.502594	0.534237	0.539617
ATF3	0.443389	0.516122	0.573837
ATF7	0.523993	0.584523	0.584806
CREB3	0.530311	0.814488	0.747019
CTCF	0.503337	0.546656	0.585787
E2F6	0.512367	0.564137	0.566717
ESRRA	0.505861	0.580491	0.596358
ETV5	0.5	0.575798	0.551468
FOXA2	0.504417	0.755847	0.839475
FOXA3	0.525997	0.592176	0.591368
FOXH1	0.902524	0.881503	0.963642
FOXJ3	0.50958	0.557202	0.575356
FOXM1	0.509627	0.586933	0.590394
FOXQ1	0.494546	0.489015	0.552466
GATA4	0.47972	0.63297	0.574128
GSC	0.588277	0.742235	0.766753
HBP1	0.50151	0.510954	0.48895
HMBOX1	0.511582	0.529643	0.53183
HSF2	0.501767	0.557294	0.522896
JUND	0.505733	0.539245	0.54744
MAX	0.521246	0.643787	0.680978
MIXL1	0.71204	0.791545	0.822212
MLXIP	0.501767	0.562213	0.56756
MNT	0.510601	0.52276	0.523592
NFE2L2	0.525902	0.754606	0.761673
PBX2	0.524133	0.598819	0.571314
PITX2	0.4714	0.450751	0.519655
RREB1	0.494501	0.563897	0.559685
SMAD2	0.737103	0.947462	0.979687
SMAD4	0.492073	0.623675	0.594738
SOX11	0.500493	0.595576	0.604716
SOX17	0.964578	0.959487	0.966112
SP1	0.482241	0.480274	0.495902
TGIF2	0.516742	0.565455	0.559061
USF1	0.508834	0.485424	0.538869
ZBTB33	0.493297	0.506138	0.477542
ZIC3	0.524036	0.702358	0.694798
ZNF143	0.5	0.586251	0.681658
ZNF263	0.497995	0.615045	0.627956
ZNF410	0.519435	0.535605	0.522968
