# Supplementary material for: Accurate Transcription Factor Activity Inference to Decipher Cell Identity from Single‐Cell Transcriptomic Data with MetaTF
Source: Adv Sci (Weinh). 2025 May 21;12(23):e10745. doi: 10.1002/advs.202410745 (PMC12199337; doi:10.1002/advs.202410745)
Supplement: Supplementary file 8 — Supplemental Table 7 [file ADVS-12-e10745-s009.xlsx]

## Sheet: Sheet1
Table S7
The AUROC of 40 perturbated TFs calculated with combination of GRN inferrence methods and TF activity enriment methods in metaTF.
regulons	genie3 aucell	genie3 ssgsea	genie3 viper	pcor aucell	pcor ssgsea	pcor viper	pidc ssgsea	pidc aucell	pidc viper
ARNT	0.463168	0.462388	0.49228	0.4579	0.48012	0.494095	0.502594	0.534237	0.526152
ATF3	0.517852	0.56088	0.547556	0.469928	0.61624	0.623086	0.443389	0.516122	0.570303
ATF7	0.52053	0.474629	0.491343	0.518587	0.494629	0.499117	0.523993	0.584523	0.535159
CREB3	0.497589	0.475928	0.47751	0.479553	0.502135	0.493301	0.530311	0.814488	0.519582
CTCF	0.743162	0.462112	0.599267	0.711687	0.556472	0.614972	0.503337	0.546656	0.585787
E2F6	0.519715	0.476471	0.443996	0.482893	0.555387	0.567222	0.512367	0.564137	0.566717
ESRRA	0.477134	0.516105	0.526196	0.511161	0.57835	0.592247	0.505861	0.580491	0.544204
ETV5	0.415889	0.484099	0.489892	0.551497	0.460059	0.473035	0.5	0.575798	0.491687
FOXA2	0.438205	0.532728	0.496887	0.675921	0.715295	0.72354	0.504417	0.755847	0.839475
FOXA3	0.472564	0.486926	0.497577	0.526275	0.472236	0.487532	0.525997	0.592176	0.516658
FOXH1	0.369601	0.432216	0.254441	0.756102	0.828597	0.796084	0.902524	0.881503	0.963642
FOXJ3	0.517749	0.520861	0.528285	0.576571	0.553279	0.545272	0.50958	0.557202	0.575356
FOXM1	0.495493	0.481791	0.482152	0.489904	0.491887	0.495926	0.509627	0.586933	0.474291
FOXQ1	0.517181	0.511087	0.531008	0.542403	0.536846	0.57546	0.494546	0.489015	0.552466
GATA4	0.542249	0.502228	0.527577	0.635197	0.596712	0.589799	0.47972	0.63297	0.532954
GSC	0.658608	0.499721	0.535801	0.693649	0.614872	0.646426	0.588277	0.742235	0.749613
HBP1	0.515692	0.539801	0.552265	0.50053	0.536042	0.514969	0.50151	0.510954	0.474109
HMBOX1	0.495793	0.455606	0.492344	0.493241	0.45325	0.505525	0.511582	0.529643	0.510853
HSF2	0.530378	0.488209	0.519939	0.502404	0.497185	0.491965	0.501767	0.557294	0.503029
JUND	0.511146	0.481994	0.449402	0.419104	0.388232	0.35736	0.505733	0.539245	0.54744
MAX	0.479564	0.499529	0.488369	0.547909	0.591225	0.590724	0.521246	0.643787	0.680978
MIXL1	0.595277	0.538418	0.599546	0.612159	0.671713	0.685383	0.71204	0.791545	0.761987
MLXIP	0.508928	0.485256	0.477407	0.461037	0.529097	0.50824	0.501767	0.562213	0.520529
MNT	0.481916	0.420703	0.428393	0.464872	0.431927	0.42777	0.510601	0.52276	0.438994
NFE2L2	0.5395	0.550416	0.571239	0.538554	0.736938	0.770507	0.525902	0.754606	0.543476
PBX2	0.463199	0.451494	0.476711	0.471872	0.519033	0.525096	0.524133	0.598819	0.550875
PITX2	0.418949	0.473277	0.477253	0.488516	0.54682	0.564708	0.4714	0.450751	0.519655
RREB1	0.487574	0.522804	0.463202	0.52002	0.534809	0.513584	0.494501	0.563897	0.553296
SMAD2	0.548699	0.614348	0.672885	0.865468	0.891653	0.867904	0.737103	0.947462	0.979687
SMAD4	0.467649	0.509407	0.529319	0.68864	0.582323	0.621574	0.492073	0.623675	0.594738
SOX11	0.496415	0.451481	0.465208	0.524259	0.654781	0.644978	0.500493	0.595576	0.603323
SOX17	0.651968	0.720357	0.805605	0.775324	0.824229	0.865749	0.964578	0.959487	0.966112
SP1	0.448417	0.402244	0.39871	0.478361	0.456814	0.474118	0.482241	0.480274	0.453317
TGIF2	0.481049	0.470974	0.458943	0.488369	0.454737	0.466347	0.516742	0.565455	0.505427
USF1	0.513825	0.49841	0.522085	0.54894	0.500618	0.517314	0.508834	0.485424	0.538869
ZBTB33	0.525227	0.463881	0.471713	0.503752	0.535354	0.5406	0.493297	0.506138	0.470548
ZIC3	0.507889	0.446627	0.481716	0.505773	0.547909	0.583902	0.524036	0.702358	0.589859
ZNF143	0.392708	0.647286	0.690331	0.671539	0.722454	0.705108	0.5	0.586251	0.681658
ZNF263	0.463917	0.484982	0.569312	0.551475	0.564148	0.584398	0.497995	0.615045	0.599687
ZNF410	0.528358	0.429538	0.438941	0.535575	0.493083	0.503683	0.519435	0.535605	0.463317
