# Supplementary material for: Accurate Transcription Factor Activity Inference to Decipher Cell Identity from Single‐Cell Transcriptomic Data with MetaTF
Source: Adv Sci (Weinh). 2025 May 21;12(23):e10745. doi: 10.1002/advs.202410745 (PMC12199337; doi:10.1002/advs.202410745)
Supplement: Supplementary file 9 — Supplemental Table 8 [file ADVS-12-e10745-s006.xlsx]

## Sheet: CTS TFs(Activity)
Table S8
Cell-type specific TF in activity profile and expression profile.
stage	regulon	pos_score	neg_score	ave_diff	CSS	pval	padj	exp_percent	targets
AEC	Sox17	0.846467	0.345865	0.500602	0.378933	0	0	1	Sox17|Cttnbp2nl|Pcsk5|Sema3g|Cald1|Foxc2|Itga1|Sema6a|Pald1|Arhgef15|Cachd1|Stox2|Igfbp3|Sema6d|Adam19|Lypd6|Gata6|Gsta4|Pkp2|Celf2|3830406C13Rik|Bmp6|Stab1|Gdpd5|Lifr|Nid1|Ptprb|Tnrc18|Zfp53|Pmepa1|Lbhd1|Sltm|Sox6|Map3k12|Tmem44|Pls3|Kif2c|Zfp629|Gcnt2|Bend5|Tsku|Nrep|Sp110|Dcun1d4|Ptges3|Rassf5|Btk|Myh9|Ankrd28|Ets1|Snx10|Dram1|Rbms2|Creb5|Ncoa5|Ccdc124|Mkks|Sox5|Tm9sf4|Fcho2|Lpp|Cytip|Elf1|Tfa…
AEC	Nfib	0.739066	0.31478	0.424286	0.373311	0	0	1	Nfib|Sox7|Lamb1|Arhgef15|Ccn1|Sh3tc1|Cgnl1|Ptprm|Fermt2|Gstm2|Gask1b|Mmp14|Meis2|Ptgis|Plpp1|Tro|Sdc3|Ptpn14|Rgs3|4930402H24Rik|Htra1|Lrrc32|Amotl2|Ier5l|Tspan9|Dhcr24|Vangl1|Ets1|Nnat|Lamc1|Hint2|Fndc3b|Bcas3|Slc12a9|Sema6a|Nhsl2|Csf1|Arel1|Chrdl1|Plxnd1|Prickle1|Tjp1|Vgll4|Nrep|1810044D09Rik|Filip1l|Cep135|Irf2bpl|St6gal1|Mef2a|Lgmn|Foxc1|Elp6|Aif1l|Phldb1|Nr2f2|Lhfpl2|Snap25|Tecpr1|Igf2r|Slc35…
AEC	Klf7	0.759566	0.359809	0.399756	0.36101	0	0	0.833333	Klf7|Rab13|Tgds|Xrcc4|Cavin3|Cyp26b1|Ccdc85b|Lama5|Rfx3|Chd7|Cilk1|Itpripl2|Manbal|Fam171a2|Mgrn1|Pycard|Adgre5|Lclat1|Arhgap27|Rbbp9|Sema3f|Ppp1r16a|Ppt1|Wsb2|Gm26631|Pcnx|Rbpms2|Epc2|Chst7|Tapt1|Unc50|Sdcbp|St3gal5|Ctnnbip1|Gmfg|Plxna1|Gpr180|Ttc28|Exoc8|Oxsr1|Rhoc|Gng12|Gstz1|Vill|Ltbp4|Zfp747|Tjp3|Mcf2l|Sema6a|Clptm1|Cdip1|Cdc42ep4|Amn1|Zfp354a|Abcc10|Brpf1|Pex3|Phf20|Cd2ap|Tpt1|Fzr1|Rfx2|Chf…
AEC	Sox18	0.790692	0.401772	0.38892	0.353434	0	0	0.944444	Sox18|Sec23a|Sipa1l2|Pxdn|Megf6|Ptprf|Slc38a4|Tmem47|Casp6|Rnf11|Arhgef7|Sox12|Timm13|Tek|Zfp827|Arap3|Tpgs1|Mark3|Tram2|Plekha8|Tmtc3|Zfp322a|Gpr107|Fmo1|Wbp1|Fxyd6|Zfhx3|Tbc1d13|Adora2a|Hacd3|Timm8b|Chd7|Cep63|Avpi1|Rce1|Dhx35|Mvb12a|Wdr90|Ccdc181|Cldn5|Ccdc9|Dguok|Erlin1|Ets1|Gpx3|Tlnrd1|Tnfrsf25|2310034G01Rik|Tfe3|Nr2f6|Deaf1|Nfatc4|Ikzf1|Smad6|Nr2f2|Smad1|Rara|Sp4|Rfx1|Nfatc3|Smad7|Maff|Zbtb…
AEC	Sox7	0.70255	0.379258	0.323292	0.346953	0	0	1	Sox7|Nfib|Lama3|Dpysl3|Sorbs1|Itga9|Myzap|Cavin3|Nrep|Tmem88|Fmo1|Peg3|Bmx|Arhgef28|Cdh5|Camsap2|Cars|Pbx3|Pnkd|Idh1|Tmco3|Prrg3|Postn|Ino80|Rev3l|Nupr1|N4bp3|Myom1|Egr1|Camta1|Hbb-bt|Aldh1l1|Mn1|Kctd14|Hbb-bs|Gadd45g|Ccl20|Tll1|Rnf157|Map1a|Fat1|Baiap2l1|Vav1|Pi16|Srgap3|Hspb8|Fgf3|Pura|Dll1|B4galnt1|Tmem65|Gjb1|St6galnac5|Fam131b|Akr1b8|Lpin2|Lpar1|Ifngr1|Ttyh2|Abcc3|Art3|Fst|Gdap1|Frem1|Slc6a1…
AEC	Hoxb9	0.675429	0.391793	0.283636	0.336766	0	0	0.555556	Hoxb9|Adam15|Enah|Hsdl1|Ptrh2|Tmem119|Rhbdf1|Csf1|Scnm1|Edem3|B4galt7|Tmem44|Pwwp3b|Lrfn4|Htra3|Acta2|Cox15|Fam124b|Ash1l|Arid5b|Large1|Amd2|Gm28424|Thbd|Ldlrad4|Slc31a2|Lnx2|Ctnnal1|Utp25|Nin|Anpep|Cuedc1|Tmem88|Gsn|Cytl1|Hs6st1|Myo7a|Fem1a|Wfikkn1|Mmachc|Tmppe|Sh3d21|Slc27a3|Xkr6|Ccdc22|Kantr|4930444G20Rik|Ralgds|Med27|Ddt|Dgkk|Fbxw17|Tcirg1|Gm42815|Gm47327|Zc3h8|Sp2|Stat2
AEC	Klf3	0.790596	0.494352	0.296244	0.331436	0	0	0.888889	Klf3|Safb2|Ppp1r12c|Ankzf1|Ppm1f|Vamp8|Dram2|Tomm34|Orc2|Glb1|Mtmr2|Otub1|5730507C01Rik|Ankfy1|Brd9|Fam210a|Ccdc186|Katnbl1|Nfkbie|Nckap5l|Kctd2|Stat1|Otulin|Fam168a|Cul4a|P3h1|Pkig|Reck|Dock6|Actn1|Inppl1|Entpd5|Med21|Srek1ip1|Tifa|Cuedc1|Chchd5|Gpx3|Cib1|Peak1|Zfp719|Zzef1|Ddx42|Tspan13|Arl2bp|Ppp2r3a|Fjx1|Rilpl2|Aqp1|Tor1aip1|Pja1|Mocs1|Ap4b1|Arap3|Snx2|Shkbp1|1110038B12Rik|Cenpj|Trio|Ltb|Cd27…
AEC	Tbx3	0.648916	0.453552	0.195364	0.318225	0	0	0.5	Tbx3|H2ac12|Wwc1|Metrnl|Ephb3|Traf3ip2|Col6a1|Vmn2r99|Adamts4|Arc|H4c12|Syt3|Gm38284|Cyp2r1|Reln|Ptch2|Erbb2|Dusp26|6330403L08Rik|Sftpb|Chrdl1|Sulf1|Tbx2|Astn1|Tbc1d8b|Gas7|Ncam1|Ppm1j|Rspo3|Trpm3|Mxd3|Chl1|Pmp22|Gpc4|Slc29a4|Plekhh3|Spp1|Axin2|Emp1|Sh3gl3|Pax6|Tfap2a|Vcan|Lhfp|Creb5|Ddit4|Nphs1|Islr|Bace2|Dagla|Frem2|Pipox|Egr2|Ntrk2|Rnf150|Aldh1a1|Tgfb1|Anks6|Zfp609|Kdelr3|Tmem100|Adam19|Cav1|N…
AEC	Foxo1	0.69965	0.503572	0.196079	0.316592	0	0	0.944444	Foxo1|Dtx3l|Zfp637|Ankib1|Nelfb|Gosr2|Cnot8|Olfr718-ps1|Jade1|Ttll1|Naip2|Sfi1|Ninj1|Skiv2l|Prpf40b|Ift74|Ercc8|Tor1b|Rhbdf2|Luc7l2|Zcchc2|Acp1|Traf4|Ndufb4|Adnp2|Arhgap28|Vegfc|Ube2z|Bcl7c|Mycbp2|Gm31706|Vat1|Zfp263|S100a13|Tmed4|Washc1|Fbxw5|Ap1s1|Tle1|Art4|Gins3|Elp2|Zkscan17|Ppan|Adamts1|Exoc4|Serpinf1|4632427E13Rik|Wipi1|Anxa1|Dnttip1|Gem|Ppfibp1|Gm47598|Abca3|Gss|Relb|Capza2|Mast3|Hif3a|Slc…
AEC	Ski	0.770931	0.577006	0.193925	0.313863	0	0	1	Ski|Gna12|Prrc2c|Ctsl|Colgalt1|Scarf1|Csnk1g2|Grpel1|Slc2a1|Pbx1|Rbm5|Vps52|Selenok|Stau1|Ccz1|H1f0|Rab21|Rbm34|Vegfc|Csf3r|Vps35l|Ndufs7|Prkcsh|Map3k11|Tbrg1|Gm49797|H2-DMa|Grn|Cox7c|Gm17122|Sbno2|Zc3h14|Dock6|Gm38383|Dctn1|Slc25a45|Sytl1|Trim12c|Plpp5|Rex1bd|Ccdc120|Gm14440|Eps15|Ppbp|Pmpca|Scarb2|Nt5c3b|Gm38910|Commd10
AEC	Sox12	0.748712	0.580552	0.16816	0.309722	0.001	0.00670161	0.944444	Sox12|Fbh1|Vipas39|Ocln|Synj2bp|Med29|Nsun5|Acat2|Farsa|Elovl5|Pctp|Usp31|Cmtm3|Tm2d3|Eef1akmt4|Psmc5|Ing4|Scarb1|Prodh|Cstb|Slc7a6|Dock6|Tmc6|Copg2|Cpne3|Slc35e1|Eif2s1|Safb2|Atp6v0a2|Pex19|Atxn2|Sox18|Alkbh7|Pms2|Stk4|Trmt5|Rps6ka3|Cstf3|Ctps|Fxn|1810030O07Rik|Cdc42bpb|Ppp1r7|Zmpste24|Crebzf|Dhodh|Mllt6|Arfgap3|Ddx50|Naa16|Polr3b|Llgl1|Acsf3|Rufy3|Iffo2|Ndufb6|Cfl2|Higd2a|Egr1|AW209491|Nop14|Zs…
AEC	Hey1	0.871387	0.324967	0.54642	0.39048	0	0	0.944444	Hey1|Fermt2|Gdpd5|Myzap|Smad6|Cdh2|Dpysl3|Epas1|Rgs3|Sipa1l2|Kdr|Hras|Slc1a4|Tram2|Casp6|Fndc3b|Ptpru|Eogt|Gpm6b|Prtn3|Bcar1|Sema6d|Mitf|Cyb561|Rell1|Olfr975|9530077C05Rik|Kank1|Ddit4|Dhh|Chid1|Cisd1|Prox1|Fbf1|Jade2|Fhl1|Pgm1|Acss1|Slc9a5|Zdhhc16|Ypel1|Arhgef3|P4htm|Ass1|Dgkb|Ifitm5|Dlgap1|Slc12a5
AEC	Zfp334	0.737569	0.274795	0.462773	0.389803	0	0	0.777778	Zfp334|Pir|Angptl2|Rarg|Oaf|Shroom2|Nnat|Sema6d|Nf1|Gsg1|Hnrnpl|C130074G19Rik|Cda|Tmem221|Abhd6|Cdc42bpb|Ankrd49|Trim65|Ercc1|Gngt2|Phldb2|Cdr2|Gm9917|Pigc|Sec23a|Fcsk|Ddt|Cited1|Celf4|Vrk1|Cdh13|B020010K11Rik|Pclaf|Rab22a
AEC	Isl1	0.773343	0.295374	0.477969	0.387268	0	0	0.888889	Isl1|Flt4|Tead1|Uchl1|Sh3bp4|Gata6|Fzd1|Adgrg6|Dkk2|Ccdc80|Ddah1|Plin2|Fam57a|Rps6ka2|Plxna2|Gclc|Gja4|Sh3pxd2a|Tm4sf1|Frmd4a|Nckap1|Cyb561|Tmem47|Prkrip1|Bcl7a|Limch1|Gpx8|Klc4|Zfp618|Fermt2|Dpagt1|Dgkk|Sash3|Dlc1|Dido1|Hey2|Zfp553|Ska2|Hspg2|Gm9887|Hipk1|Palld|Fzd7|Arhgef28|Smad6|Ccdc167|Zfp626|Flt1|Sipa1l2|Dnaaf1|Keap1|Ghr|Ogfr|Cyp26a1|Vezt|Chn1|Meis2|Tmx4|Tsga10|Smagp|Prom1|Kank1|Nhsl1|St8sia…
AEC	Tead1	0.69041	0.280878	0.409533	0.378652	0	0	0.777778	Tead1|Phldb2|Alox12|Tmem100|Fbln2|Cd200|Adam19|Isl1|St8sia6|Tanc1|Camsap2|Gpx7|Macroh2a2|Rragd|6330403K07Rik|Ddr1|Tatdn2|Mfhas1|Lifr|Gm47797|Gata3|Bcam|Itga1|Id2|Plxnb1|Dgkb|Slc12a4|Caln1|Six4|Tnnt2|Ddx23|Appbp2|Fga|Acta1|Myh7|Rcan3|Scn8a|Avpi1|Rnf144b|Sptb|Dmpk|Ajuba|Trpm3|Myh6|Cd36|Sorbs2|Stxbp6|Cgn|Plekhh3|Rph3al|Dtna|Ptprj|Pdgfrb|Dsp|Tinagl1|Rab30|Plekhg2
AEC	Meis2	0.66486	0.281273	0.383588	0.373438	0	0	0.944444	Meis2|Mogat2|Cachd1|Nhsl2|She|Clec14a|Klhl13|Nfib|Sema3f|Prnd|B4galt2|Atg7|Pdzd2|Fzd4|Vegfc|Endod1|Map4k3|Arl14ep|Lrp5|Sox6|Ska2|Ccser2|Plpp5|Mcam|Ets1|Plxna2|Limch1|Ddah1|Plxna4|Nup93|Pgs1|Cisd1|Pou2f2|Sbno2|Phldb2|Cchcr1|Hic1|Slc12a4|Palld|Asb8|Arhgap6|Kcnma1|Blcap|Wsb2|Pafah2|Pask|Gli3|Dnajc17|Sesn1|Bmp4|Abr|Dnajb5|Tmem100|Meis3|Dclk1|Gfra1|Zfyve19|Tcf19|Nf1|Mef2c|Cntn1|Stat1|Pxk|Ckap5|Akap5|U…
AEC	Zfp366	0.655283	0.280948	0.374335	0.372524	0	0	0.777778	Zfp366|Jag1|Nid2|Nipal2|Sulf2|Cmklr1|Slc37a3|Dhh|Sox11|Mtus1|Stox1|Fbln2|Plxna2|Exoc3l4|Lrrc15|Sdc1|Klf4|Antxr1|Gm37846|Fam214b|Fjx1|Fam124b|Zfp647|Tmem132a|Zfp420|Rap2a|Twistnb|AL731706.1|Zfp280b|Ifitm1|Utp18|Ptrhd1|Ggcx|Tbrg4|Mrpl48|Ap5s1
AEC	Sox13	0.754824	0.333382	0.421442	0.369818	0	0	0.944444	Sox13|Vash2|Fndc3b|Tcaf1|Yap1|Zfp428|St6galnac3|Gck|Arap3|Ephb4|Pdia5|Ptprm|Smg9|Serinc3|Furin|Nid2|Psmc3ip|Arhgef3|Dip2a|Arl3|Limch1|Cldn5|Prkci|Borcs8|Rab9|Aamdc|Ehd1|Flt1|Cttnbp2nl|1190001M18Rik|Dynll2|Higd1a|Mmrn2|Golm1|Fbxo6|Lrrc32|Riok2|Gdpd5|Rab2b|Nova1|Abhd17b|Tle6|Gjc1|Cbx4|Zfp612|Fgfr1|Dnah1|Stab1|Syne2|Nrep|Ppm1f|Coro2b|Cnp|Nckap1l|2810021J22Rik|Card10|Mogat2|Eogt|Sncg|Pkdcc|Txlnb|Pi16…
AEC	Nr2f6	0.81845	0.366018	0.452433	0.368345	0	0	0.944444	Nr2f6|Ecm1|Lsm12|Fndc4|Ets1|Ptk2|Trio|Atp6v0a2|Hras|Amigo2|Ccdc88a|Sorbs1|Tfdp2|Lsm7|Nubp1|Angptl2|Zfp629|Fbxo34|Bend4|Abhd12|Pdia5|Prmt2|St3gal5|Arsa|Pex16|Mphosph8|Rnf121|Exosc6|Gas2l1|Hip1|Eif2b2|Brf1|Lgals8|Hs6st1|Fbxo25|Osbpl2|Bcl7b|Nfib|Erf|Rbl2|Efl1|Itga3|Plxna3|Uba3|Cldn10|Palld|Scaper|Rtl8a|Nr2f2|Tmc6|Acbd3|Vps26b|Mtus1|Trmt2a|Yif1b|Acot8|Grpel1|Ncoa2|Arhgap21
AEC	Gata6	0.783859	0.362637	0.421221	0.364379	0	0	0.944444	Gata6|Pard3|Gngt2|Sec24d|Slc16a13|Tox2|Cavin2|Akr1c14|Igsf3|Isl1|Sema6a|Col5a2|Abhd6|Hspg2|Gm29253|Zfp691|Plekhg2|Lima1|Aak1|Rhbdf1|Gpm6b|Crocc|Casp9|Gpr173|Mos|Dgkk|Rgs3|Wipi1|Amotl1|Loxl3|1110051M20Rik|Itpripl2|Vgll4|Aqp1|Wscd1|Frk|Fmo1|Cav1|Mogat2|Sall2|Ptprb|Bmp6|Dab2|Rc3h2|Tspan32|Eml1|Bace1|Kifap3|Flt1|Ptprg|Zfp369|Bin1|Bahd1|Smagp|Pitx2|Plac1|Srgap1|Mylk|Pum2|Sbf2|Mxi1|Zfpm2|Plxna2|Wnt11|T…
AEC	Rarg	0.662581	0.303598	0.358983	0.363841	0	0	0.5	Rarg|Ift172|Zfp334|Slc6a8|Gatb|Pus7l|Tcim|Gm47547|Ptrhd1|Slc35e3|B4galt2|Morn2|Rgs10|Mitd1|Acaa1a|Aoc2|Efna4|Zfp827|5033406O09Rik|Gm5617|Erap1|Lime1|Rin2|Bace1|Nutf2|Slc25a1|Nat9|Trmo|Dusp19|Gm13066|Tmem254a|Zfp94|G530011O06Rik|Mthfsl|Timp2|Gas2l1|Atp6v0a1|Dynlt3|Slc49a4|Gm45902|Plekhg1|Sdad1|Uaca|Ints4|Insig2|Dpm3|Sh3tc1|Fam118b|2810002D19Rik|Erf|Zscan26|Irf2bp2|E230020A03Rik|Mtres1|Zc3h12c|Faim…
AEC	Sox6	0.697947	0.330206	0.367741	0.361087	0	0	0.722222	Sox6|Lrrc32|Slc44a1|Notch3|Gldc|Bmper|C1qtnf6|Marchf2|Sh3bp4|Cldn12|Amigo2|Stox2|Tmeff1|Tnk2|Npr1|Acvr1|Itgav|Adam15|Fnbp1l|Septin10|Ube2o|Eva1a|Heph|Pls3|Fam133b|Amot|Pde3a|Slc25a16|Filip1l|Lamb1|Hs6st1|Hspa4l|Babam2|Ormdl2|Ephb4|Kctd1|Rbm7|Cachd1|Clcn4|Card10|Acbd5|Mogat2|Dennd6a|Flt1|Pten|Yap1|Gdpd5|Dtwd2|Mbd4|4932438A13Rik|Mmrn2|Fbn1|Parvb|Gm9889|Arhgef7|Crmp1|Lypd6|Rhbdf1|Rxra|Col1a2|Bcl6b|D…
AEC	Zfp423	0.765056	0.371943	0.393114	0.35844	0	0	0.722222	Zfp423|Gstm2|Npr1|Slc44a1|Myzap|Pon3|Fermt2|Nfxl1|Tmeff1|Spryd4|Tacc2|Vgll4|Gfra2|Cdr2|Rgs3|Snx11|Fxyd6|Tfcp2|Ptprk|Egln1|Znrf3|Dusp7|Gdpd5|Zc3h12c|Prkab2|Pde5a|Ppp1r16a|Ptgs2|Fgr|3110056K07Rik|Pgf|Pdzd2|Nt5dc2|Cdc25b|Ralgds|Cmtm8|Inppl1|Gcnt2|Ogg1|Dhrs3|Ccdc40
AEC	Sall2	0.717546	0.358962	0.358584	0.353935	0	0	0.722222	Sall2|Gli3|Pgpep1|Dcaf5|Zfp1|Fut11|Rpp21|Tubg1|Cep104|Washc1|Aven|Adgra3|Amot|Ier5|Farp1|Ptk7|Sipa1l2|Tmem119|Gm17018|Fbxw7|Slc25a38|Tram2|Gm45902|Trim68|Slc16a1|Pom121|Sema7a|Apmap|Cda|Clip1|Ctxn1|Fzd6|Faim|Ten1|St3gal2|Trappc4|Commd7|Ophn1|Pigp|Fam50a|Cdca8|Lmnb2|Surf2|Vhl|Dusp7|Setd5|Ubald2|Gm47652|Arhgap18|Trmt61a|Map3k4|Gm37110|Lck|Cnst|Rin1|Chn2|Disc1|B3gat2|Sdcbp2
AEC	Zfp827	0.721523	0.364109	0.357414	0.353905	0	0	0.944444	Zfp827|Dennd5b|Impdh1|Wipf2|Zfp574|Mis18a|Atg7|Dolpp1|Slc30a1|Abi3|Akap12|Zw10|Paip1|2610301B20Rik|Lama5|Eln|Pex6|Cep170|Nkiras1|Rarg|Akt2|Prpf31|Atf1|Gm9803|Gm47486|Fjx1|Pias4|Sox18|Aif1l|Tef|Rhod|St6gal1|Scamp1|Rwdd4a|Nhsl2|Dusp3|Ubr7|Gm13568|Pgm3|Rdh10|Trim3|Asnsd1|Iqcg|Plxna4os1|Btd|Mtmr9|Cdc42ep3|Tsen15|Gm12940|Gpr180|Gfod2|Gm38070|Gfpt1|Map3k12|Mrps35|Mgme1|Arhgap23|Tagln|Tro|Ugp2|Etv5|Gzf1…
AEC	Tcf7l1	0.690122	0.351894	0.338228	0.351845	0	0	1	Tcf7l1|Cnot7|Hexim1|Zfp27|Mettl17|Lama3|Dchs1|Sparcl1|Stx1a|Copg2|Cdh2|Ushbp1|Bax|Tubb2a|Pgm3|Aif1l|Sesn3|P2rx4|Myb|Nvl|Lgals1|Bgn|Iffo2|Atp9a|Nktr|Zbtb18|CAAA01066123.1|Vps37a|Fxr1|Rrp9|Emp2|Idnk|Nt5m|Ttc39b|Dipk1a|Pdk1|Zfp28|Pyroxd1|Zbtb33|Akap11|Fgfr3|Gm49749|Akna|Ctdsp2|Gm37158|Osbpl9|Snx14|Rab32|Slc39a11|Lpp|Kank1|Gm17477|Gm49794|Ehd3|Plekhg5|Fah|Rabepk|Nrxn1|Bmpr2|Sema3c|Acaca|Vsig4|Ncam1|M…
AEC	Zfhx4	0.679361	0.34776	0.331601	0.35174	0	0	0.388889	Zfhx4|Ptch2|Pcdh1|Ttyh2|Lhfp|E230020D15Rik|Klhl35|Sptb|Faah|Gpr182|Thbs2|Ptprz1|Col27a1|Zfp345|Rmdn2|Gm20712|Insyn1|Chac1|Sned1|Cmklr1|Kank1|Arhgef11|Ugt2b34|Tcta
AEC	Zfp69	0.817193	0.426555	0.390638	0.350638	0	0	0.944444	Zfp69|Sh3tc1|Myzap|Clec14a|Nt5dc2|Plod1|Polr2j|Nectin2|Ptms|Tacc2|Drg2|Pak4|Gm43951|Ddx51|Gm37758|Gpat4|Armc1|Zfp362|Tmsb15b1
AEC	Tead4	0.728776	0.382051	0.346724	0.349501	0	0	0.388889	Tead4|Tcte1|Morn2|Gm48916|Fancc|Gm5617|Pdgfa|Lrrtm2|2200002D01Rik|Plekhh3|Foxc1|Il17re|Coprs|Gpr4|Tsku|Kif7|Pex11g|Dse|Hnrnpdl|Steap2|Tmem87a|Neo1|Reln|Rhbdf1|Sox9|Acvr2b|Bpifb5|Septin10|Creb1|Olfr1152|Gm26648|Nxpe2|Adat3|Cul9|Batf2|Zfp609|Il17rc|Rdh13|Serpine1|Lamb2|Dcbld2|Agpat1|Pdgfrb|Tcf7|Fbxl12|2010320M18Rik|Arntl2|Phf21b|Lepr|Napb|Snx24|Sdk1|Stard13|Greb1|Rbm43|Nav2|Klhl35|Zfp11|Ahnak2|Akr1…
AEC	Mtf2	0.769219	0.420522	0.348697	0.345235	0	0	0.777778	Mtf2|Spin1|Ppig|Sp1|Bcl11a|Casp2|Dock11|Mbtd1|Zfp148|Hnrnpa0|Zmynd11|Rtn4|Aldh16a1|Fto|Cep120|mt-Nd4|Ahctf1|Mapk12|Pten|Orc4|Slc38a6|Lrpprc|Chordc1|Phgdh|Sf3b5|Chchd7|Ubac2|Vps13b|Mef2d|Fbxl14|Mga|Casc3|Gcdh|Bap1|Jak2|Slc46a3|Pde3b|Hoxa9|Man1a|Rad18|Kit|Gmfb|Bahcc1|Mllt10|Myb|Nfkb1|Pex2|Bcor|Lrrfip1|Pds5b|Irf2|Ahcy|Mbnl1|Cyfip2|Eif5|Ccnd2|Fryl|Ldlrad4|Cdc42se2|Ass1|Bach2|Ikzf1|Egr2|Klf4|Cnot6l|Do…
AEC	Cbx2	0.828913	0.455094	0.373818	0.345214	0	0	0.777778	Cbx2|2510039O18Rik|Fam50a|Pitrm1|Thap4|Timeless|Sh3glb2|Atad2|Dip2b|Ppih|Nt5c3b|Cdc45|Golt1b|Mars1|Phf23|Gsk3b|Bend4|Cep135|E2f6|Vps53|Kif22|Tubb6|Papss1|Tor1b|Metap1|Ppp2r5d|Pde3a|Slc12a2|Gm16973|Suds3|Mrps14|Ddx52|Rrp12|Nol4l|Vac14|Clec14a|Mri1|Pdcd2|Stat5b|Sde2|Eif2ak4|Impdh1|Mef2a|Rsrc1|Lrif1|Notch1|Gstcd|Rnasel|Smg8|Cnst|Rab3ip|Acadvl|Cecr2|Atrnl1|Aacs|Madcam1|Tm9sf4|Ubiad1|Ocln|Acvr1b|Cpt1a…
AEC	Tbx2	0.622765	0.334818	0.287947	0.344024	0	0	0.333333	Tbx2|Mybl1|Asap3|H3c1|Gm44509|Lamtor3-ps|Efnb1|Osbpl10|Ddx23|Ddx25|Slc11a1|Tmem121b|Gm48771|Bmp4|Garem1|Ccnb1ip1|Smpd5|Sema3d|Kcnb1|Arhgap26|Sox10|Nav2|Tnfsf13os|Srxn1|Plxna4|Sptbn2|B9d1|Rbm28|Klhl29|Saa2|Bnip2|Gabra1|Greb1|Cdh1|Nuak2|Col1a2|Atp9a|Vpreb1|Dclk1|Prkcz|Gnb5|Thsd7a|Grin1|Gria1|Myl2|Grip1|Fabp1|Acsf2|Lmo7|Serpinb1a|Tdo2|Thrsp|Mapk10|Apbb2|Mfsd9|Apom|Nppa|Mcc|Lzts1|Fgb|Slc6a9|Saa1|Arhg…
AEC	Hey2	0.726152	0.403373	0.322779	0.343484	0	0	0.944444	Hey2|Tmem100|St6gal1|Cavin2|Edn1|Igfbp3|P4ha3|Flt4|Kank1|Adam19|Eva1a|Lgmn|Bcar1|Adcy4|Dkk2|Chrdl1|Gata6|Pde8a|Casq1|Tcf7l1|Nid1|Eogt|St6galnac3|Parvb|Mrpl41|Tanc1|Yap1|Igfbp2|Erbb2|Gpm6b|Ikzf1|Prtn3|Dnmbp|Gpi1|Rhbdf1|Dbn1|Gmfg|Hoxa1|Sdc3|Cbr3|Jmy|Samd4|Rhod|Khsrp|Pex3|Synj2|Slc1a5|Tmem204|Sh3bp5|H2-K1|Jag2|Cds1|Acot10|Efnb2|Baiap2l1|Ube2e1|Rell1|Chmp2a|Kif26a|Mc5r|Fkbp11|Acta2|Peg3|Syncrip|Sdk1|…
AEC	Tmf1	0.683372	0.380764	0.302608	0.34325	0	0	0.944444	Tmf1|Tcn2|Apaf1|Carm1|Plekhg2|Ccnt2|Tbc1d14|Map1lc3a|Fbxl17|Igsf3|Nes|Hspa12b|Senp2|Gpm6b|Cox20|Rapgef1|Inka1|Ammecr1l|Ctxn1|Mettl8|Scaf1|Ece1|Igf2r|Sfi1|Upf1|Dhx29|D11Wsu47e|Fkbp10|Proser3|Spag9|Map3k20|Map7d1|Tpgs2|Gm21992|Cd151|Tubg1|Dync1li1|Yipf5|Rnf14|Sp3|Nf1|Iffo1|Atrnl1|Mthfr|Cndp2|Eral1|Fdft1|Itpr3|Srp68|Plekhm2|Mtmr1|Edc3|Pcnx3|Cept1|Plin2|Plpp1|Trmt5|Ippk|2610507B11Rik|Gabbr1|Tep1|Gm21…
AEC	Peg3	0.703626	0.399985	0.303641	0.341035	0	0	0.888889	Peg3|Cep78|Fzd6|Erc1|Dolk|Ephb4|Ppfibp1|Myo10|Tmem64|Klhl4|Tab3|1600012H06Rik|Bcr|Dcaf13|Amigo2|Tjp1|Tmem214|Pls3|Ttf1|Sox7|Ndel1|Smad6|Ptrh2|Msl2|Cald1|Epb41l5|Rnf185|Orai1|Ablim1|Hsd17b12|Ggcx|Tmem132a|Bend4|Tpx2|Pdlim5|Wsb2|Cd2ap|Gtpbp10|Med21|Alkbh5|Apeh|Cytip|Diaph2|Ocel1|Sqle|Gramd3|Slc27a1|Vps39|Zfp809|Vmn1r202|Gga3|Relch|Pdia3|Sephs2
AEC	Creb3l2	0.684253	0.389159	0.295094	0.340851	0	0	1	Creb3l2|Rilpl1|Ctsh|Kdr|Slc16a13|Fkbp10|Bambi|Chmp1a|Yrdc|Ccnt2|Erap1|Zcchc10|Creld1|Tbcb|Gm19590|Itga9|Pam|Ogfod3|Agpat4|Etv5|Abhd14b|Trim12a|Nfkb2|Phf20l1|Eva1b|St6galnac6|Foxp4|Ccdc84|Fzr1|Iqcc|Sash3|Tsc2|Cyb561|Cldn5|Eml1|Coa7|Nab1|Tnfrsf1a|Loxl3|Igfbp2|Cpt1a|Snrnp48|Apbb1|Col18a1|Pi4k2a|Slc39a14|Dusp7|Zfp687|Arl3|Acap3|Top1|Zdhhc9|Map7|Mrpl27|Maged1|Tbc1d24|Agap3|Srm|Ramp2|Plcb4|Fkbp11|Ints6…
AEC	Epas1	0.767515	0.453724	0.313791	0.337142	0	0	1	Epas1|Kdr|Ehd2|Crip2|Unc5b|Id3|Mmrn2|Ramp2|Htra1|Efna1|Mcam|Prnd|Cdh5|Hey1|Efnb2|Flt1|Serpinh1|Slc9a3r2|Pxdn|Mmp14|Fzr1|Nos3|Dlg5|Lsp1|Nr2f2|Tmem44|Prom1|Nxn|Vegfc|Sema7a|Sec14l2|Ece1|Srgap3|Cd47|Fam210a|Slc43a2|Tram2|Lima1|Notch3|Sh3pxd2a|Caprin2|Itga5|Uaca|Ppt2|Myb|Card10|Stat4|Acot11|Mycn|Runx2|Tek|Tmem86a|Grk5|Gpm6b|Atp9a|Fam189a2|Pcid2|Plcl2|N4bp3|Etaa1|Gbf1|Ift140|Naa38|Hif1a|Cdr2|Plxnb2|Tr…
AEC	Zfp27	0.588102	0.339537	0.248565	0.336728	0	0	0.5	Zfp27|Tmem268|Tcf7l1|Arfgef2|Rtn4ip1|Tmem63b|BC029722|Cep72|Dis3l2|Evi5|Tcf19|Ankle1|Mks1|Rfx1|Dhodh|Rfxap|Bcorl1|Taf4b|Fam222b|Ncapg2|Gm47822|Tpst1|Rnf111|Znhit3|Ocel1|4632427E13Rik|Filip1l|Shank3|Phf1|Gm27048|Zfp110|Ttll7|Trim3|Rnf214|Sik3|Gclm|Bcam|Lcmt2|Mtfr1|Kdsr|Mvk|Gm14565|Cyhr1|Selenoo|Rhoh|Gm26876|Abhd18|Col11a1|Fam210b|Gm48967|Plpp3|Phxr4|Itgb5|Mapk8ip1
AEC	Csrnp2	0.571629	0.334992	0.236637	0.335609	0	0	0.444444	Csrnp2|Rapgef4|Gm20712|Mos|Shd|Clcn2|Gm13842|Bmper|Bcorl1|Hyls1|Gm50364|Mok|Lhx2|Plac1|Col26a1|Mxd3|Tent5a|Trib3|Thumpd2|Efnb1|Cd24a|Gm42517|Fitm2|Ripply3|Il17rc|Rassf9|Cyp4x1|Bend5|Ccdc85c|Lrp6|4930470H14Rik|Ttc23|Tet2|Urm1|H3c4|Map3k15|Zfp799|Cstf1|Sgsm3|Zswim6|Fam216a|Dock1|Letm1|Pes1
AEC	L3mbtl3	0.773229	0.465408	0.307821	0.335137	0	0	0.944444	L3mbtl3|Eva1b|Dph3|Tlk1|Pex6|Rexo2|Stoml1|Fads1|Ndufa5|Camkk2|Stau1|Rab21|Gpaa1|Svil|Iqcg|Cfl2|Eif4ebp3|Cd2bp2|Egln1|Ndufb3|Amigo2|Atp6v1h|Ccndbp1|Cdkn2d|Kdm5b|Gnl1|Dock5|Lig1|Eif4a2|Fkbp10|Hsf1|Atp11a|Anapc7|Timm17a|Umps|Capg|Gfod1|Dennd2a|Ints12|Tm9sf4|Mfap3|Magohb|Cnp|Mrps18a|Dnajc24|Crkl|Efcc1|Gemin2|Arfgap3|Lsm14b|Eny2|Bloc1s1|Cpsf4|Snx18|Lactb|Ten1|Rhbdf2|Dcaf11|Cul5|Efcab7|Trmt10b|Ech1|Hox…
AEC	Creb5	0.580768	0.347597	0.233171	0.334376	0	0	0.5	Creb5|4930404I05Rik|Dapk2|Ankrd13a|Gng13|Stk24|4930556M19Rik|4930452B06Rik|Cdc42ep5|Vmn1r227|E230020A03Rik|Gm40864|Tank|Nhsl1|Sdcbp2|Gm19426|Gm10130|Rrad|Pdgfa|Zfp384|Gpc2|Tiparp|Eps8l1|Gm48613|Zfat|Cd72|Rpp30|Gm4356|Kbtbd11|Pex12|Rnaseh2b|Iqgap3|Cmtr2|Ankrd13d|Actr5|Zfp213|Reep2|Arel1|Relb|Ermard|Klhl5|B4galt3|Rab28|Iqcb1|Rplp2|Uqcrh|Tfip11|Gabarapl1|Cds1|Thada|Nudt18|Sgip1|Trnt1|Nbr1|Tead1|Rund…
AEC	Zfp462	0.646198	0.386558	0.25964	0.333241	0	0	0.555556	Zfp462|Evc2|Zfpm1|Bag3|Irf2bpl|Gstm2|Wscd1|Camta1|Col1a2|Gm1673|Ccnt2|Ccdc186|Tnnt1|Flt4|Smtnl1|Acadsb|Gale|Epb41l5|Mtg1|Med19|Adgrg3|Gm47761|Sppl2b|Stard9|Enho|Prag1|Gprasp1|Sgsm2|Dpp7|Proser3|Rab3ip|Arhgef9|Mgat5|Gm20604|Gadd45g|Poc1a|Fbn1|Gata6os|Lmbrd2|Ccdc80|Igsf8|Apopt1|Filip1l|Atf4|Rbfox2|Tmeff2|H2-Ke6|Taf4b|Tent4a|Ms4a6d|Alg13|Gm3558|Anln|Paqr8|Igf2os
AEC	Smad1	0.650438	0.397381	0.253057	0.333157	0	0	0.444444	Smad1|Amot|Epc2|Fbxo38|Fam189b|Pxk|Pus7|Sys1|Gm16211|Manbal|Myo1d|Gpatch4|Ccndbp1|Pdlim5|Rnf11|Acbd5|Heph|Dhrs7|Plbd2|Cbr4|Mettl26|Herpud1|Mrps28|Rasal2|Metap1d|Dhrs1|Schip1|Snapc4|Pms2|Fndc4|Zer1|Gm37758|Ern1|Slfn8|Zfp2|Rab9|Mtif2|Lrba|Alkbh3|Slc33a1|Cep97|Dhx29|Galns|Timm10|Rwdd1|Dhrs7b|Cep19|Crot|Pusl1|Klhl12|Dab2ip|Vav2|Trio|Il17rc|Ralb|Ptch1|Nmt1|Zfyve19|Ascc1|Ifrd2|Crls1|Sash1|Stx1a|Fam210b…
AEC	Camta1	0.783363	0.477845	0.305518	0.332476	0	0	0.611111	Camta1|Nars2|Sipa1l1|Gm42047|Scnm1|Mios|Insig1|Stk40|Pdzd11|Megf8|Zfp646|Gm9917|Zfp462|Slc30a7|Fam122a|Pex6|Acsf3|C2cd2|Spata24|Zfp518b|Pde4a|Btbd3|Mllt11|Crot|Nfkbib|Synj1|Rassf2|Acta2|Dennd6a|Plxna2|Tada2a|Ccdc102a|Chsy1|Fbxo34|Fkbp7|Vsig10|Arfgap3|Polg|N4bp3|Prnp|Cyp4f16|Sbk1|Rpusd3|Grhpr|R3hcc1|Hsd17b12|Fnta|Atpsckmt|Mycbp|Phlpp2|Ptpmt1|1700066M21Rik|1810055G02Rik|P3h1|Abraxas2|Pten|Dnmbp|Kan…
AEC	Trps1	0.547596	0.323164	0.224432	0.331869	0	0	0.555556	Trps1|Rassf4|Mrc2|H2bc13|Cftr|Morrbid|Hdac8|Rnpc3|Mybl1|Pdgfa|Zbtb46|Tmem184c|A530083I20Rik|4833422C13Rik|Efna5|Vmn1r12|Tmbim1|Serpinb8|Gm13290|Gk5|Sncaip|Cpne2|Six4|Lmntd2|Vegfa|Pcmt1|Zfp119b|A430090L17Rik|Gm43560|2010320M18Rik|Tsta3|Nbas|Fkbp8|Neu1|Deaf1|Ep300|Scamp5|Gm48271|Gsta4|Add1|Serpinb6b|Ncstn|Gm27177|Cox5a|Apmap
AEC	Aebp1	0.671776	0.416959	0.254817	0.331621	0	0	0.5	Aebp1|Kirrel|Trim2|Ptgfr|Tmod1|Gfra2|Mertk|Sparcl1|Exoc3l4|H2-Eb1|Rab40b|Col6a1|Rab30|Slc24a3|Fgfr2|Ogg1|Camk2n1|Mamld1|Lipe|Recql5
AEC	Zfp553	0.623346	0.389172	0.234174	0.330918	0	0	0.666667	Zfp553|Mmp17|Tbc1d13|Smim12|Arl3|Tlnrd1|Taf6l|Cox20|Lsm3|Ccdc47|Jkamp|Rrp9|Atf7|Bcl2l1|Gm49797|Ext1|Gm38287|Ptcd1|Armcx4|Arf5|Cdk5rap3|Tbcd|Txnrd3|Atic|Usp42|Xrcc2|Prmt2|Lsp1|Tapbp|Crtc1|Laptm4b|G6pc3|Ttll4|Tbccd1|Palm|Myc|Opa1|Slc39a14|Ddx28|Mob1b|Lix1l|Mfap2|Vps37a|Bcl6b|Hps5|Taf5l|3010003L21Rik|Cd320|Mllt1|Mfsd8|Inpp5e|Mtres1|Isl1|Nphp3|Kbtbd2|Rras|Dusp5|D130058E05Rik|Josd1|Ttc7
AEC	Purg	0.607201	0.372243	0.234958	0.330879	0	0	0.5	Purg|Lpl|Mfsd9|Poc5|Wsb2|Grik5|Vcpkmt|Efcab2|Mtmr9|Igsf8|Rad51b|Zc2hc1a|Hoxb5|Atp11c|Npm3|Creld2|Gcc2|Msl2|Mov10|Gcdh|Gga3|Hspbap1|Gm15609|Zfpm2|Eme2|Lrig3|Rnf144b|Lrfn4|Hyal1|Gripap1|Cd247|Xrcc4|8430429K09Rik|Mageh1|Vmn1r207|Fbxo31|Usp2|Mapre3|Syne1|Nol10|Cdkn1b|Taf13|Colec12|Gm35240|Rab2b|Irf2bpl|Fam76a|Zfyve1|Kidins220|Cyp2j6|Ocel1|Vta1|Lysmd2|Med1|Pom121
AEC	Sall4	0.656558	0.412396	0.244162	0.3302	0	0	0.611111	Sall4|Prrg3|Mapkbp1|Lims2|Sost|Atp9a|Muc19|Epn2|Abhd6|Efna4|Exoc3l4|Hras|Nos1ap|Arhgef28|Smpd2|Eln|Plpp7|Kank3|Gngt2|Tspan12|Cav1|Neurl1a|Tcaf1|9430038I01Rik|Kif1c|Dpysl3|Gm49308|Fermt2|Tcf7l2|Lag3|Map3k12|Ltbp4|Ogt|Tsnax|Meis2|Eif4a2|Rab4a|Lamb1|Zbtb7a|Ajuba|Phldb2|Ube2d3|Zfp451|Kif21a|Asxl1|Sox5|Tmem218|Angpt1|Rap2b|Osbpl9|Ttll7|Mmp2|Pard3|Ttc21b|Ank3|Kdm4a|Mobp|Hnrnpl|Elp3|Prkcb|Cfh|Ncoa4|Fgfr…
AEC	Zfp322a	0.732365	0.459683	0.272682	0.330189	0	0	0.611111	Zfp322a|Surf1|Acadsb|Ccdc60|Epop|Ttc23|Zfp629|Ifnar1|Tcf7|Hmgn5|Wwp1|Aif1l|Telo2|Gopc|Ptch1|Rfx1|N4bp3|Gm11808|Zmym3|Pgm2|Serpine2|Slc16a13|Eogt|Map2k4|Timm10|Gm43951|Gar1|Cdc42ep4|Tnfrsf21|A130010J15Rik|Atxn1|Rell1|Ccs|Lrrc57|Fhl2|Magi3|Sox18|Pls3|Myo10|Itprid2|Fem1b|Ccdc22|Iffo1|Gfod1|Pstk|Usp40|Ngly1|Prps1|Gnl3l|Tti1|Rin2|Msrb1|Trak2|B3galnt2|Snrnp35|Nol10|Plxnc1|Utp6|Tmem184c|Ap2b1|Ptprm|Ccdc…
AEC	Zbtb7b	0.598928	0.370408	0.22852	0.329656	0	0	0.444444	Zbtb7b|Septin3|Lrrc4|Alcam|Ahnak|Jakmip1|Ank3|Morn2|C77080|Pcdhgc3|Nrxn3|Ppp6r2|Gm32031|Ep300|Irf2bpl|Gm49322|Tsc1|Aptx|Ccdc32|Ckb|Cbr4|Npdc1|Numbl|Rb1cc1|Mrpl54|Itgb5
AEC	Zfp7	0.593919	0.368935	0.224984	0.329338	0	0	0.222222	Zfp7|Trmo|Taf6l|Nhlrc1|Entpd4|Cmc4|Fzd9|Xpa|Gnb5|Rft1|Pcdhb17|Gm4430|Lsmem2|Skp1a|Map3k12|Mblac1|Zfp668|Ccsap|Plod2|Gm48735|Nox1|Crtc2|Nectin3|Rab3d|Cldn10|Polrmt|Ifitm5|Lurap1|Mapk11|Wdr55|Wdsub1|Stxbp3|Cdc25c|Dbhos|Vps45|Bbs5|Gm20659|Tmem138|Ube2w|Bcr|Hic2|Skida1|Gngt2|Gm44226|Fzd7|BC024978|Mad2l1bp|Phf11d|Wdr31|Tram1|Mrpl39|Hcfc2|Btbd7|Phf11c|Pxmp2|Tmcc3|Ddx55|Gtf3c3|Hes1|Arhgef3|Rps6kc1|Taf6|…
AEC	Zhx2	0.665807	0.423714	0.242093	0.328894	0	0	0.222222	Zhx2|Stk39|Miat|1700066B19Rik|Cyp4f17|Col6a1|Pcdh12|Gm20045|Bicc1|Itgb8|Dusp26|Npff|Tll1|Piezo2|Rgmb|Rprm|Ggt7|Gm49359|Nnmt|Tspyl5|Dnah11|Gm47233|Endod1|Gm10425|Gm49794|Magee1|Akap12|Dsp|Snx33|Ugt1a9|Uty|Tmppe|Slc7a7|Sema3c|Prickle1|Pdgfra|Slc4a4|Zfp940|Chrdl1|Prrx1|Kcnma1|Bace2|Gpc4|Zfpm2|Hoxa4|Fgf12|Sulf1|Dpyd|Dmpk|Sptb|Ephb2|Ina|Peli2|Grin2b|Zfp202|Pcsk2|Stc1|Eva1a|Hk2|Tmem178|Dll4|Prox1|Epha7…
AEC	Zfp703	0.696708	0.435042	0.261666	0.328331	0	0	0.666667	Zfp703|Nedd4l|Plekha1|Mtcl1|Adck5|Chtop|Spon2|Snx13|Ier5|Trim26|Gm29084|Cdhr4|Ppid|Abhd6|Vash2|Hacd3|Mre11a|Cisd1|Cnppd1|Vegfa|Flt4|Midn|Atp2c1|Creld2|Dph2|Gm45899|Pde6h|Pabpc1|Lair1|Sipa1l1|Zfhx3|Gbx2|Ptges2|Nup107|H2bc13|Nfyc|Vamp2|Frmd4a|Csnk1g1|Atg9a|Pcmtd1|Rufy3|Sh3glb2|Katnal1|Klc4|Mlh3|Slc35c2|Snx16|Susd3
AEC	Foxc1	0.577816	0.372653	0.205163	0.326144	0	0	0.444444	Foxc1|Plat|Mb21d2|Tsku|Gpr182|Endod1|Prxl2b|Gm37945|Gprc5c|Frem2|Fzd2|H2ac8|Sema6a|Tead4|Gm10033|Ccn1|H3c10|Dolk|Nfia|Chdh|Lca5|Smagp|Tmem268|Dip2c|Lgr4|Prickle2|Rab17|Pon3|Abhd2|Ganab|Fkbp1b|Gdf1|Tpm3|Id2|Cul3|Sugp1|Dennd1b|Plod2|Dusp23|Slc35a1|Slc38a4|Trps1|Sdk1|Dse|Tcp11l1|Rimklb|Creb5|Mbd5|Lama4|Steap2|Tiam2|Skida1|Grb14|Egr2|Tbx3|Syne1|P4ha3|Tdp1|Ppp1cb|Dock4|Zfp182|Gfra1|Fasl|Dock10|Ptn|Cpo…
AEC	Hoxb7	0.682827	0.446242	0.236585	0.32597	0	0	0.611111	Hoxb7|6330403K07Rik|Afg1l|Stk39|Efna5|Ldlrad4|A230059L01Rik|Gm9917|Dhh|Dab2|Loxl2|Plcd3|Flrt2|Klhl25|Gas8|Timm21|Bvht|Entpd7|Mmp15|Tbxa2r|Rin1|Rasl11b|Fam72a|Slc35e3|Kifc3|Polm|Ift122|Manbal|Gm9889|Mlxip|Nuak1|Col4a5|Gm43412|Ccdc60|Armt1|Slc5a6|Ccnt1|Amotl1|Gm4524|Zbtb42|Tnfaip1|Dedd|Zfp41|Ggact|Cdk5rap1|Snhg3|Gm47817|Tmem26|Bysl|Sulf2|Hoxb9|Gm17644|Mzf1|Hoxb8|Erich1|Pax6|Foxc2|Tubb2a|Rapgef5|Zmy…
AEC	Nfia	0.586575	0.385933	0.200642	0.325182	0	0	0.722222	Nfia|Ccdc80|Dse|Gm13842|Adat3|Ttll7|Acat1|Il17rd|Gpx7|Hist1h2ao|Cd24a|Cpm|Gm13387|Gm16845|Foxc1|Nod1|Ddx17|Rnf170|Scpep1|Slc25a1|C2cd3|Gm43167|H3c1|Smtnl1|L3mbtl2|Mios|Mrps25|Myo9a|Fermt3|Amigo2|Etv6|Tnfaip2|Fbxl22|Shroom3|Trmt2a|Bst2|Gm12185|Bahd1|Xpr1|4921524J17Rik|Specc1|Csgalnact1|Pbx2|Rora|Ltbp3|Il1b|Timp1|D630039A03Rik|Fam118a|Lmna|Tnrc18|Syt7|Camp|Egr2|Tsc22d4|Eml1
AEC	Zfp341	0.594702	0.391749	0.202953	0.324816	0	0	0.222222	Zfp341|Hlx|Natd1|Ccdc157|Yju2|Zfp202|Tmem120b|Atg10|Armh3|Stimate|Tll1|Nars2|Cptp|Nrg1|Ptch1|2810006K23Rik|Calcoco1|Zfp239|Atp23|Myo6|Bcl2|Pdk2|Pard6g|Rps6kc1|Stard3|Gigyf1|Ralgds|Gm13066|Mrps18c|Rnaseh1|Zfp407|Myom1|Ccdc85c|Pex5|Gm37324|Lfng|Tbc1d10a|D930048N14Rik|Slc25a32|Psmd10|Poglut3|Pdcd5|Pwwp2b|Tmem241|Echdc2|Pcdh7|Gm15915|Nudt12|Tert|Blm|Caskin1|Ep300|Entpd1|Gm37818|Cyth3|Pgp|Prg4|Maoa|Nx…
AEC	Dzip1	0.681874	0.451477	0.230397	0.324632	0	0	0.388889	Dzip1|2900093K20Rik|Pygo1|2810002D19Rik|Gm6313|Itgb4|Gm43307|Rims3|Ivl|Tert|Ltbp2|D030028A08Rik|Eid2b|Gm27048|Ddit4l|Gm43951|U2af1l4|Armh3|Zfp689|Tctex1d2|Gm43508|Gm42515|Rnd3|Clybl|Nqo1|Gm6277|Stx11|Slc12a4|Cd83|Clca3a1|9930111J21Rik2|Miat|Cnnm1|Usp43|Ndst1|Cstf1|Trim35|Dnajb4|Cdc23|Arid3a|Gstp1|Ilk
AEC	Tfap2a	0.460129	0.294056	0.166072	0.324559	0	0	0.444444	Tfap2a|Akr1b8|Ap1s3|Glrb|Lrrc71|Sox2|Flnc|Gm43593|Hr|Faah|Pax6|Apcdd1|H4f16|Gm17690|Chrdl1|Tmem87a|Gprc5c|Oasl1|Gm38056|Zfp354a|Frem2|Zfp273|Zscan29|Rnf144b|Hsdl2|Ttc26|Lrrfip1|Gm37404|Pank1|Bcl3|Mmgt2|Nqo1|Ahnak|Sftpc|Rarg|Serpine1|Ust|Tgfa|Parp1|Dhh|Nfix|Nfat5|Gas7|Lrp1|Gpx4|Vipr1|Axl|Sdc4|Wnk4|Dhx34|Sox5|Mapt|Patz1|Csrp3|Mbtps1|Ggt1|Hpn|Mknk2|Rel|Slc1a3|Ppm1e|Syt1|Pdha1|Gprc5a|Hic1|Zbtb7b|Rpia…
AEC	Trerf1	0.703491	0.469169	0.234322	0.32452	0	0	0.722222	Trerf1|Sesn3|Narf|Ndufc1|Rab40c|Ggh|Dipk1a|Foxj3|Sh3glb2|Zfhx3|Clock|Bend4|Bmpr1a|Dmwd|Magi3|Slc9a3r2|Cyp51|Gm37494|Tsc1|Map1lc3a|Mindy3|Rcor2|Tyw1|Dpysl2|Gfod2|Ryk|R3hcc1|Sap30l|Hars2|Kat5|Armc7|Vapb|Panx1|Sik3|Srgap1|Rbl2|Supt3|Rnpep|Washc4|Thbd|Rflnb|Rit1|Slc35e4|Rps6kl1|Vegfb|Ttbk2|Ablim1|Gm9803|Pik3c3|Vash2|P3h2|Nfe2|Tom1l2|Fam114a1|Rdh11|Nmrk1|Fbxo9|Tspan31
AEC	Glis2	0.776952	0.518848	0.258105	0.324097	0	0	0.777778	Glis2|Slc23a2|Ddhd1|Med31|Lyrm2|Lrba|Slc25a19|Mark4|B230118H07Rik|Cactin|Fbxw7|Yipf6|Ninj1|AI837181|Otulin|Phf10|Tet2|Pip5k1c|Nup93|Tnfrsf1b|Arl4c|Gm45902|2510002D24Rik|Ercc3|Tfb1m|Chuk|Kdm5a|Slc25a24|Iscu|Cgrrf1|Spg21|Pdcd4|Ptpn7|Hsf1|Socs7|Cit|Adgrl2|Sdccag8|S100a10|Ago3|Mrpl17|Crat|Manbal|Usp30|Lactb|Fadd|Chd1l|Chd8|Csf1|Denn2b|Gm49083|Rogdi|Nav1|Ublcp1|Sdhaf1|Srr|Gskip|Zbed4|Atp9a|Gm6710|Rabi…
AEC	Zscan21	0.660185	0.441131	0.219054	0.324073	0	0	0.722222	Zscan21|Slc35e2|Fkbp5|Fig4|Kmt2d|Zfhx3|Adnp2|Neu1|Zswim8|Pcgf2|Armcx2|Orai2|Zfp53|Agap1|Zbtb21|Gatd3a|Cda|Sirt1|Myo10|Tmem223|Tmem17|0610010F05Rik|Abraxas1|Pmvk|Nat9|Braf|Fyco1|Srebf1|Pigm|Stx3|Trp53inp2|Megf8|Lsm11|Cptp|Caap1|Pom121|Tsc22d3|Dcp1a|Ddx20|Nfix|Yipf1|Tex264|Sfxn3|Klhl22|Slc39a11|Apoo|Otud7b|Gdpgp1|Smim14|Tesk1|Cchcr1|Gabpb1|Wdyhv1|Cisd1|4632432E15Rik|Usp8|Syk|Fbxl6|Pdzd11|Yap1|Atf7|…
AEC	Bcl6b	0.56777	0.379192	0.188578	0.324029	0	0	0.944444	Bcl6b|Rcn3|Eva1a|Jcad|Praf2|Ypel2|Man2a2|Amigo2|Ndufa5|Shprh|Nxpe4|Map4|Sfmbt2|Clic6|Slc25a17|Rbms2|Tcf7|Ccnb2|Mindy4|Impdh1|Pex26|Gdpd1|Gm20498|Gm43622|Glmn|Terf2ip|Slc10a7|Med1|Tgif1|9930014A18Rik|Naip1|Zbtb1|Nemp2|Cnot8|Apip|Ndst1|Clec14a|Zfp553|Veph1|2500004C02Rik|Tctex1d2|Tbc1d1|Atp8b2|Yipf6|Coro1a|Zbtb8a|Urb2|Tmem218|Zfp808|I830077J02Rik|Arl6|Gm36958|Brap|Aunip|Relb|Zfp11|Pura|Cep76|Sft2d1|…
AEC	Zfp689	0.573549	0.378158	0.195391	0.323906	0	0	0.388889	Zfp689|Vmac|Slc25a25|Gldc|Irak4|AI413582|Pfkfb3|Pnpla6|Slc41a3|Aga|Npm3|Krt10|Tmem204|Tubgcp6|Itga2|Dzip1|Zfp873|Mvk|Ier5|P3h2|Itga9|Sipa1l3|Morc4|Peak1|Stx3|Dact3|Dnajb5|Tube1|Pdzd2|Timp1|Amn1|Myo6|Zmat3|Lcmt2|Kif1c|Pithd1|Tmem62|Gm42992|Lpin1|Coq8b|Gm36816|Pf4|Gm45799|Gm16867|Supt16
AEC	Nr6a1	0.638541	0.426314	0.212228	0.32373	0	0	0.5	Nr6a1|Inafm2|Gm47598|Grpel1|Cacna1a|Ccnj|Galnt11|Engase|Zfp955b|Amz1|Lypd6|Zfp961|Zfp953|Fam217a|Snhg5|Rmi1|Ttll3|Zfp975|Zfp40|9130023H24Rik|Pars2|Ccdc85c|Zc3h3|Akna|Zfp949|Fbxo10|Fadd|Prkra|Gm35240|Gchfr|Fam220a|Rarg|Fosb|Ankrd23|Bysl|Zfp82|Gm3604|Pradc1|Gm14434|D11Wsu47e|Cyp4f16|Rps6kb2|Mplkip|Brf2|Cda|Ccdc28b|Daglb|Nf1|Dnlz|Rasgrp2|Cep78|Nfkb2|Gm13012|Cables1|Slc31a1|Gnaz|Lrrc20|Ryr1|Map10|Mrp…
AEC	Gbx2	0.678264	0.450207	0.228058	0.323466	0	0	0.333333	Gbx2|Adam1a|Gpr89|Slc52a2|Rrp9|Zfp446|Sepsecs|Rassf8|Smim10l2a|Pdxp|Ptprk|Fam217b|Xpnpep3|E2f7|Coa4|Engase|Slco4a1|Olfr1175|Ms4a6d|Gm12992|Gm3468|Pmaip1|Mid1|Gm45234|Gm17251|Nat9|Gm10603|Bpifb5|Gm36445|Prx|Zfp964|Kbtbd11|Gm16062|Ston2|Ksr1|Pdgfa|Gm47621|Rtl8a|Alkbh2|Acsl4|Zfp703|Filip1l|Fam174b|Fbxo7|Rwdd2a|Fam57a|Nmrk1|Prdx3|B3gat2|Sspn|Dhodh|Tuba4a|Fam120a|Arhgef25|Tor3a|Tyro3|Anks6|Bcas3|Ano10…
AEC	Zfat	0.618818	0.410922	0.207896	0.32314	0	0	0.277778	Zfat|Fsd1l|Slc12a4|Arrdc1|Zfp781|Aspn|Gucy1b1|Zfp523|Bmp4|Exog|Adprm|H3c1|Pak7|Zbtb5|Nedd4l|Nckipsd|Nlrx1|Mid1|Chpf|Agbl5|Mipep|Zfp329|B230307C23Rik|Megf9|Acot8|Prr12|Sympk|Atg7|Spaca9|Prkag2|Fgfbp3|Zfand2b|Cd109|Gna15|Nox4|Creb5|Pyroxd2|Fignl2|Dkk1|Cmtm8|Tubgcp6|Tet2|Efhd2|Sumo3|Gm45520
AEC	Zfp57	0.619261	0.422216	0.197044	0.322583	0	0	0.555556	Zfp57|Grasp|Zfp30|Deaf1|Abcc5|Tmem126b|Zscan12|Engase|Btbd10|Top3b|Rnf157|Plxdc2|Ranbp17|Mbd5|Stard9|Man1b1|Rapgef5|Klhl2|Hgsnat|Ryr2|Brwd3|R3hcc1|Six5|Rundc1|Ublcp1|Vsig10|Stimate|Lime1|Taf10|Dusp19|Vangl1|Cep131|N4bp3|Wfs1|Arhgap29|Acsf3|Lama5|Galnt11|Slc39a9|Arl3|Utp23|Srsf9|Camsap2|Foxp4|Rap2b|Vps50|Usp46|Gstz1|Mfsd9|Bphl|Gamt|Chpf2|Zfyve26|Gna11|Usp11|Bpnt1|Tbrg4|Ring1|Tmem184c|Adat3|Armh3|A…
AEC	Sox2	0.67795	0.458226	0.219724	0.322498	0	0	0.444444	Sox2|Chrdl1|Gpc1|Rmrp|Sox10|Tfap2a|H3c10|Gm13684|H4c4|Gm38284|Bmp6|Ccn2|2200002D01Rik|Pdgfra|Inhba|Axin2|Otud3|Pax6|Abca5|Wdr35|Gm15535|Nrp2|Rnf144b|Plxnb1|Sdf2l1|Lrrn2|Kcnab1|Raver2|Ecpas|Igfbp7|Ackr3|Myo1e|Cdh2|Ppp1r14c|Map1b|Piezo2|Egr2|Alg6|Nabp1|Cpm|Dock10|Ablim2|Lonrf2|Tmem178|Ccnd1|Psd3|Akap6|Ldlrad4|Cdh23|Kit|Cd47|Lmcd1|Rph3al|Zhx2|Txnrd1|Scoc|Gli2|Hyls1|Mafb|Nrxn1|Aff3|Cadps2|Pdgfd|Nedd4…
AEC	Atf3	0.654443	0.446043	0.2084	0.322295	0	0	0.5	Atf3|Socs3|Kcnh2|Gatc|Ctdp1|Tnfrsf10b|Dazap2|Bloc1s4|Atg7|Sgcb|5430405H02Rik|Limk2|Cpox|Cep72|Mfap3|Vapb|Als2cl|Rcbtb1|Mios|Cmtm4|Pex5|Gm44170|Nup214|Fcsk|Itprid2|Mnat1|Lgals3bp|Emc3|Ubxn8|Fez2|Pacsin2|Hexdc|Flrt2|Pskh1|Rell1|Plcb4|Rnf6|B4galt7|Cdan1|Prkci|G430095P16Rik|Stau1|Elavl4|4930430F08Rik|Tsfm|Lrp12|Zfp275|Zfp715|Tyw5|Gm3558|Gm12744|Surf6|Rhob|Akna|Birc5|Poldip3|Il10rb|Lbp|Med25|Rad23a|Ga…
AEC	Pax6	0.592236	0.401433	0.190803	0.322167	0	0	0.333333	Pax6|Nlrc4|Tspan11|Map3k9|3830403N18Rik|Matn2|Gm37169|H2ac12|Klhl41|Tfap2a|Slc16a4|C230096K16Rik|Peg10|Gm17655|Zbtb26|Frs3|Gm47357|Carmil3|Ddr1|H2-M3|Nebl|Hoxaas2|Vmn2r110|Nucb2|Bves|Gm42732|Psmc6|Igflr1|2810002D19Rik|Zfp524|Gas1|Trpm3|Gprc5a|Cldn34c1|Trat1|Prr5l|Efnb3|0610040J01Rik|Nedd4l|Arhgap26|Hmga1|Cast|Wdr25|BC034090|Gipc2|Cd164|Arhgef28|Chrdl1|Bcor|Met|Fbxl17|Hipk1|Nusap1|Epas1|Atad5|Cldn…
AEC	Prox1	0.665018	0.453144	0.211874	0.321571	0	0	0.277778	Prox1|Tril|Ttll7|Tsku|Septin5|Lrrc4|Lrrtm2|Itga3|Rspo3|Scarf2|Phlda3|Sardh|Wasf1|Kcnb1|Hbb-bs|Baiap2l1|Maob|Ptn|Rgmb|Cth|Tnnt2|Zfhx4|Plxnb1|Serpina7|Scaper|Dnm1|Dnaja4|Cp|Hpx|Gm43694|Kif5c|Sorbs2|Tns3|Prkcb|Apoa5|Slc17a7|Rph3a|D17H6S53E|Ngef|Elavl2|Ankrd1|Dapk3|Pon1|Sgip1|Creld1|Fgf12|Bmp4|Zfp618|Mras|Rgs4|Pde8a|Cnst|Rbfox1|Dlg2|Gpr158|Apoa1|Rcc1|Homer2|Sulf2|Pde9a|Dpysl3|Ndrg1|Rasgrp1|Sbk1|Acvrl…
AEC	Zfp697	0.643387	0.441422	0.201965	0.321247	0	0	0.222222	Zfp697|Vash1|H2bc14|Pik3cb|Akr1c14|Slc35e4|Magi1|Evpl|B9d1|B4galt7|1500004A13Rik|Uros|Sugct|Rprm|Mxra7|Frem1|Tmem126b|Vmac|Abhd18|Kctd21|Lipt2|Dyrk1b|Ganc|Gm5953|Stx8|Lamtor3-ps|2810001G20Rik|P2ry1|Pyroxd2|Limk1|Zfp384|Galnt11|Grip1|Plekhg5|Gm28036|Dmac2l|Tigar|Gm45867|Casd1|Vamp4|Arhgef10|Camkk2
AEC	Twist1	0.541216	0.370885	0.170331	0.320389	0	0	0.277778	Twist1|Gm10643|Gm28037|Greb1|Gm38243|Zfp37|Sall1|Gm45155|Adam1a|Kif18b|Tnfrsf23|Car12|Wwc1|Tmc7|Asb4|Iqgap3|Gm49378|Efcab2|Gm15555|Timmdc1|Gm49015|Gm43162|1700012D14Rik|Olfr1175|2810403D21Rik|Olfr374|Gm26901|Prr5l|Mtmr11|1810062O18Rik|Ifnar1|Lat|Homez|Akap10|Flvcr1|Zfx|Bahd1|Tmem134|Tusc3|Ppp4c|Tmem119|Helq|Gap43|C1rl|Il1b|Fhl1|Rprm|Col5a1|Bcar3|Adal|Tac1|Wdr86|Tnfaip8|Pfdn4|AU021092|Serpine1|Ghr…
HEC	Sox18	0.692742	0.401905	0.290837	0.376086	0	0	0.958333	Sox18|Sec23a|Sipa1l2|Pxdn|Megf6|Ptprf|Slc38a4|Tmem47|Casp6|Rnf11|Arhgef7|Sox12|Timm13|Tek|Zfp827|Arap3|Tpgs1|Mark3|Tram2|Plekha8|Tmtc3|Zfp322a|Gpr107|Fmo1|Wbp1|Fxyd6|Zfhx3|Tbc1d13|Adora2a|Hacd3|Timm8b|Chd7|Cep63|Avpi1|Rce1|Dhx35|Mvb12a|Wdr90|Ccdc181|Cldn5|Ccdc9|Dguok|Erlin1|Ets1|Gpx3|Tlnrd1|Tnfrsf25|2310034G01Rik|Tfe3|Nr2f6|Deaf1|Nfatc4|Ikzf1|Smad6|Nr2f2|Smad1|Rara|Sp4|Rfx1|Nfatc3|Smad7|Maff|Zbtb…
HEC	Klf7	0.602206	0.37041	0.231796	0.368983	0	0	1	Klf7|Rab13|Tgds|Xrcc4|Cavin3|Cyp26b1|Ccdc85b|Lama5|Rfx3|Chd7|Cilk1|Itpripl2|Manbal|Fam171a2|Mgrn1|Pycard|Adgre5|Lclat1|Arhgap27|Rbbp9|Sema3f|Ppp1r16a|Ppt1|Wsb2|Gm26631|Pcnx|Rbpms2|Epc2|Chst7|Tapt1|Unc50|Sdcbp|St3gal5|Ctnnbip1|Gmfg|Plxna1|Gpr180|Ttc28|Exoc8|Oxsr1|Rhoc|Gng12|Gstz1|Vill|Ltbp4|Zfp747|Tjp3|Mcf2l|Sema6a|Clptm1|Cdip1|Cdc42ep4|Amn1|Zfp354a|Abcc10|Brpf1|Pex3|Phf20|Cd2ap|Tpt1|Fzr1|Rfx2|Chf…
HEC	Nfib	0.519181	0.335791	0.18339	0.361071	0	0	0.791667	Nfib|Sox7|Lamb1|Arhgef15|Ccn1|Sh3tc1|Cgnl1|Ptprm|Fermt2|Gstm2|Gask1b|Mmp14|Meis2|Ptgis|Plpp1|Tro|Sdc3|Ptpn14|Rgs3|4930402H24Rik|Htra1|Lrrc32|Amotl2|Ier5l|Tspan9|Dhcr24|Vangl1|Ets1|Nnat|Lamc1|Hint2|Fndc3b|Bcas3|Slc12a9|Sema6a|Nhsl2|Csf1|Arel1|Chrdl1|Plxnd1|Prickle1|Tjp1|Vgll4|Nrep|1810044D09Rik|Filip1l|Cep135|Irf2bpl|St6gal1|Mef2a|Lgmn|Foxc1|Elp6|Aif1l|Phldb1|Nr2f2|Lhfpl2|Snap25|Tecpr1|Igf2r|Slc35…
HEC	Zbtb7a	0.676222	0.456083	0.22014	0.358032	0	0	0.958333	Zbtb7a|Pigp|Gtf3c4|Mrps18a|Pitpnm2|Spg20|LTO1|Nol4l|Rhobtb2|Pet100|Tent4a|Slc22a5|Uimc1|Pmm2|Evi5|Htra2|Tmem201|Smim19|Arhgef18|Atp6v0d1|Rmi1|Ppp1r12a|Cpox|P3h3|Zfp407|Dcaf10|Sgpp1|Abhd4|Snx17|Alms1|D1Ertd622e|Atl3|Fam214a|Lrrc8c|Akr1c13|Zbtb25|Eno1b|Mtmr14|Ptdss1|Tmem245|Ice1|Pigx|Oxld1|Uba3|Zfp777|Zfp617|Slc27a3|Ptcd1|Cxxc5|Rassf1|Agpat1|Lrp11|Sec22b|Gtpbp2|Dpf2|Myc|Bcl2l11|Mtf1|Nr2f6
HEC	Klf3	0.718444	0.493999	0.224445	0.356314	0	0	0.916667	Klf3|Safb2|Ppp1r12c|Ankzf1|Ppm1f|Vamp8|Dram2|Tomm34|Orc2|Glb1|Mtmr2|Otub1|5730507C01Rik|Ankfy1|Brd9|Fam210a|Ccdc186|Katnbl1|Nfkbie|Nckap5l|Kctd2|Stat1|Otulin|Fam168a|Cul4a|P3h1|Pkig|Reck|Dock6|Actn1|Inppl1|Entpd5|Med21|Srek1ip1|Tifa|Cuedc1|Chchd5|Gpx3|Cib1|Peak1|Zfp719|Zzef1|Ddx42|Tspan13|Arl2bp|Ppp2r3a|Fjx1|Rilpl2|Aqp1|Tor1aip1|Pja1|Mocs1|Ap4b1|Arap3|Snx2|Shkbp1|1110038B12Rik|Cenpj|Trio|Ltb|Cd27…
HEC	Dnmt1	0.730386	0.50785	0.222536	0.355539	0	0	1	Dnmt1|Mcm3|Got2|Lig1|Cdt1|Slbp|Gtf2f1|Fen1|Cbx5|Cad|AI506816|Senp3|Ppm1g|Nudt5|Ldha|Capza1|Prpf38b|Prkar2b|Prkab1|9530068E07Rik|Mapk3|Noc2l|Psmd2|Trmt2a|Pak2|Msh2|Brca1|Olfr31|Gm37846|Trip12|Ranbp1|Hdac1|Elf4|Pgam1|Tti1|Trp53|Cdk4|Psmd14|Nme1|Fxn|Pitpnm2|Fam83h|Ccnb2|Bloc1s2|Pdcd5|Bsdc1|Phb|Dnmt3b|Parl|Rbm8a|Clasp1|Trim46|Vdac2|Stoml2|Nosip|Bag1|Rpl10a|Gstp1|Mrpl20|Rpl13|Nup37|Rab36|Txnip|Zfr|Otu…
HEC	Sox12	0.805395	0.562327	0.243068	0.355496	0	0	1	Sox12|Fbh1|Vipas39|Ocln|Synj2bp|Med29|Nsun5|Acat2|Farsa|Elovl5|Pctp|Usp31|Cmtm3|Tm2d3|Eef1akmt4|Psmc5|Ing4|Scarb1|Prodh|Cstb|Slc7a6|Dock6|Tmc6|Copg2|Cpne3|Slc35e1|Eif2s1|Safb2|Atp6v0a2|Pex19|Atxn2|Sox18|Alkbh7|Pms2|Stk4|Trmt5|Rps6ka3|Cstf3|Ctps|Fxn|1810030O07Rik|Cdc42bpb|Ppp1r7|Zmpste24|Crebzf|Dhodh|Mllt6|Arfgap3|Ddx50|Naa16|Polr3b|Llgl1|Acsf3|Rufy3|Iffo2|Ndufb6|Cfl2|Higd2a|Egr1|AW209491|Nop14|Zs…
HEC	Sox7	0.555936	0.391405	0.164531	0.352425	0	0	0.958333	Sox7|Nfib|Lama3|Dpysl3|Sorbs1|Itga9|Myzap|Cavin3|Nrep|Tmem88|Fmo1|Peg3|Bmx|Arhgef28|Cdh5|Camsap2|Cars|Pbx3|Pnkd|Idh1|Tmco3|Prrg3|Postn|Ino80|Rev3l|Nupr1|N4bp3|Myom1|Egr1|Camta1|Hbb-bt|Aldh1l1|Mn1|Kctd14|Hbb-bs|Gadd45g|Ccl20|Tll1|Rnf157|Map1a|Fat1|Baiap2l1|Vav1|Pi16|Srgap3|Hspb8|Fgf3|Pura|Dll1|B4galnt1|Tmem65|Gjb1|St6galnac5|Fam131b|Akr1b8|Lpin2|Lpar1|Ifngr1|Ttyh2|Abcc3|Art3|Fst|Gdap1|Frem1|Slc6a1…
HEC	Hoxa1	0.556998	0.396559	0.160438	0.351711	0	0	0.291667	Hoxa1|4930515G01Rik|Scarf2|Tdrp|Dnhd1|E230020D15Rik|Hoxd8|Fgf3|Gm49502|Rgmb|Clec1a|C430042M11Rik|Il20rb|Phldb2|D17H6S53E|Gm50431|Gm50462|Slc2a10|Ctf1|Gm2415|Slc27a3|Clmn|Fbxo4|Cdk18|4930556M19Rik|Lrig3|Pqlc2|Gabrb3|Stox2|Rad51c|Dscc1|Mmachc|H3c4|Pet100|Ten1|Sdcbp2|Met|Zfp324|Necab2|Tshz2|Hoxa4|Zfp618|Cstf2|Slc25a44|Prr5|Cenpq|Arl6|Eps8|Lrrc27|Irf7|Alkbh2|Cdca8|Hspb6|Nprl3|Aff1|Tm4sf1|Hspbap1|D11W…
HEC	Nfyb	0.744913	0.554959	0.189954	0.347903	0	0	0.916667	Nfyb|1110038F14Rik|Cmc2|Haus1|Vps16|Stard3|Pde12|Grpel1|Pip4k2b|Ift20|Tbca|Cds2|Leo1|Tsen15|Nudt5|Drosha|Eipr1|Pex19|Wbp2|Kat14|Gtf2e2|Ttc19|Rbmx2|Nrm|Naga|Mrpl52|Chmp7|Cep164|Gtpbp1|Chchd1|Nmt2|Tyw1|Fbxo38|Chid1|Eif1b|Exosc9|Cdc34|Prelid3b|Gpank1|Mpp5|Gle1|Toe1|Inip|Mrps28|Akap9|Gps1|Cd1d1|Itpr1|Nfya|Mef2a|Timm22|Npat|Fpgs|Ugp2|Arfgef2|Cdc42bpa|Mfn2|Pot1a|Vav2|Dpp8|Zc3h4|Fbxl6|Ccnb2|AW549877|Tk1…
HEC	Cenpb	0.80737	0.606549	0.200821	0.347599	0	0	0.958333	Cenpb|Smyd5|Stau1|Samd1|Kti12|Pcyox1|Nrf1|Strip1|Syf2|4933434E20Rik|Atp2c1|Cuedc2|Gm49700|Atg4c|Hsf1|Senp3|Osbp|Dvl3|Snrpf|Septin8|Nucb1|Magohb|Slc39a6|Rab35|Mir99ahg|Gm42583|Pam16|Hdac7|Chordc1|Bag6|Lyl1|Pacc1|Ergic3|Gm46620|Glod4|Selenoo|Mvp|Phxr4|Ints3|Psmb9|Rcn3|Dcaf5|Cul4a|Gm42566|Ccdc15|Gm37758|Ccni|Gm17494|Ubxn4|Svbp|Incenp|Il18rap|Lbh|Plod3|Mkrn2|Crcp|Gins4|Gng5|Kxd1|Gm45592|Prickle3|Hdac…
HEC	Gtf3a	0.791568	0.597649	0.193919	0.346858	0	0	1	Gtf3a|Casc3|Pdap1|Pkp4|Lsg1|Me2|Polr3k|Mta3|Lonp2|Qtrt2|Kidins220|Mogs|Prodh|Bcl2l1|Mrps15|Ergic2|Haus1|Tsfm|Spout1|Exosc3|Mrps12|Rbbp8|Tubg1|Rpap3|Pdcl|Gtf2h2|Arhgap12|Cks2|Psmc4|2310033P09Rik|Rsl24d1|Gsk3b|Ppm1b|Nfe2l1|Yipf5|Pih1d1|Pacc1|Rrs1|Qsox2|Ccdc58|Tlk2|Pip5k1c|Mkrn1|Gm17555|Kcmf1|Usp6nl|Hgsnat|Mbd2|Stx16|Tnip1|Nop14|Tmem161a|Zscan21|Mov10|Bcat2|Rbm6|Gm43508|Cpsf4|Mn1|Rps6ka3|Dync1li1|Ab…
HEC	Lin28b	0.743499	0.566371	0.177128	0.34518	0	0	0.958333	Lin28b|Mrps24|Dennd6a|Ralgps2|Cdc40|Mov10|Speg|Zc3hav1l|Rnf168|Scmh1|Nme7|Timeless|Kif1b|Fastkd1|Abcb8|Gck|Exosc1|Esyt1|Mad1l1|Tnfrsf21|Pdcd7|Tshz3|Slc39a10|Socs6|Chchd6|Rangap1|Ikzf5|Ormdl2|Bcas3|Map3k4|Hsph1|Map2k7|Pelp1|Scnm1|Ralgapa1|Rrp8|Inpp5b|Gins4|Sephs1|Pmvk|Cdc37l1|Golga4|Arfgef1|Zeb2|Acp6|Grsf1|Rad9a|Gzf1|Mtres1|Tle1|Snx8|Top1mt|Usp2|Fmnl2|Dcaf12|Csf3r|Rbbp8|Acadm|Scamp1|Zdhhc20|Dhx33|…
HEC	Terf2	0.790953	0.641847	0.149107	0.338614	0.001	0.00755455	1	Terf2|Plcl2|Hat1|Ldlrap1|Cenpx|Supt6|Srp68|Smg1|Nop2|Pop4|Pom121|Snhg5|Mynn|Rangap1|Ppif|Efcab14|9130401M01Rik|Mbd1|Tfdp1|Chaf1b|Ddx24|Dhx8|Fgfr1|Efhd2|Pgm2l1|Rps6kc1|Atp6v1e1|Txndc17|Pex11b|Trip4|Tmem256|Trip13|Cuedc2|Dnttip2|Utp3|Pdk1|Rbm12|Eid1|Scamp2|Pde12|Gm42669|Ndfip1|Polr3b|Pdcd4|Mob2|Rbbp9|Abhd10|Bri3|Zdhhc16|Epn1|Ccne2|Gm48678|Src|Ndufv2|Marcks|Lman2l|Rsl24d1|Bub1b|Tmbim1|Ttc17|Sgsm1|Zf…
HEC	Ski	0.709535	0.57939	0.130145	0.338441	0	0	1	Ski|Gna12|Prrc2c|Ctsl|Colgalt1|Scarf1|Csnk1g2|Grpel1|Slc2a1|Pbx1|Rbm5|Vps52|Selenok|Stau1|Ccz1|H1f0|Rab21|Rbm34|Vegfc|Csf3r|Vps35l|Ndufs7|Prkcsh|Map3k11|Tbrg1|Gm49797|H2-DMa|Grn|Cox7c|Gm17122|Sbno2|Zc3h14|Dock6|Gm38383|Dctn1|Slc25a45|Sytl1|Trim12c|Plpp5|Rex1bd|Ccdc120|Gm14440|Eps15|Ppbp|Pmpca|Scarb2|Nt5c3b|Gm38910|Commd10
HEC	Gatad2a	0.686791	0.567328	0.119463	0.33718	0	0	1	Gatad2a|Zfand3|Mrpl11|Usp10|Itga5|Elp5|Ints3|Brd7|Fam181b|Hmgb3|Ipo11|Cul4a|Nsmaf|Mtap|Eif4e2|Faf1|Top1|Rabl6|Gbp3|Pcgf3|Pear1|Rpa1|Dhx38|Snrpg|Sptlc2|Laptm4b|Csf2ra|H2-Q6|Cmtm6|Dkkl1|Ubald2|8430419K02Rik|Eif2b2|Abcg3|Acbd6|Slc28a2|Olfr63|I830077J02Rik
HEC	Jun	0.810112	0.693242	0.116871	0.333736	0	0	1	Jun|Tsen34|Plekhj1|Msh2|Atp6v1d|Phax|Sf3a3|Dyrk1a|Gins2|Cd2bp2|Slc4a1ap|Bend4|Dynlt1b|C1qbp|Dag1|D1Ertd622e|Ccdc117|Kdm5b|Ipo9|Nsmce4a|Kdm5c|Calu|Slc25a39|Kif13a|Pyurf|Zfp646|Ccar2|Map2k4|Il17ra|Fnta|Ube2n|Dnajb4|Tmem19|2700081O15Rik|Pja2|Sufu|Nsd1|Marchf2|Brpf1|Pom121|Ormdl1|Grb10|Fbxo21|Zmat5|Rnf139|Rp2|Prxl2c|Lgals1|Ass1|Pgs1|Abcd1|Ulk2|Kif11|Gm28756|Gm44427|Tyms|Cog6|Vmn1r227|Ppp1r15a|C9orf72…
HEC	Nr2f6	0.650351	0.37617	0.274181	0.376035	0	0	0.875	Nr2f6|Ecm1|Lsm12|Fndc4|Ets1|Ptk2|Trio|Atp6v0a2|Hras|Amigo2|Ccdc88a|Sorbs1|Tfdp2|Lsm7|Nubp1|Angptl2|Zfp629|Fbxo34|Bend4|Abhd12|Pdia5|Prmt2|St3gal5|Arsa|Pex16|Mphosph8|Rnf121|Exosc6|Gas2l1|Hip1|Eif2b2|Brf1|Lgals8|Hs6st1|Fbxo25|Osbpl2|Bcl7b|Nfib|Erf|Rbl2|Efl1|Itga3|Plxna3|Uba3|Cldn10|Palld|Scaper|Rtl8a|Nr2f2|Tmc6|Acbd3|Vps26b|Mtus1|Trmt2a|Yif1b|Acot8|Grpel1|Ncoa2|Arhgap21
HEC	Zfp423	0.642729	0.376383	0.266346	0.373579	0	0	0.875	Zfp423|Gstm2|Npr1|Slc44a1|Myzap|Pon3|Fermt2|Nfxl1|Tmeff1|Spryd4|Tacc2|Vgll4|Gfra2|Cdr2|Rgs3|Snx11|Fxyd6|Tfcp2|Ptprk|Egln1|Znrf3|Dusp7|Gdpd5|Zc3h12c|Prkab2|Pde5a|Ppp1r16a|Ptgs2|Fgr|3110056K07Rik|Pgf|Pdzd2|Nt5dc2|Cdc25b|Ralgds|Cmtm8|Inppl1|Gcnt2|Ogg1|Dhrs3|Ccdc40
HEC	Creb3l2	0.636764	0.384307	0.252457	0.371992	0	0	0.916667	Creb3l2|Rilpl1|Ctsh|Kdr|Slc16a13|Fkbp10|Bambi|Chmp1a|Yrdc|Ccnt2|Erap1|Zcchc10|Creld1|Tbcb|Gm19590|Itga9|Pam|Ogfod3|Agpat4|Etv5|Abhd14b|Trim12a|Nfkb2|Phf20l1|Eva1b|St6galnac6|Foxp4|Ccdc84|Fzr1|Iqcc|Sash3|Tsc2|Cyb561|Cldn5|Eml1|Coa7|Nab1|Tnfrsf1a|Loxl3|Igfbp2|Cpt1a|Snrnp48|Apbb1|Col18a1|Pi4k2a|Slc39a14|Dusp7|Zfp687|Arl3|Acap3|Top1|Zdhhc9|Map7|Mrpl27|Maged1|Tbc1d24|Agap3|Srm|Ramp2|Plcb4|Fkbp11|Ints6…
HEC	Zfp69	0.70785	0.428712	0.279138	0.370457	0	0	0.958333	Zfp69|Sh3tc1|Myzap|Clec14a|Nt5dc2|Plod1|Polr2j|Nectin2|Ptms|Tacc2|Drg2|Pak4|Gm43951|Ddx51|Gm37758|Gpat4|Armc1|Zfp362|Tmsb15b1
HEC	Epas1	0.724712	0.447144	0.277568	0.36921	0	0	1	Epas1|Kdr|Ehd2|Crip2|Unc5b|Id3|Mmrn2|Ramp2|Htra1|Efna1|Mcam|Prnd|Cdh5|Hey1|Efnb2|Flt1|Serpinh1|Slc9a3r2|Pxdn|Mmp14|Fzr1|Nos3|Dlg5|Lsp1|Nr2f2|Tmem44|Prom1|Nxn|Vegfc|Sema7a|Sec14l2|Ece1|Srgap3|Cd47|Fam210a|Slc43a2|Tram2|Lima1|Notch3|Sh3pxd2a|Caprin2|Itga5|Uaca|Ppt2|Myb|Card10|Stat4|Acot11|Mycn|Runx2|Tek|Tmem86a|Grk5|Gpm6b|Atp9a|Fam189a2|Pcid2|Plcl2|N4bp3|Etaa1|Gbf1|Ift140|Naa38|Hif1a|Cdr2|Plxnb2|Tr…
HEC	Hes6	0.742565	0.461344	0.281221	0.368493	0	0	0.958333	Hes6|Svbp|Kmt2b|Grpel1|Ndufa13|U2af1|Zfp511|1110038F14Rik|Exosc9|Bin3|Poglut2|Tsen15|Alas1|Srprb|Wdr61|Ufm1|Vps26c|Ano6|Gins4|Mpv17|Stx6|Polr2c|Opa1|Psmd11|Vps29|Fitm2|Eif2d|Fam177a2|Naa35|Nup50|Chp1|Luc7l3|Rtf2|Naa25|Vps41|Fam222b|Nfxl1|Nrep|Snapc3|Scamp3|Polr3b|Mtor|Ubxn4|Poldip2|Syap1|Rps6kc1|Agpat5|Ttc4|Akap11|Casp3|Polr3e|Thsd1|Smim24|Nt5c|Otud7b|Mycbp2|Fance|Rab8b|Nans|Tmbim4|Glmp|Vps37b|Ps…
HEC	Cbx2	0.733972	0.455368	0.278604	0.368177	0	0	1	Cbx2|2510039O18Rik|Fam50a|Pitrm1|Thap4|Timeless|Sh3glb2|Atad2|Dip2b|Ppih|Nt5c3b|Cdc45|Golt1b|Mars1|Phf23|Gsk3b|Bend4|Cep135|E2f6|Vps53|Kif22|Tubb6|Papss1|Tor1b|Metap1|Ppp2r5d|Pde3a|Slc12a2|Gm16973|Suds3|Mrps14|Ddx52|Rrp12|Nol4l|Vac14|Clec14a|Mri1|Pdcd2|Stat5b|Sde2|Eif2ak4|Impdh1|Mef2a|Rsrc1|Lrif1|Notch1|Gstcd|Rnasel|Smg8|Cnst|Rab3ip|Acadvl|Cecr2|Atrnl1|Aacs|Madcam1|Tm9sf4|Ubiad1|Ocln|Acvr1b|Cpt1a…
HEC	Sox6	0.54766	0.340978	0.206681	0.364722	0	0	0.666667	Sox6|Lrrc32|Slc44a1|Notch3|Gldc|Bmper|C1qtnf6|Marchf2|Sh3bp4|Cldn12|Amigo2|Stox2|Tmeff1|Tnk2|Npr1|Acvr1|Itgav|Adam15|Fnbp1l|Septin10|Ube2o|Eva1a|Heph|Pls3|Fam133b|Amot|Pde3a|Slc25a16|Filip1l|Lamb1|Hs6st1|Hspa4l|Babam2|Ormdl2|Ephb4|Kctd1|Rbm7|Cachd1|Clcn4|Card10|Acbd5|Mogat2|Dennd6a|Flt1|Pten|Yap1|Gdpd5|Dtwd2|Mbd4|4932438A13Rik|Mmrn2|Fbn1|Parvb|Gm9889|Arhgef7|Crmp1|Lypd6|Rhbdf1|Rxra|Col1a2|Bcl6b|D…
HEC	Hey1	0.564099	0.356478	0.207622	0.362554	0	0	0.875	Hey1|Fermt2|Gdpd5|Myzap|Smad6|Cdh2|Dpysl3|Epas1|Rgs3|Sipa1l2|Kdr|Hras|Slc1a4|Tram2|Casp6|Fndc3b|Ptpru|Eogt|Gpm6b|Prtn3|Bcar1|Sema6d|Mitf|Cyb561|Rell1|Olfr975|9530077C05Rik|Kank1|Ddit4|Dhh|Chid1|Cisd1|Prox1|Fbf1|Jade2|Fhl1|Pgm1|Acss1|Slc9a5|Zdhhc16|Ypel1|Arhgef3|P4htm|Ass1|Dgkb|Ifitm5|Dlgap1|Slc12a5
HEC	Zscan21	0.655959	0.431801	0.224158	0.361173	0	0	0.666667	Zscan21|Slc35e2|Fkbp5|Fig4|Kmt2d|Zfhx3|Adnp2|Neu1|Zswim8|Pcgf2|Armcx2|Orai2|Zfp53|Agap1|Zbtb21|Gatd3a|Cda|Sirt1|Myo10|Tmem223|Tmem17|0610010F05Rik|Abraxas1|Pmvk|Nat9|Braf|Fyco1|Srebf1|Pigm|Stx3|Trp53inp2|Megf8|Lsm11|Cptp|Caap1|Pom121|Tsc22d3|Dcp1a|Ddx20|Nfix|Yipf1|Tex264|Sfxn3|Klhl22|Slc39a11|Apoo|Otud7b|Gdpgp1|Smim14|Tesk1|Cchcr1|Gabpb1|Wdyhv1|Cisd1|4632432E15Rik|Usp8|Syk|Fbxl6|Pdzd11|Yap1|Atf7|…
HEC	Sall2	0.569355	0.36977	0.199585	0.361126	0	0	0.833333	Sall2|Gli3|Pgpep1|Dcaf5|Zfp1|Fut11|Rpp21|Tubg1|Cep104|Washc1|Aven|Adgra3|Amot|Ier5|Farp1|Ptk7|Sipa1l2|Tmem119|Gm17018|Fbxw7|Slc25a38|Tram2|Gm45902|Trim68|Slc16a1|Pom121|Sema7a|Apmap|Cda|Clip1|Ctxn1|Fzd6|Faim|Ten1|St3gal2|Trappc4|Commd7|Ophn1|Pigp|Fam50a|Cdca8|Lmnb2|Surf2|Vhl|Dusp7|Setd5|Ubald2|Gm47652|Arhgap18|Trmt61a|Map3k4|Gm37110|Lck|Cnst|Rin1|Chn2|Disc1|B3gat2|Sdcbp2
HEC	Zfp334	0.466484	0.303483	0.163001	0.358694	0	0	0.625	Zfp334|Pir|Angptl2|Rarg|Oaf|Shroom2|Nnat|Sema6d|Nf1|Gsg1|Hnrnpl|C130074G19Rik|Cda|Tmem221|Abhd6|Cdc42bpb|Ankrd49|Trim65|Ercc1|Gngt2|Phldb2|Cdr2|Gm9917|Pigc|Sec23a|Fcsk|Ddt|Cited1|Celf4|Vrk1|Cdh13|B020010K11Rik|Pclaf|Rab22a
HEC	Zfp407	0.716205	0.491907	0.224298	0.356971	0	0	0.708333	Zfp407|Elp6|Aacs|Trmu|Atg14|Gmcl1|Klhl5|Plxnc1|Slc35b3|Dgke|Samd9l|Dusp18|Rrp36|Lyrm4|Ppp1r16b|Wdr53|Rdh14|Mthfd2l|Cd302|Pigb|Cdc6|Arhgap42|Dusp16|Nipsnap1|Tmem38b|Traf5|Shq1|Sdhaf4|Plekha8|Sugp2|Gm50311|Gdf11|Itih5|Hace1|Lbhd1|Zfp341|Zkscan1|Atg2b|Dock9|Zbtb7a|Acad8|Cry2|Cog6|Cox18|Dnajc27|Gm2415|Mtm1|Mmgt1|Trak2|Rassf7|Rad1|Tbkbp1|Tpx2|Zfp322a|Fbxo31|Asrgl1|Naf1|Ints2|Swt1|Atad5|Txlng|Cers6|Ppp…
HEC	Isl1	0.488118	0.325971	0.162146	0.356509	0	0	0.583333	Isl1|Flt4|Tead1|Uchl1|Sh3bp4|Gata6|Fzd1|Adgrg6|Dkk2|Ccdc80|Ddah1|Plin2|Fam57a|Rps6ka2|Plxna2|Gclc|Gja4|Sh3pxd2a|Tm4sf1|Frmd4a|Nckap1|Cyb561|Tmem47|Prkrip1|Bcl7a|Limch1|Gpx8|Klc4|Zfp618|Fermt2|Dpagt1|Dgkk|Sash3|Dlc1|Dido1|Hey2|Zfp553|Ska2|Hspg2|Gm9887|Hipk1|Palld|Fzd7|Arhgef28|Smad6|Ccdc167|Zfp626|Flt1|Sipa1l2|Dnaaf1|Keap1|Ghr|Ogfr|Cyp26a1|Vezt|Chn1|Meis2|Tmx4|Tsga10|Smagp|Prom1|Kank1|Nhsl1|St8sia…
HEC	E2f6	0.825794	0.573344	0.252449	0.356066	0	0	1	E2f6|Nop9|E2f4|Usp10|Ints10|Tbl3|Wdr36|Mcmbp|Tgs1|Yeats2|Itm2b|Siva1|Maged1|Slco3a1|Naa35|Ranbp3|Gtpbp4|Mrpl46|Hirip3|Rpl7l1|Cbx2|Cfl1|Hspa14|Mrps5|Aarsd1|Atf6b|Ilkap|Ndufb8|Ttll12|Aatf|Arfrp1|Appbp2|Atg16l1|Vkorc1l1|Cirbp|Glrx5|Lig1|Bcl7c|Slc43a3|Srrm2|Atg4b|Llgl1|Mcm3|Frg1|Fn1|B3gnt3|Aco1|Gm3839|Cyp4x1|Vmn2r114|Zfand1|Mcm7|Zfp451|Pitrm1|Agrn|Azin1|Mettl1|Fam45a|Mmd|Ptpn14|Klf11|Fos|Srsf1|Isyna1…
HEC	Thap11	0.810148	0.564129	0.246019	0.355606	0	0	1	Thap11|Akr7a5|Nsf|Strip1|Limd1|Yipf1|Ldb1|Zfp91|Opa1|Snhg17|Tmem94|Arid3a|Rai1|Lrp10|Atp6v1c1|Lsm3|Tmx3|Gba|Mrpl49|Skap2|Xxylt1|Ncbp3|Zfp335|Fbxw2|Atg14|Caml|Ranbp2|Mtrf1|Sdf4|Poc1b|Trio|Pgm1|Uqcrfs1|Col4a3bp|Mbd5|Atp10d|Abhd17c|Apip|Ehd1|Dda1|Dhx9|Prpsap1|Dnajc14|Adprhl2|Megf8|Wdr61|Rbm27|Chsy1|Denr|Plaa|Elf2|Mrps35|Gpd2|Cnppd1|Pnrc2|Gabpb2|Khdc4|Orc2|Acadvl|Tnfaip8|Arhgap1|Rab31|Coa3|Gm47761|Cd…
HEC	Camta1	0.694949	0.480067	0.214882	0.355169	0	0	0.916667	Camta1|Nars2|Sipa1l1|Gm42047|Scnm1|Mios|Insig1|Stk40|Pdzd11|Megf8|Zfp646|Gm9917|Zfp462|Slc30a7|Fam122a|Pex6|Acsf3|C2cd2|Spata24|Zfp518b|Pde4a|Btbd3|Mllt11|Crot|Nfkbib|Synj1|Rassf2|Acta2|Dennd6a|Plxna2|Tada2a|Ccdc102a|Chsy1|Fbxo34|Fkbp7|Vsig10|Arfgap3|Polg|N4bp3|Prnp|Cyp4f16|Sbk1|Rpusd3|Grhpr|R3hcc1|Hsd17b12|Fnta|Atpsckmt|Mycbp|Phlpp2|Ptpmt1|1700066M21Rik|1810055G02Rik|P3h1|Abraxas2|Pten|Dnmbp|Kan…
HEC	Zfp462	0.574724	0.38777	0.186954	0.35511	0	0	0.541667	Zfp462|Evc2|Zfpm1|Bag3|Irf2bpl|Gstm2|Wscd1|Camta1|Col1a2|Gm1673|Ccnt2|Ccdc186|Tnnt1|Flt4|Smtnl1|Acadsb|Gale|Epb41l5|Mtg1|Med19|Adgrg3|Gm47761|Sppl2b|Stard9|Enho|Prag1|Gprasp1|Sgsm2|Dpp7|Proser3|Rab3ip|Arhgef9|Mgat5|Gm20604|Gadd45g|Poc1a|Fbn1|Gata6os|Lmbrd2|Ccdc80|Igsf8|Apopt1|Filip1l|Atf4|Rbfox2|Tmeff2|H2-Ke6|Taf4b|Tent4a|Ms4a6d|Alg13|Gm3558|Anln|Paqr8|Igf2os
HEC	L3mbtl3	0.672963	0.469712	0.203251	0.354301	0	0	0.916667	L3mbtl3|Eva1b|Dph3|Tlk1|Pex6|Rexo2|Stoml1|Fads1|Ndufa5|Camkk2|Stau1|Rab21|Gpaa1|Svil|Iqcg|Cfl2|Eif4ebp3|Cd2bp2|Egln1|Ndufb3|Amigo2|Atp6v1h|Ccndbp1|Cdkn2d|Kdm5b|Gnl1|Dock5|Lig1|Eif4a2|Fkbp10|Hsf1|Atp11a|Anapc7|Timm17a|Umps|Capg|Gfod1|Dennd2a|Ints12|Tm9sf4|Mfap3|Magohb|Cnp|Mrps18a|Dnajc24|Crkl|Efcc1|Gemin2|Arfgap3|Lsm14b|Eny2|Bloc1s1|Cpsf4|Snx18|Lactb|Ten1|Rhbdf2|Dcaf11|Cul5|Efcab7|Trmt10b|Ech1|Hox…
HEC	Deaf1	0.720595	0.503901	0.216694	0.354277	0	0	0.958333	Deaf1|Cyhr1|Sh3d19|Aven|Skiv2l|Zfp57|Atg7|Srgap2|Cox17|AI467606|Leng8|Tsen34|Lancl1|Daxx|Dmap1|Usp38|Rab3gap1|Ltbp1|Jade1|Thoc2l|Tbkbp1|Nek7|H2-K1|Msantd4|Atp9b|Ppp3cb|Rbms1|Nptn|Mrgbp|Mrpl23|Maip1|Stk40|Elovl1|Macroh2a2|Mcm8|Klhl42|Ftsj3|Ppox|Dnajc19|Bola2|Znrf3|Lin7c|Tyms|Mrps36|Usp39|Gm17122|Arhgap5|Naip2|Mccc2|Flcn|Adpgk|Zfp84|Prtn3|Pwwp2a|Intu|Mtmr12|Cdk12|Trps1|Irf3|Foxk1|Jun|Rarg|Gm47493
HEC	Nme2	0.835166	0.590908	0.244258	0.354188	0	0	1	Nme2|Hspe1|Chchd2|Phb|Eno1|Pfn1|Hipk3|Ptma|Rpl29|Epsti1|Mrpl34|Arpp19|Nars|Mrpl20|Gpx1|Gemin7|Map4k4|Pabpn1|Gpx8
HEC	Tmf1	0.555309	0.390439	0.16487	0.353789	0	0	1	Tmf1|Tcn2|Apaf1|Carm1|Plekhg2|Ccnt2|Tbc1d14|Map1lc3a|Fbxl17|Igsf3|Nes|Hspa12b|Senp2|Gpm6b|Cox20|Rapgef1|Inka1|Ammecr1l|Ctxn1|Mettl8|Scaf1|Ece1|Igf2r|Sfi1|Upf1|Dhx29|D11Wsu47e|Fkbp10|Proser3|Spag9|Map3k20|Map7d1|Tpgs2|Gm21992|Cd151|Tubg1|Dync1li1|Yipf5|Rnf14|Sp3|Nf1|Iffo1|Atrnl1|Mthfr|Cndp2|Eral1|Fdft1|Itpr3|Srp68|Plekhm2|Mtmr1|Edc3|Pcnx3|Cept1|Plin2|Plpp1|Trmt5|Ippk|2610507B11Rik|Gabbr1|Tep1|Gm21…
HEC	Gtf2ird1	0.697339	0.487406	0.209933	0.353669	0	0	0.958333	Gtf2ird1|Pgam5|Gfer|Mydgf|Gtf3c2|Odf2|Smarcc2|Rrp15|Phf23|Washc5|Clic4|Grina|Sucla2|Rbfox2|Mrps12|Anp32a|Polr2f|Ndufa2|Champ1|Uchl3|Nbr1|Bzw2|Erh|Ctu2|Pqbp1|Tmem183a|Snf8|Per1|Epb41l4b|Psmc1|Calm2|Atp6v1c1|Ube2a|Pih1d1|Psmd4|Cdc42bpb|Pip4p1|Naa40|Timp3|Naa60|Puf60|Pear1|Itpk1|Zfp821|A230004M16Rik|Vdr|Sbno2|Sox4|Mef2a|Fosb|Egr1|E2f1|Junb|Slc9a5|Maz|Nfe2|Arnt|Ets2|Nfyc|Tcf3|Fosl2|Ahr|Nr6a1
HEC	Rexo4	0.723806	0.504679	0.219126	0.353227	0	0	0.916667	Rexo4|Tmem19|Trf|Evl|Dctn6|Max|Map3k4|Fbxo42|Lmf1|Rasgrp3|Naa25|Abcb8|Pin1|Zfp277|Nme4|Polr3d|Prr14|Ric8a|Cep83|Dmac2|Uso1|Dus3l|Taf12|Nmral1|Trim24|Nubp2|Aars|Slc25a32|Khdrbs3|Magohb|Fbxo45|Atp6v0b|Otulin|Kctd6|Prodh|Reck|Nhlrc2|Arhgap31|Stard3|Spint2|Ecd|Rabep2|Gm42742|Lypla1|Smo|Tbxas1|Gm2000|Paqr7|Chst14|Mlx|Pole3|Pank1|Kmt2e|Gm17167|Slc2a3|Vmn2r114|Lamp2|Gm42566|Hoxb6|Gm47372|Serpinb9|Tnfaip…
HEC	Zfp322a	0.651181	0.462085	0.189096	0.353003	0	0	0.708333	Zfp322a|Surf1|Acadsb|Ccdc60|Epop|Ttc23|Zfp629|Ifnar1|Tcf7|Hmgn5|Wwp1|Aif1l|Telo2|Gopc|Ptch1|Rfx1|N4bp3|Gm11808|Zmym3|Pgm2|Serpine2|Slc16a13|Eogt|Map2k4|Timm10|Gm43951|Gar1|Cdc42ep4|Tnfrsf21|A130010J15Rik|Atxn1|Rell1|Ccs|Lrrc57|Fhl2|Magi3|Sox18|Pls3|Myo10|Itprid2|Fem1b|Ccdc22|Iffo1|Gfod1|Pstk|Usp40|Ngly1|Prps1|Gnl3l|Tti1|Rin2|Msrb1|Trak2|B3galnt2|Snrnp35|Nol10|Plxnc1|Utp6|Tmem184c|Ap2b1|Ptprm|Ccdc…
HEC	Zfp280b	0.679512	0.482524	0.196988	0.352053	0	0	0.833333	Zfp280b|Snhg4|Pole2|Prr3|Togaram1|Dusp16|Ccdc85c|Bcl7a|Nudcd1|Agfg2|Ndufaf5|H4c9|Cwc27|Tmtc3|Epb41l2|Vipas39|Tanc2|Fastkd2|Zfp511|Slc39a6|Pofut1|Cox15|Mppe1|Lmf2|Lamb2|Mrpl35|Pdf|2310033P09Rik|E130309D02Rik|Eif3j1|Zcchc10|Cks2|Zfp329|Phlda1|Tpgs2|Ciapin1|Rgp1|Mettl2|Eaf1|Pih1d1|H2-K1|Phpt1|Tnfrsf10b|Tefm|Acbd5|Actr6|Pdcd2|Vps54|Tmem126b|St3gal2|Znrd1|P3h2|Slc10a3|Jak3|Arhgap21|Zfp366|Crocc|Tomm6|…
HEC	E2f5	0.726444	0.523103	0.203341	0.351567	0	0	0.916667	E2f5|Gpr107|Adcy6|Epb41l2|P2ry1|Psmd11|Hip1|Fkbp5|Tsen34|Vangl2|Crtap|Irf2bp2|Zbtb18|Stxbp1|Trit1|Chsy1|Spindoc|Phc1|Phf10|Nynrin|Tmem119|Slc7a8|Gm38287|Taf1|2310033P09Rik|Dpm3|Khdrbs3|Tctn2|Uspl1|Scaf1|Tmem263|Slc16a7|Slc35g1|P3h4|Wasl|Ddx28|Zfp451|Zfp560|Mtfp1|Slc52a2|Heph|Ckap2l|Robo1|D16Ertd472e|Heatr3|Zfp292|Clpb|1110051M20Rik|Mfap2|Gtf2f1|Serpine2|Bnip2|Lmbrd2|Zfp398|Lpcat2|Gba|Nhsl2|Kmt2b|…
HEC	Usf1	0.657279	0.465899	0.191381	0.35151	0	0	0.875	Usf1|Prcc|Diablo|Inpp4a|Tbkbp1|Ssh2|Ptpn9|Gm42860|Gdpd1|Nub1|Htt|Atf6b|Casc3|Phldb1|Cpsf7|Polr3h|Specc1|Erlin2|Cdk10|Zfp629|Fyco1|Cd59a|Kmt5b|Guk1|Wwc2|Hivep1|Camsap2|Ptpmt1|Slc35b3|Gyg|Mccc2|Pbk|Cycs|Btf3|Ctdsp2|Rars|Scaper|Zfp330|Gabpb1|Tom1l1|Bcdin3d|Cd200|Maged2|Tnfrsf21|Rpl27a|Tma16|Smarcd3|Lama4|Supt16|Usp28|Gm49194|Slc19a2|Ints6|Ccnt1|Sub1|Serpine2|Ahr|Depdc1a|Ccnb1|Tgfb1|Sp2|Nfx1|Gns|Adar…
HEC	Zfp553	0.554529	0.391069	0.163461	0.351451	0	0	0.833333	Zfp553|Mmp17|Tbc1d13|Smim12|Arl3|Tlnrd1|Taf6l|Cox20|Lsm3|Ccdc47|Jkamp|Rrp9|Atf7|Bcl2l1|Gm49797|Ext1|Gm38287|Ptcd1|Armcx4|Arf5|Cdk5rap3|Tbcd|Txnrd3|Atic|Usp42|Xrcc2|Prmt2|Lsp1|Tapbp|Crtc1|Laptm4b|G6pc3|Ttll4|Tbccd1|Palm|Myc|Opa1|Slc39a14|Ddx28|Mob1b|Lix1l|Mfap2|Vps37a|Bcl6b|Hps5|Taf5l|3010003L21Rik|Cd320|Mllt1|Mfsd8|Inpp5e|Mtres1|Isl1|Nphp3|Kbtbd2|Rras|Dusp5|D130058E05Rik|Josd1|Ttc7
HEC	Nfxl1	0.740245	0.53446	0.205784	0.351108	0	0	0.916667	Nfxl1|Taf3|0610009B22Rik|Ciao3|Dpysl2|Tex2|Fam104a|Vps50|Rras2|Dennd1a|Fiz1|Armc6|Lmtk2|Zfp423|Ypel2|Acad9|Slc12a7|Mapk9|Zfp326|Cdk5rap3|Gsn|Myo9a|Tmem198b|Usp31|Ptar1|Rab4a|Lpin1|Ptcd2|Itpr3|Tsen2|Zc3h10|Med19|Gm29542|Hes6|Ranbp2|Gid4|Icmt|Pias4|Ublcp1|Dync2h1|Gimap1|Vps11|Inpp5f|Adam9|Exosc7|Gm38287|Bcl10|Slc10a7|Zfand6|Gmnn|Psmc1|Kifbp|1110012L19Rik|Dcbld1|Tdrkh|Zbtb48|Lonp2|Asap1|Hnrnpl|Tmem1…
HEC	Tbpl1	0.68255	0.492681	0.189868	0.351103	0	0	1	Tbpl1|Timeless|Prkag1|Ifnar1|Zfp644|Brcc3|Atp5md|Nkiras2|Prr12|Atp6v1c1|Mef2a|Ccm2l|Polr1e|Dohh|Gnl1|Mmd|Nudt2|Dmwd|Ufc1|Cisd2|Psmg1|Esco1|Pdap1|Bad|Pold2|Nbeal2|Agps|Tlk2|Ddx52|Cmtm3|Vps4a|Ndufa3|Abitram|Rxrb|Srpk1|Lipa|Ten1|Rfc5|Mrpl17|Rrp9|Jade2|H2aj|Slx1b|Borcs8|Pmm2|Ammecr1|Kif3b|Zfp574|Hbs1l|Ubtd1|Orai3|Foxj3|Rfng|Cenpk|Stx12|4930503L19Rik|E2f1|Ppp2r5e|Hoxb5|Nmt1|Cpne8|Cytip|Tmem168|Nfatc1|…
HEC	Kcmf1	0.604324	0.437743	0.166581	0.350858	0	0	1	Kcmf1|Vps72|Fgfr1|Ndufs7|Ndufs8|Commd2|Slc17a5|Cyb5r3|Map3k11|Dynlrb1|Hikeshi|Lrpap1|Cwf19l2|Safb2|Sos1|Tspo|Ing4|Fbxl6|Irf1|Fosb|Ift88|Mocs1|Dhx32|Psmc1|Zc3h14|Mfsd10|Mrpl19|Nudt3|Top1|Mrpl20|Cyp4f13|Gtf3a|Ndufv1|Maml1|Tnpo3|Arhgef18|Mrps14|Dnajc14|Ercc3|Pfdn1|Sp140|Fam50a|Vamp3|Vamp2|Pdcd10|Pip5k1a|Slc15a4|Zfp965|Zfp975|Pdxp|Golga3|Selenos|Rnasel|Mien1|Zfp968-ps|Gm43769
HEC	Zfp354c	0.618357	0.441205	0.177152	0.350194	0.001	0.00755455	0.708333	Zfp354c|Dhx35|F2rl3|Abcb6|Znhit6|Ubtd1|Tmem104|Pdcd7|Fdx1|Rad9a|Egln1|Lrrc45|Slc5a3|Tcf7|Adpgk|Lypd6|Sap130|Inpp5k|Taok2|Urgcp|Zfyve21|Slc25a16|Abcc5|Cdk18|Slc35c1|Borcs8|Pgpep1|Bcl2l2|Armc5|Megf11|Nckap5l|Ndufaf5|Pign|Hras|Amt|Kat6b|Magi3|Hinfp|Usp38|Pusl1|Nelfcd|Arhgef25|D430019H16Rik|Myo6|Tubgcp5|Casp8ap2|Insig2|Ankzf1|Plxnb2|Map4|Atp2c1|Larp1b|Tpgs1|Impact|B4galt2|Secisbp2l|Mtif2|Trim62|Pgls|…
HEC	Hmg20b	0.855249	0.628177	0.227073	0.350151	0	0	1	Hmg20b|Rars|Bambi|Vps11|Alg14|Smyd2|Vmn1r81|Uck1|Etfb|Gnl2|Srr|Nme1|Tbc1d2b|Olfr1307|Spr|Fchsd2|Fam50a|Mtss2|Gtf3c5|Rnasek|Gstm7|Zfp956|Sec24b|Rbms2|Dym|Fam169b|Plbd2|Esf1|Tmem256|Olfr1336|Adar|Akna|Snap47|Atg13|Cnot3|Gm42742|Midn|Aqr|Ufc1|Pwwp3b|Plekho1|Vps29|Napg|Abhd17a|Ralb|Zfp512|9930111J21Rik2|Usp19|Khdrbs3|C1d|Rab5if|Ccdc88b|Szrd1|Map3k11|Gprc5b|Zc3h3|Firre|Gpr137|Vmn1r46|Lrsam1|Fnip2|Ppfi…
HEC	Smad1	0.560808	0.402249	0.15856	0.350045	0	0	0.791667	Smad1|Amot|Epc2|Fbxo38|Fam189b|Pxk|Pus7|Sys1|Gm16211|Manbal|Myo1d|Gpatch4|Ccndbp1|Pdlim5|Rnf11|Acbd5|Heph|Dhrs7|Plbd2|Cbr4|Mettl26|Herpud1|Mrps28|Rasal2|Metap1d|Dhrs1|Schip1|Snapc4|Pms2|Fndc4|Zer1|Gm37758|Ern1|Slfn8|Zfp2|Rab9|Mtif2|Lrba|Alkbh3|Slc33a1|Cep97|Dhx29|Galns|Timm10|Rwdd1|Dhrs7b|Cep19|Crot|Pusl1|Klhl12|Dab2ip|Vav2|Trio|Il17rc|Ralb|Ptch1|Nmt1|Zfyve19|Ascc1|Ifrd2|Crls1|Sash1|Stx1a|Fam210b…
T1_pre_HSC	Gtf3a	0.808936	0.591091	0.217845	0.361334	0	0	1	Gtf3a|Casc3|Pdap1|Pkp4|Lsg1|Me2|Polr3k|Mta3|Lonp2|Qtrt2|Kidins220|Mogs|Prodh|Bcl2l1|Mrps15|Ergic2|Haus1|Tsfm|Spout1|Exosc3|Mrps12|Rbbp8|Tubg1|Rpap3|Pdcl|Gtf2h2|Arhgap12|Cks2|Psmc4|2310033P09Rik|Rsl24d1|Gsk3b|Ppm1b|Nfe2l1|Yipf5|Pih1d1|Pacc1|Rrs1|Qsox2|Ccdc58|Tlk2|Pip5k1c|Mkrn1|Gm17555|Kcmf1|Usp6nl|Hgsnat|Mbd2|Stx16|Tnip1|Nop14|Tmem161a|Zscan21|Mov10|Bcat2|Rbm6|Gm43508|Cpsf4|Mn1|Rps6ka3|Dync1li1|Ab…
T1_pre_HSC	Hoxa9	0.784542	0.574116	0.210426	0.360957	0	0	0.923077	Hoxa9|Ostm1|Abhd11|Tsr1|B230354K17Rik|Aacs|Cdk18|Gpsm3|Knop1|Lats2|Rbm38|Mrpl39|Fnbp1|Nadk2|Wdr75|Rnf130|Wipi2|Tmem63a|Gsto1|Ubap2|Fdx1|Bms1|Was|Snhg17|Armc1|Nudcd1|Ppp1r10|Cercam|Ubfd1|Ank|Prkci|Ltv1|Baz1b|Hoxa5|Mrpl9|Msh2|Myd88|Tmed4|Ehd4|Rfc4|Rap2c|Abcc1|Matk|Mtrex|Igf2bp3|Rexo1|Taf1d|Rabggtb|Champ1|Auh|Cops7a|Shld2|Epc1|Nfkbie|Eprs|Dennd6a|Dhx9|Araf|Abhd10|Laptm4b|Ppp3ca|Atxn7l3b|Xpnpep1|Ccdc…
T1_pre_HSC	Dnmt1	0.692146	0.512141	0.180005	0.359778	0	0	1	Dnmt1|Mcm3|Got2|Lig1|Cdt1|Slbp|Gtf2f1|Fen1|Cbx5|Cad|AI506816|Senp3|Ppm1g|Nudt5|Ldha|Capza1|Prpf38b|Prkar2b|Prkab1|9530068E07Rik|Mapk3|Noc2l|Psmd2|Trmt2a|Pak2|Msh2|Brca1|Olfr31|Gm37846|Trip12|Ranbp1|Hdac1|Elf4|Pgam1|Tti1|Trp53|Cdk4|Psmd14|Nme1|Fxn|Pitpnm2|Fam83h|Ccnb2|Bloc1s2|Pdcd5|Bsdc1|Phb|Dnmt3b|Parl|Rbm8a|Clasp1|Trim46|Vdac2|Stoml2|Nosip|Bag1|Rpl10a|Gstp1|Mrpl20|Rpl13|Nup37|Rab36|Txnip|Zfr|Otu…
T1_pre_HSC	Gatad2b	0.728529	0.540316	0.188214	0.35917	0	0	0.923077	Gatad2b|Ttc4|Mxi1|Snapc2|Cc2d1b|Fbxw8|Pdf|Vps11|Pip4p2|Pde6d|Ttc13|Gins4|Yars2|Ufd1|Madd|Tbl2|Hmgn5|Dusp2|Fbxo42|Hook3|Paip1|Bud13|Nr2c1|Klhl20|Twf2|Utp11|Poldip2|Timm50|Aagab|Atrn|Btbd10|Pithd1|Lmo2|Unc45b|Cfap36|Zfp518b|2310033P09Rik|Larp4|Tubgcp4|Phkb|Msi2|Rhob|Zrsr2|Spop|Tpgs1|Rmdn1|Mettl4|Hmgcl|Mex3c|Ptcd2|Thap7|Taok2|Ensa|Pigyl|Dxo|Tmem43|Zfp369|Psmc3ip|Iffo1
T1_pre_HSC	Gata2	0.803031	0.596829	0.206202	0.35906	0	0	1	Gata2|Mllt3|Nxn|Rplp2|Rpl26|Cers5|Meis1|Cbfa2t3|Foxp1|Wdr26|Chd4|Gabarapl1|Add1|mt-Cytb|Ifitm1|Palm|Adipor2|Nolc1|Rbpms|Eif4ebp2|Psmb4|Runx1|S100a11|Gm37376|Cbln3|Bckdk|Nudt3|Tor2a|Ppp1r12c|Mkrn3|Arsb|Myct1|Fbxw11|Tspan14|Rpl23|Gcnt2|Pisd|Lats1|Angpt1|Tal1|Arid1a|Lztfl1|Ppp6r3|Spop|E2f1|Eif4g1|Lasp1|Inpp4a|Pi16|Banp|Hint1|Scaf11|Sec62|Myb|6430548M08Rik|Plekha5|Uck2|Ppp1r15a|Golga4|St7l|Rest|Edn1|…
T1_pre_HSC	Klf3	0.650082	0.504378	0.145704	0.353563	0	0	0.923077	Klf3|Safb2|Ppp1r12c|Ankzf1|Ppm1f|Vamp8|Dram2|Tomm34|Orc2|Glb1|Mtmr2|Otub1|5730507C01Rik|Ankfy1|Brd9|Fam210a|Ccdc186|Katnbl1|Nfkbie|Nckap5l|Kctd2|Stat1|Otulin|Fam168a|Cul4a|P3h1|Pkig|Reck|Dock6|Actn1|Inppl1|Entpd5|Med21|Srek1ip1|Tifa|Cuedc1|Chchd5|Gpx3|Cib1|Peak1|Zfp719|Zzef1|Ddx42|Tspan13|Arl2bp|Ppp2r3a|Fjx1|Rilpl2|Aqp1|Tor1aip1|Pja1|Mocs1|Ap4b1|Arap3|Snx2|Shkbp1|1110038B12Rik|Cenpj|Trio|Ltb|Cd27…
T1_pre_HSC	Sox12	0.73058	0.573725	0.156854	0.352855	0	0	0.923077	Sox12|Fbh1|Vipas39|Ocln|Synj2bp|Med29|Nsun5|Acat2|Farsa|Elovl5|Pctp|Usp31|Cmtm3|Tm2d3|Eef1akmt4|Psmc5|Ing4|Scarb1|Prodh|Cstb|Slc7a6|Dock6|Tmc6|Copg2|Cpne3|Slc35e1|Eif2s1|Safb2|Atp6v0a2|Pex19|Atxn2|Sox18|Alkbh7|Pms2|Stk4|Trmt5|Rps6ka3|Cstf3|Ctps|Fxn|1810030O07Rik|Cdc42bpb|Ppp1r7|Zmpste24|Crebzf|Dhodh|Mllt6|Arfgap3|Ddx50|Naa16|Polr3b|Llgl1|Acsf3|Rufy3|Iffo2|Ndufb6|Cfl2|Higd2a|Egr1|AW209491|Nop14|Zs…
T1_pre_HSC	Nfyb	0.712668	0.558541	0.154128	0.352829	0	0	0.961538	Nfyb|1110038F14Rik|Cmc2|Haus1|Vps16|Stard3|Pde12|Grpel1|Pip4k2b|Ift20|Tbca|Cds2|Leo1|Tsen15|Nudt5|Drosha|Eipr1|Pex19|Wbp2|Kat14|Gtf2e2|Ttc19|Rbmx2|Nrm|Naga|Mrpl52|Chmp7|Cep164|Gtpbp1|Chchd1|Nmt2|Tyw1|Fbxo38|Chid1|Eif1b|Exosc9|Cdc34|Prelid3b|Gpank1|Mpp5|Gle1|Toe1|Inip|Mrps28|Akap9|Gps1|Cd1d1|Itpr1|Nfya|Mef2a|Timm22|Npat|Fpgs|Ugp2|Arfgef2|Cdc42bpa|Mfn2|Pot1a|Vav2|Dpp8|Zc3h4|Fbxl6|Ccnb2|AW549877|Tk1…
T1_pre_HSC	Hmg20a	0.630066	0.49203	0.138036	0.352725	0	0	1	Hmg20a|Zfp330|Atp6ap1|Tasor2|Sh2d3c|Trpm7|Mrps26|Mob3a|Prxl2a|BC055324|Ranbp10|Bicd2|Nup93|Zfp523|Sun1|Ankrd28|Tbc1d15|Chmp2a|Ncapd3|Rars|Fbxo8|Limk2|Tbc1d8|Xrcc1|Dennd4a|Tpgs2|Tnip1|Lsg1|Snx9|Usp54|Xndc1|Fgd2|Dcaf17|Dcaf8|Plagl2|Klf2|Usp25|Myc|1810013L24Rik|Herc1|Stag1|Unc13d|Trmt2b|Atp2b4|Gm26982|Zfp105|Rac1|Tpst2|Zfp488|Retreg2|Cntln|Numa1|Igf1|Rgs10|Gm42546|Tmem258|Gm37553|Tmem88b
T1_pre_HSC	Lin28b	0.714889	0.569415	0.145474	0.351219	0	0	0.807692	Lin28b|Mrps24|Dennd6a|Ralgps2|Cdc40|Mov10|Speg|Zc3hav1l|Rnf168|Scmh1|Nme7|Timeless|Kif1b|Fastkd1|Abcb8|Gck|Exosc1|Esyt1|Mad1l1|Tnfrsf21|Pdcd7|Tshz3|Slc39a10|Socs6|Chchd6|Rangap1|Ikzf5|Ormdl2|Bcas3|Map3k4|Hsph1|Map2k7|Pelp1|Scnm1|Ralgapa1|Rrp8|Inpp5b|Gins4|Sephs1|Pmvk|Cdc37l1|Golga4|Arfgef1|Zeb2|Acp6|Grsf1|Rad9a|Gzf1|Mtres1|Tle1|Snx8|Top1mt|Usp2|Fmnl2|Dcaf12|Csf3r|Rbbp8|Acadm|Scamp1|Zdhhc20|Dhx33|…
T1_pre_HSC	Hif3a	0.571899	0.454868	0.117031	0.350639	0.003	0.00973828	0.961538	Hif3a|Mau2|Tacc1|4930503L19Rik|Trim25|Uggt1|Nit2|Zfp931|Maml2|Samm50|Ppp2cb|Nipsnap2|Cbx6|1600012H06Rik|Kat5|Mkrn1|Nnt|Nicn1|Gstm5|Npc1|4930453N24Rik|Trub1|Maf1|Nfe2l2|Sec24b|Smyd3|Ss18l2|Acot7|Tomm40|Gm47408|Atp6v1h|Ikbkg|Stk25|Dock10|Gba2|Trmt1l|AU022252|Esyt2|Glrx2|Strip1|Lman2l|Poll|Rasa4|Gatb|Papolg|Dock9|Rapgef1|Gnl1|Arcn1|Zfp142|Wdr45b|Gbp2|Ap3b1|Elmo2|Maml1|Myef2|Adar|Pafah1b1|Tgfbrap1|Ka…
T1_pre_HSC	Bptf	0.830069	0.67412	0.155949	0.349641	0	0	1	Bptf|Trim27|Hspa4|Ubn2|Ociad1|Actr3|Rbbp6|Papola|Anapc7|Tomm20|Cct7|Ivns1abp|Kpnb1|Txnrd1|Usp7|Wdr45b|Gng11|Tshz1|Rab18|Snx4|Sdf4|Srsf6|Mzt1|Plrg1|Hexa|Rab10|Sec61a2|Asnsd1|Rnf216|H2ac8|Bcl11a|Trp53|Slc25a24|Tnrc6a|Phf14|Pdxp|Zfp148|Cilk1|Rhno1|Ppp2ca|Rnf167|9430015G10Rik|Ywhaz|Tjap1|Canx|Kctd3|Csnk1a1|Vps41|Max|Elk4|Bzw2|Ublcp1|Ankrd17|Rps26|Padi4|Mrpl13|Rsf1|Rpl4|Chd2|Mrps15|Rest|Vps13b|Eif3e|S…
T1_pre_HSC	Cenpb	0.751824	0.614694	0.13713	0.348911	0	0	0.923077	Cenpb|Smyd5|Stau1|Samd1|Kti12|Pcyox1|Nrf1|Strip1|Syf2|4933434E20Rik|Atp2c1|Cuedc2|Gm49700|Atg4c|Hsf1|Senp3|Osbp|Dvl3|Snrpf|Septin8|Nucb1|Magohb|Slc39a6|Rab35|Mir99ahg|Gm42583|Pam16|Hdac7|Chordc1|Bag6|Lyl1|Pacc1|Ergic3|Gm46620|Glod4|Selenoo|Mvp|Phxr4|Ints3|Psmb9|Rcn3|Dcaf5|Cul4a|Gm42566|Ccdc15|Gm37758|Ccni|Gm17494|Ubxn4|Svbp|Incenp|Il18rap|Lbh|Plod3|Mkrn2|Crcp|Gins4|Gng5|Kxd1|Gm45592|Prickle3|Hdac…
T1_pre_HSC	Terf2	0.784556	0.640816	0.14374	0.34797	0	0	0.961538	Terf2|Plcl2|Hat1|Ldlrap1|Cenpx|Supt6|Srp68|Smg1|Nop2|Pop4|Pom121|Snhg5|Mynn|Rangap1|Ppif|Efcab14|9130401M01Rik|Mbd1|Tfdp1|Chaf1b|Ddx24|Dhx8|Fgfr1|Efhd2|Pgm2l1|Rps6kc1|Atp6v1e1|Txndc17|Pex11b|Trip4|Tmem256|Trip13|Cuedc2|Dnttip2|Utp3|Pdk1|Rbm12|Eid1|Scamp2|Pde12|Gm42669|Ndfip1|Polr3b|Pdcd4|Mob2|Rbbp9|Abhd10|Bri3|Zdhhc16|Epn1|Ccne2|Gm48678|Src|Ndufv2|Marcks|Lman2l|Rsl24d1|Bub1b|Tmbim1|Ttc17|Sgsm1|Zf…
T1_pre_HSC	Jun	0.833004	0.686766	0.146238	0.347736	0	0	0.961538	Jun|Tsen34|Plekhj1|Msh2|Atp6v1d|Phax|Sf3a3|Dyrk1a|Gins2|Cd2bp2|Slc4a1ap|Bend4|Dynlt1b|C1qbp|Dag1|D1Ertd622e|Ccdc117|Kdm5b|Ipo9|Nsmce4a|Kdm5c|Calu|Slc25a39|Kif13a|Pyurf|Zfp646|Ccar2|Map2k4|Il17ra|Fnta|Ube2n|Dnajb4|Tmem19|2700081O15Rik|Pja2|Sufu|Nsd1|Marchf2|Brpf1|Pom121|Ormdl1|Grb10|Fbxo21|Zmat5|Rnf139|Rp2|Prxl2c|Lgals1|Ass1|Pgs1|Abcd1|Ulk2|Kif11|Gm28756|Gm44427|Tyms|Cog6|Vmn1r227|Ppp1r15a|C9orf72…
T1_pre_HSC	Irf3	0.649118	0.531177	0.117941	0.347218	0.002	0.00686777	1	Irf3|Edem2|Dnajc3|Chmp7|Pdia3|Tbca|Tnfrsf21|Hpf1|Dctn3|Cd2bp2|Ints14|Atn1|Leo1|Srp14|Nmi|Hbp1|Gtf2h1|Edem1|Med20|Tapbp|Abcb8|Gm47547|Casd1|Acox1|Rrn3|Wwc2|Smg1|Ube2w|5430416N02Rik|Cox20|Exoc5|Ganab|Slc28a2|B4galt6|Kti12|Lamp2|Rce1|Faim|Ppp6r1|Ppm1g|Ubr2|Abl2|Fam98c|Commd7|Gemin8|Ptpn2|Dmtf1|Clcn6|Nat10|Edc3|Tcp11l2|Gadd45a|Specc1l|Usp32|Znrf3|Smg7|Gm48799|Robo1|Glt8d1|Gm37474|Spopl|Stat1
T1_pre_HSC	Hlf	0.639199	0.542571	0.096628	0.344092	0.001	0.00361304	1	Hlf|Gm45885|Gm10800|Rpl12|Rrp1b|Nap1l1|Nr2f2|Osgin1|Rpl23|Ap2b1|Gm44894|Ptk2b|Gm44066|Selplg|Ncoa4|Ilkap|Med1|Rpl21|Tsc22d1|Ddx5|Rpl3|Hnrnph1|Ecm2|Celf2|Tmem154|Per1|Ubr5|Eef2|Sumo1|Calcrl|Xk|Ehd1|Mgst1|Flt1|Eif4a1|Dnaja2|Magoh|Sumo2|Mctp1|Bzw2|Fbxo3|Mcl1|Inpp4a|Pcbp2|Rgs18|Il27|Usp9x|Chil1|Brwd1|Zfx|Ago3|Srebf2|Mbnl2|Rbfox2|Ppp6c|Lztfl1|Gm527|Naa60|Prnp|Pik3r1|Tm9sf3|Adrb2|Kbtbd7|Cyfip2|Nlrc4|Pf…
T1_pre_HSC	Ski	0.671628	0.585057	0.086571	0.341681	0.003	0.00973828	1	Ski|Gna12|Prrc2c|Ctsl|Colgalt1|Scarf1|Csnk1g2|Grpel1|Slc2a1|Pbx1|Rbm5|Vps52|Selenok|Stau1|Ccz1|H1f0|Rab21|Rbm34|Vegfc|Csf3r|Vps35l|Ndufs7|Prkcsh|Map3k11|Tbrg1|Gm49797|H2-DMa|Grn|Cox7c|Gm17122|Sbno2|Zc3h14|Dock6|Gm38383|Dctn1|Slc25a45|Sytl1|Trim12c|Plpp5|Rex1bd|Ccdc120|Gm14440|Eps15|Ppbp|Pmpca|Scarb2|Nt5c3b|Gm38910|Commd10
T1_pre_HSC	Zfp445	0.716731	0.482174	0.234556	0.370517	0	0	1	Zfp445|Mfsd14b|Epm2aip1|Mmab|Endov|Ndufaf4|9930021J03Rik|Wapl|Mier3|Mrpl38|Exosc9|Gm37567|Exosc10|Nubp1|Tex10|Zfp507|Camsap1|Phkb|Akr1e1|Rnf111|Cox20|Rprd1a|4632427E13Rik|Pop4|Pcf11|Fam122b|Zfp932|Vps13b|Prkd3|Dok1|Cep78|Gmps|Lsm6|Trmt11|Jade3|Lpp|Tnip1|Bend3|Hdac2|Fbxo38|Shprh|Commd10|Asrgl1|Bsdc1|Pip4k2b|Prr5|Hnrnph2|Tox|Spindoc|Gm12758|Tfcp2|Ube2r2|Nbea|Smurf2|Pgls|Trip4|Slc33a1|Ier5l|Mpzl1|Te…
T1_pre_HSC	Zfp407	0.719718	0.487688	0.23203	0.369434	0	0	0.730769	Zfp407|Elp6|Aacs|Trmu|Atg14|Gmcl1|Klhl5|Plxnc1|Slc35b3|Dgke|Samd9l|Dusp18|Rrp36|Lyrm4|Ppp1r16b|Wdr53|Rdh14|Mthfd2l|Cd302|Pigb|Cdc6|Arhgap42|Dusp16|Nipsnap1|Tmem38b|Traf5|Shq1|Sdhaf4|Plekha8|Sugp2|Gm50311|Gdf11|Itih5|Hace1|Lbhd1|Zfp341|Zkscan1|Atg2b|Dock9|Zbtb7a|Acad8|Cry2|Cog6|Cox18|Dnajc27|Gm2415|Mtm1|Mmgt1|Trak2|Rassf7|Rad1|Tbkbp1|Tpx2|Zfp322a|Fbxo31|Asrgl1|Naf1|Ints2|Swt1|Atad5|Txlng|Cers6|Ppp…
T1_pre_HSC	Nr2c1	0.615811	0.411885	0.203927	0.368728	0	0	0.884615	Nr2c1|Rab3ip|Fastkd1|Mrm3|Vipr1|Slc33a1|Zfp692|Ttll5|Akr1e1|Camk1|Oxnad1|Ppp1r35|Coq3|Runx1t1|Cldn34c1|Dtx2|Snapc3|Abt1|Ddx55|Mon1a|Pelp1|Pla2g12a|Klf16|Mllt1|Herpud2|H4c9|Tmem38a|0610009B22Rik|3110040N11Rik|B230307C23Rik|Cox15|Gen1|Akap1|Commd9|Pusl1|Gatad2b|Heatr6|Orai1|Zfp292|Osgin2|Leo1|Ppif|Atxn3|Gldc|Ccnyl1|Spin4|Trmt6|C1galt1|Zfp652|Ccdc174|Gm13568|Dars2|Rad17|Ddit3|Gm6710|Atp10d|Adk|Sft2d…
T1_pre_HSC	Zfp26	0.63202	0.428287	0.203733	0.36855	0	0	0.923077	Zfp26|Zfc3h1|Pwwp3b|Setbp1|Jcad|Hmbox1|Tpk1|Psmc3ip|Fam174a|Supt3|Fkbp15|Insig1|Trub1|Zw10|Tmem29|Cmah|Gm48273|B3gnt5|Mrpl21|4930402H24Rik|Cenps|Ptcd1|2700097O09Rik|Pkd2|Herc4|Ttc33|Rhoq|Sos1|Pibf1|Yes1|Slc25a44|Crcp|Terf1|Tmem86a|Blvra|Sugp1|Sdccag8|Fpgs|Tmem198b|Wdr37|Bach1|Ercc8|Zfp410|Zfp652|Mtmr2|Lclat1|Arl15|Plekha3|Rad52|Fastkd2|Pglyrp2|Nbas|Stx16|Arhgap6|Arhgap25|Casp7|Zbtb44|Thoc1|Sft2d2…
T1_pre_HSC	Zfp184	0.693545	0.475056	0.218489	0.367844	0	0	0.692308	Zfp184|Ube4a|Ngly1|Arntl|Gdpgp1|Zbtb14|Cyb5rl|Cry1|Zfand1|C1galt1|Mdm1|Ptar1|Smim15|Srgap2|9930012K11Rik|2810006K23Rik|Prkar2b|Zfp141|Slc9a6|Rictor|Gatd3a|Zfp513|Phka2|Hsd3b2|Wdr89|Abca4|Erich1|Zfc3h1|Ctnnbip1|Gm45606|Snhg6|Txnl4b|Acad11|Prpsap2|Dop1b|Ndufaf6|Ccdc84|Tsacc|Zfp994|Socs4|Tmub2|Ccdc157|Rccd1|Rubcn|Cyb561|Gm7932|Gm49395|Dancr|Ccng2|Nkx2-3|Nsdhl|Exoc1|Iqcb1|9930017N22Rik|Tjp3|Ostm1|Jmy…
T1_pre_HSC	Setbp1	0.696108	0.480692	0.215416	0.367706	0	0	0.961538	Setbp1|Snx14|Zfp236|Zfp26|Pex2|Kpna4|Zfp992|Rbm38|Ube4a|1810026B05Rik|Yipf4|Pik3cg|Mrps2|Evi5|Acsl5|Impact|Pdzd8|Rock1|Stk4|Marveld1|Naip5|Acbd3|Tubgcp3|Styx|Zmym2|Ikbkb|Mitd1|Gm49338|Vcpip1|Gls|Gmeb2|Yae1d1|Ugcg|Slc39a9|Rfc1|Mpp6|Rnmt|Pyurf|Heca|Gabpb1|Itga2b|Vps13b|Ggh|Dnajc21|Erbin|Rbm5|Ptrhd1|Rpgrip1|Babam1|Ubn2|Hexim1|Arrb2|Zhx3|Iqsec1|Trpm7|Sirt4|Chd1|Sec61a2|Gcsh|D6Wsu163e|Mgat1|Naa30|Lrrc…
T1_pre_HSC	Zkscan1	0.728288	0.498383	0.229905	0.367435	0	0	0.923077	Zkscan1|Stag2|Rad9a|Rsf1|Selenbp1|BC003965|Kat2b|Rftn1|Wdsub1|Cdk5|Kpna6|Gstm7|Cbll1|Firre|Slc39a3|Cep85|Ecsit|Chrac1|Polm|Actr5|Lpp|Cstb|Tfe3|Mtg1|Sft2d2|Mbip|Zfp467|Paxbp1|S100pbp|Mnt|Asap1|Cln3|Ndufb1-ps|Bbip1|Dgka|Rbm4|Homer1|Chmp2a|Aamdc|Tnfrsf26|Necap1|Zfp407|Ctdp1|Pfas|Fundc2|Asah1|Helz2|1810026B05Rik|Zfp369|Soat1|Usp9x|Phf3|2610001J05Rik|Nup214|Polr3a|Nid2|Pacc1|Kcnk5|Iscu|Hps4|Scrn2|Mett…
T1_pre_HSC	Gpbp1	0.808276	0.566344	0.241932	0.366081	0	0	1	Gpbp1|Otud4|Fam8a1|Wdr6|Vps35|Spop|Smc5|Plaa|N4bp2|Gm20594|Qk|Caprin1|Wls|Tnpo1|Ranbp10|Gspt1|Hmga1|Pds5b|Fundc2|Sh3bp1|Mycn|Kat2a|Fem1b|Ssb|Smc3|Gfi1|Flot1|Zfx|Tusc2
T1_pre_HSC	Zfp507	0.736534	0.515412	0.221122	0.36586	0	0	0.692308	Zfp507|Eef1e1|Crybg3|Mrpl49|Lrrc40|Parp10|Tbl2|Atg4c|Pdss2|Traf3|Btbd10|Pkd1|Zfp395|Cspp1|9130401M01Rik|Cox19|Ralgapa2|Mfap1a|Usp31|Abcc5|Aar2|Ermard|Fxn|Ccdc59|Zbtb44|Zfp445|Tbc1d8|Dhrs3|Mrpl47|Mindy1|Cdc73|Selenoi|Zbtb5|Thoc1|Trib1|Nudt2|Polg|Lysmd3|Dtx2|Zfp213|Apeh|Mbd6|Kifap3|Trnt1|Fbxw8|Cdk5rap3|Ado|Acsf3|Rgp1|Polr1b|Dnpep|Mtfp1|Taz|Mocs1|P4ha1|Tcp11l1|2210016F16Rik|Dusp22|Supt7l|Clcn7|Mrm1|…
T1_pre_HSC	Snapc2	0.708362	0.494173	0.214189	0.365734	0	0	1	Snapc2|Tex10|As3mt|Togaram1|Gatad2b|Psmf1|Aldh6a1|Supt7l|Acaa2|Sdhaf2|Mbd6|Flad1|Pphln1|Npat|Homer3|Ttc37|Slc35b4|Ccdc47|Ppcdc|Anxa11|Ccdc22|Phax|Dnpep|Mrps31|Gpr180|Rfx7|Efna4|Nicn1|Iqcb1|Fundc1|Golga3|Eipr1|Rabl3|Tk1|Mrpl46|Slc30a9|Secisbp2|Rnf149|Ndrg3|Rasgrp3|Oasl2|Xrcc1|Sik3|Eral1|Dgkd|Ankrd27|Fbxl5|Pycrl|Lamtor1|Slc7a6os|4930430F08Rik|Ccdc51|Hdgfl2|Atg4d|Zfp930|Slc35e4|Enc1|Zfp967|Armc6|Gm4…
T1_pre_HSC	Zfp275	0.62491	0.432587	0.192323	0.365704	0	0	0.807692	Zfp275|Med26|Pi4k2b|Gns|Katnal1|Fzd3|Gtpbp8|Spata2|Gramd3|Hlx|Galt|Pfdn6|Ndfip2|Vmn2r120|Brpf1|1700037H04Rik|Cers4|Bag4|Errfi1|Pmpcb|Zfp760|Rps6ka5|Sun1|Dazap1|Dcps|Nsrp1|9130401M01Rik|Myo1b|Ythdf1|Smg7|Mrps10|2500004C02Rik|Abcg2|Fam3a|Ccdc125|Zc3h8|Gtpbp4|Cish|Trip13|Slc9b2|Gm15657|Psmd13|4921524J17Rik|Rnf10|Srsf9|Atf3|Gm10717|Capn5|Vps4a|Prdx3|Neu1|Tsc22d2|Maf1|D5Ertd579e|Aga|Sertad2|Rbm12b1|Zf…
T1_pre_HSC	Thyn1	0.82217	0.582939	0.239231	0.364976	0	0	1	Thyn1|Eif4enif1|Pole2|Ppie|Rxrb|Pycrl|Nolc1|Pold2|Atp6v1c1|Drg1|Mtpap|Higd1a|Cactin|Pno1|Eipr1|Aatf|Ralgapb|Atg13|Hddc2|Map3k7|Dnaja3|Msh2|Got2|Polr2i|Eed|Psmb3|Supv3l1|Tyw1|Seh1l|Jade1|Prkra|Ly6e|Tarbp2|Adk|Tnfrsf21|Fdx2|Ino80e|Pi4k2a|Acbd6|Bcl11a|Ska2|Dkk2|Hsd17b12|Hsdl1|Nbea|Nme4|Stxbp6|Rnh1|Dstn|H3f3b
T1_pre_HSC	E2f3	0.73801	0.519572	0.218438	0.364902	0	0	0.884615	E2f3|Erg28|Slfn9|Letmd1|Foxn2|Rnf40|Mphosph6|Brca2|Ipo4|Rnaseh2a|Vcpip1|Cdk7|Tcf20|Thap4|Asns|Mmgt2|Chpf2|Smpd4|Mysm1|Clcc1|Ccdc58|Uhrf1|Dnm1l|Plk4|Zfp277|Ddx20|Ormdl1|Rbmx2|Eif2b1|Chmp3|Btbd6|Sec14l1|Synj2bp|Psmg1|Casp9|Taf7|Men1|Taf5|Tcirg1|Ints8|Plod2|Naip5|Ring1|Med25|Mob1b|Asrgl1|Chd3|Rasa1|Emc7|Stx18|Gar1|Sumf1|Rc3h1|Wdr45b|Dap|Lrig2|Cops4|Cdk2ap2|Pitrm1|Slc10a7|Ptgr1|Fam111a|Dab2ip|Mgme1|P…
T1_pre_HSC	Skil	0.791829	0.560414	0.231415	0.364883	0	0	0.961538	Skil|Tmem106b|Clu|Lpar6|Pcgf3|Plagl1|Pmpcb|Sfrp2|N6amt1|Spsb3|Mgat2|Rgs3|Babam1|Tank|Rab13|Gabpa|Id1|Zc3h12c|Hccs|Fmo1|Smug1|Bad|Dipk1a|Rhoc|Gpr107|Myg1|Madd|Gm17122|Hibadh|Nek9|Exoc5|Pdrg1|Spryd4|Gcc1|Mcm3ap|Slc26a11|Tpgs1|Tbc1d19|Ift27|Lsm12|Col1a2|Rfx1|Gab1|Emc4|Htatsf1|Kctd9|Pramef8|Rnf11|Nr1h2|Cttn|Trmt6|Tpgs2|Dok1|Anpep|Zfp521|Fam111a|Patz1|Sirt5|H2-T24|Acsl5|Meis2|Ltbp3|Sp1|Trip10|Ccdc59|Z…
T1_pre_HSC	Prmt3	0.683052	0.481979	0.201074	0.364775	0	0	0.961538	Prmt3|Spty2d1|Kat2a|C1galt1|Jade3|Mafg|Ccdc127|Sec24a|Prdm4|Pus1|Taf1d|Orc3|Heca|Tmem246|Zdhhc5|Dnaja3|Castor2|Fbxw11|Poc1b|Pacs2|Gnpnat1|Tmem209|Atp2b1|Smim15|Wwp1|Zfp472|Ireb2|Mfsd12|Capn7|Fhl1|Zfp236|Mzt2|Spata24|Pde4a|Ormdl3|Mdm2|Nfyc|Spn|Cutc|Ifnar2|Zfpl1|Gstt2|Rbfa|Nt5c2|Brap|Dnttip2|Nsun5|Tor3a|Chaf1b|Zfp979|Capn5|Pfdn5|Gm49336|Fam136a|Rars|Uhrf2|Il10rb|Rrp1|Necap1|Procr|Lsm8|Commd10|Abhd8…
T1_pre_HSC	Pbx1	0.727592	0.511317	0.216274	0.364551	0	0	1	Pbx1|Slc18a2|Cdc42bpa|Ptpra|Art4|Cfp|Rars|Tie1|Arhgap30|Ramac|Ski|Npepps|Thap12|Epb41|Trim47|2700081O15Rik|Hipk3|Dhx38|Gm43558|Atrx|B4galt4|Suclg2|Grina|Asah1|Bfar|Psmd7|Abcg2|Armc10|Rpl38|Map1lc3b|Arfgap2|Med15|Nsmce4a|Neurl3|Gm2788|Kdm5b|Rnf6|Csrnp1|Gapdh|Mllt3|Ehmt2|Mbnl2|Tspan4|Tsc22d1|Ctla2a|Akna|Tmem11|Gon4l|Rgs14|Cpne1|Gm37086
T1_pre_HSC	Gmeb1	0.732693	0.520077	0.212616	0.364088	0	0	0.884615	Gmeb1|Dpy19l4|Arl5b|Polr2h|Ppp1r8|Hook3|Marf1|Zfp451|Comtd1|Zfp51|Mtus1|Nfu1|Xndc1|Ankfy1|Usp8|Arl6ip6|Fam76b|Tle1|Gtf2a1|Cops2|Taf3|Fam149b|Zdbf2|Mtmr9|Snrnp48|Alg3|Tubb6|Herc4|Phka2|Syap1|Tubgcp4|AW549877|Vps11|Zfp606|Cop1|Sirt1|Mrps36|Atad1|Cd276|Mrpl39|Hlx|Tjp1|Rrnad1|Ehbp1l1|Slc35b4|Fam110a|Mrpl36|Akap10|Itgb1bp1|Smpd4|Lsp1|Anln|Map4k1|Arrdc1|Plk2|Kras|Tmem39a|Fnip2|Prr5l|Dph5|Atf6|Clcn7|Exo…
T1_pre_HSC	Zfp69	0.624642	0.441252	0.18339	0.363859	0.001	0.00361304	0.923077	Zfp69|Sh3tc1|Myzap|Clec14a|Nt5dc2|Plod1|Polr2j|Nectin2|Ptms|Tacc2|Drg2|Pak4|Gm43951|Ddx51|Gm37758|Gpat4|Armc1|Zfp362|Tmsb15b1
T1_pre_HSC	Setdb1	0.690833	0.493687	0.197147	0.363526	0	0	1	Setdb1|Ccdc43|Fam3c|Mrpl44|Atxn3|Thumpd1|Gm50321|Stam|Ttpa|Dr1|Nup37|Atp2b4|Apool|Suv39h1|Srp68|Slc7a6os|Psmg3|Timm21|Map7|Atxn7l1|Mkrn1|Bahcc1|Rhbdd2|Hic2|Mrps24|Commd7|Cox20|Slit2|Socs6|Aldh16a1|Lin7c|Trim47|Mis12|Rictor|Btbd3|Dcps|Dad1|Wdr75|Wiz|Sft2d2|Glrx5|Prpf3|Romo1|Tle3|Snd1|Fbxo33|Pdcl|Ireb2|Stard10|Sigirr|Rabep2|Rbsn|Bcor|0610010F05Rik|Fignl1|Rpe|Neto2|Aup1|Abhd14b|Washc5|C1qtnf12|Slc25…
T1_pre_HSC	2700081O15Rik	0.768792	0.55102	0.217773	0.363497	0	0	1	2700081O15Rik|Ube4b|4932438A13Rik|Arl6ip6|Knop1|Eif3j2|Nsmce3|Bod1l|Sf3b1|Taf1|Cast|Pbx1|Pqbp1|Mtmr12|Paxbp1|Itm2a|Smim10l1|Nifk|Larp7|Proser1|Vti1b|Crebbp|Exoc2|Snap23|Acadl|Nup85|Ints1|Tprgl|Nfx1|Kmt2b|Lrmp|Mbtps1|Ldlrap1|Pprc1|Jun|Tsn|Prps1|Cdk5rap3|Lyst|Tmem161a|Fem1c|Fam185a|Gphn|Scarf1|Necap2|Crcp|Pfkl|Ipo7|Slc25a45|Trnt1|Cers4|Ndufb11|Rpgrip1|Tirap|G6pdx|Mob3c
T1_pre_HSC	Cebpz	0.869588	0.625592	0.243996	0.363225	0	0	1	Cebpz|Dnajc2|Eprs|Meis1|Dapp1|Xpot|Mtrex|Slc1a5|Aifm1|Magoh|Usp34|Ghitm|Wdr36|Anks1|Pacsin2|Phgdh|Nus1|Mat2b|Ubr5|Eif4e|Tsr1|Amfr|Stat4|Rab18|Ramac|Stim1|Dus1l|Zmym2|Canx|Oxct1|Psma5|Cdk2ap2|Tnfrsf1a|Znrf1|Tmx1|Pde4b|Camsap1|Ebf3|Gstp1|Cbx5|Map7|Mkrn1|Sarnp|Arf3|Vegfb|Plcl1|G3bp1|Mrps23|Fnbp4|Sfpq|Cep70|Cep68|Sp1|Ankrd11|Rrp15|Hspa5|Tcp1|Gtpbp1|Sp3|Stip1|Kpnb1|Shc1|Ptbp1|Elmo2|Vcp|Xpo1|Ngdn|Snrnp…
T1_pre_HSC	Dmtf1	0.725461	0.518339	0.207122	0.36319	0	0	0.961538	Dmtf1|Mtarc2|Krr1|Eif2b2|Fam162a|Kdm2b|Bbip1|Asnsd1|Lsm1|Kbtbd2|Ssbp1|Eif2b5|Ap2a1|Mapkap1|Zmym4|Sarnp|Prkab1|Fbxo7|Rgs19|Mpdu1|Rc3h1|Mgrn1|Alkbh1|Casp6|Asrgl1|Tex10|Hccs|Tle4|Atg12|Gm50321|Vps41|Prpsap2|Lrrc49|Atf7|Ccdc97|Bri3bp|Ufl1|Trf|Zfand6|Cd1d1|Abraxas1|Ppp1r9b|Ccz1|Mapkapk3|Clasp1|Dok2|Snapc4|Tbc1d10a|Dennd11|Slc12a5|Fis1|Gm17494|Drap1|Gmps|Ppif|Ccndbp1|Rrp7a|Tgfbr2|Celsr2|Irf3|Ccnb1|4930…
T1_pre_HSC	Max	0.753192	0.540704	0.212488	0.362724	0	0	1	Max|2810004N23Rik|Grk6|Zfp358|Psg16|Rexo4|Ranbp2|Hspbp1|Pgap2|Plekho1|Odc1|Ciao1|Ppil2|Tufm|Arf6|Ccser2|Ghitm|Nampt|Prkaca|Pcnt|Spata2|Akap9|Btbd7|Pyurf|Zfp932|Cpsf3|Usp21|Mrpl24|Ptcd3|Gm49797|Etnk1|Klhl4|Lrrc41|Rad23b|Zfp746|Ube2g1|Mms19|Top1|Twf2|Mettl26|Hmces|Vps41|Fads3|Agps|9530068E07Rik|Efcab14|St3gal6|Lipa|Wdr4|Nop2|Cdca7l|Capza2|Rffl|Ik|Mfsd10|Srp54c|Nme3|Cacul1|Wdr48|B4galt5|Bcl9|Ldb1|Pn…
T1_pre_HSC	Plagl1	0.717816	0.515965	0.201852	0.362435	0	0	0.961538	Plagl1|Tjp1|Gpr107|Ap1ar|Cd38|Ak3|Dcaf5|Zdhhc12|Cd276|Skil|Hip1|Tmeff1|Cpd|Cops8|Ryk|Klhdc2|Stim2|Nmt2|Rab12|Tmem167|Col4a3bp|Togaram1|Slc25a35|Slc12a2|H2-T23|Itga9|Arl5b|Arel1|G6pdx|Mlx|Ipo7|Tusc3|Nf2|H2aj|Opa1|Socs4|Hspa13|Jmjd1c|Bnip2|Mfsd10|Upf2|Glrx5
T1_pre_HSC	Klf11	0.71674	0.514473	0.202266	0.362431	0	0	0.923077	Klf11|Grwd1|Lrrc41|E130309D02Rik|Fam220a|Ino80e|Mus81|Smyd5|Dgcr8|Nmt1|Rap2b|Sinhcaf|Crnkl1|Phf23|Tmem223|Tex10|Maskbp3|Nabp2|Zfp869|Champ1|Piezo1|Slc43a1|Bphl|Gtpbp1|Ccnf|Gpr89|BC005624|Ube2a|Acaca|Nprl3|Exosc9|Kbtbd2|Mdc1|Sec16a|Topors|Gtpbp10|Rnpep|Tprgl|Mef2a|Ppm1a|Thsd1|Mllt10|Fuca2|Heatr6|Top3b|Ddx24|Baz1b|Rap2a|Cnot3|Egr1|Elf2|Suv39h1|Cdkal1|Gm37676|Zfp219|Zfx|Nfya|Nfyb|Ets1|Usf1|Mafg|Atf3…
T1_pre_HSC	Elf4	0.875085	0.634295	0.24079	0.362246	0	0	1	Elf4|Psmb3|Plaa|Bcl7c|Mta1|Sh2d3c|Phtf1|Tmod3|Nae1|Poglut1|Cdc27|Rnf145|2310011J03Rik|Gusb|Lpin2|Sec61g|Yy1|Setd1a|Naa15|Psmd5|Rbm14|Supv3l1|Gna12|Gmeb2|Bcl9|Vps11|Lyar|Myct1|Isy1|Arfgap2|1110038F14Rik|Srp14|Paqr5|Arf3|Tdp2|Lsm4|Emc3|Smchd1|Dlat|Kri1|Cnep1r1|Hsd3b2|Paxx|Stat4|Scrn2|Dele1|Fam53c|Dnmt1|Olfr351|Larp4|Actr2|Fam32a|Aph1a|Gm47404|Eef1e1|Rpl37|Ecd|Sp140|Suds3|Gm28417|Rbfa|Gm4316|Rgs10|A…
T1_pre_HSC	Zfp451	0.74305	0.53923	0.203819	0.362188	0	0	1	Zfp451|Znrf2|Mfap1b|Tmc6|Rnf19a|Spg7|Gmeb1|Pop4|Fam118b|Hnrnpul2|Klhdc2|Lrrc57|Polr1b|Mmd|Zfp105|Cox19|Cbx1|Ndufb1-ps|Zcchc3|Ap2a1|Ide|Fbxl6|Tysnd1|Nsun4|Ccdc88c|Arfgap1|Shroom4|Hat1|Cxxc1|Wdr89|Hs1bp3|Capn7|Trim46|Tcf12|Qser1|Usp11|Mlst8|Zfp512b|Mrpl49|E2f5|Dap3|Gsk3b|Ubr2|Lsm1|Snhg15|Fahd2a|Coasy|Gm48146|Gm38197|Tbcc|Ago1|Rab23|Parp16
T1_pre_HSC	Mga	0.679857	0.491965	0.187892	0.362145	0	0	0.961538	Mga|Tsr1|Tcf7l2|AU020206|Stat3|Klf2|Rhobtb3|Tnip1|Kif13a|Zdhhc17|Pnn|Mapkap1|Cdkn2d|Rai1|Ythdf2|Xbp1|Usf2|Ylpm1|Tes|Arfgef1|Trub2|Mrpl1|Vps37b|Arid5b|Cd55|Hcfc1r1|Nipsnap2|Rragc|Sertad2|Fam117b|Anxa11|Echdc1|Lpcat1|Mtf2|Ube2g1|Foxj3|Canx|Ap5b1|Topors|Gprasp1|Edem2|Tinf2|Smim24|Zfp503|Gsr|Rasal2|Zfp367|Hif3a|Sirt3|Zfand6|Dab2ip|Cav2|Brd9|Taf1c|Tpst2|Osbpl8|Pacc1|Cab39l|Zrsr2|Gm20075|Gm12744|Wdr82|…
T1_pre_HSC	Gfi1	0.741371	0.537072	0.204299	0.36194	0	0	1	Gfi1|Haus4|Fam76b|Wdr18|Farsb|Ptpn6|Kif7|Mmd|Sp3|Xndc1|Suz12|Actr8|Tmx1|Fam117b|Kmt5c|Nek9|B3galnt2|Nup35|Usp14|Hnrnpll|Cmah|Mmachc|Dapp1|Ccdc22|Mrgbp|Cln6|Heatr1|Rnf8|Dgkd|Phkb|Bmi1|Ccdc6|Sla|Klhdc10|Ncaph|Ctnnal1|Hbegf|Chka|Fgd1|Mfsd13a|Kantr|Agpat5|Gpbp1|Rnf141|Tmem9|Rnf219|Taf4b|Fam122a|Ormdl1|Speg|Lats1|Sox5|Zrsr1|Dpp9|Slc25a16|Gm36816|Tk2|BC034090|Egr1|Sema4d|Top1|Map2k5|Gm47621
T1_pre_HSC	Egr1	0.690652	0.49657	0.194082	0.361764	0	0	1	Egr1|Junb|Zfp36|Nr4a1|Rcbtb2|Tm6sf1|Nudc|Lgals1|Nolc1|Cish|Tent2|Cmpk1|Armc1|B4galt3|Tsen34|Acat2|Bahcc1|Cpt1a|Nop10|Cdk17|Csnk1g3|Nop53|Atxn2|Dtl|Edem2|H13|Gpank1|Ric8b|Vps26a|Pigt|Rnf20|Mbd2|Kpna1|Gtf2f1|Iqcb1|Neat1|Cbx6|Cdc40|Rab4b|Mcur1|Atp9a|Relch|Fam133b|Ccnb1ip1|Rps6ka3|Copz1
T1_pre_HSC	Atf1	0.743221	0.541308	0.201912	0.361733	0	0	1	Atf1|Nolc1|Csnk2a2|Pofut1|Slc39a10|Spast|Ifnar1|Edem1|Glrx5|Drap1|Ccdc86|Kpna6|Trmt10c|Hspa13|Gan|Slc30a9|Ipo13|Adpgk|Casc3|Csnk1g3|Col4a3bp|Pnpt1|Cisd2|Cmip|Trim33|Ergic2|Memo1|Pola2|Zfp827|Dctd|Virma|Znrf2|Nucks1|Mapk1|Plpbp|Trip6|Adgra2|Pfdn2|Ssbp4|Bsdc1|Nepro|Carnmt1|Fam111a|Lman2l|Pxk|Vangl2|Zfp639|Prpf18|Pitx2|Zfp131|Creld1|Atp2b1|Nup205|Hpcal1|Klf13|Atad5|Dctn4|Smcr8|Ankrd50|Hexb|Maff|BC14…
T1_pre_HSC	Zfp711	0.676463	0.491588	0.184874	0.361732	0	0	0.769231	Zfp711|Gm49083|Zfp839|Dipk2a|Nmnat3|Klk8|Babam1|Dzip3|St3gal3|Pnpo|Ninl|Shroom4|Ogfod1|Atp8a1|5430405H02Rik|Fbxl17|Tbck|Zdbf2|Nbeal2|Fam135a|Gm16740|Gm32687|Ift20|Il6ra|Dtwd1|Accs|Pik3c2a|Txnl4b|Ipo13|Snhg6|Necap1|Rft1|Atp23|Stx17|Ptcd1|Slc39a9|Gab1|Rcor2|Traf3ip1|Pogz|Spn|Herc3|Anpep|Apopt1|Strn3|Yy2|Plekha8|Dpp9|1810030O07Rik|Snx16|Zfp992|Tbc1d22a|Zfp41|Taf1|Cyth3|Rnf123|Zfp143|Gtf3c3|Gm42417|P…
T1_pre_HSC	Cxxc1	0.800925	0.584354	0.216571	0.361475	0	0	1	Cxxc1|Nubp2|Pigq|Scamp2|Metap1|Acvr1b|Gpd1l|Naa10|Slc20a1|Smarcc1|Sec23a|Ss18|Tmem183a|Cdk11b|Cnep1r1|Map7d1|Prpf3|Phf12|Pcgf3|Atp2b1|Gipc1|Pacsin2|Ppp2r5a|Ppp1r15b|Cdca4|Rab11a|Eef1akmt1|Csnk1d|Ubxn4|Cpne3|Htatsf1|Gga2|Zfp451|Stk4|Gtf2e2|Fcho2|Acat2|Adh5|Ccndbp1|Nup160|Tmem30a|Shc1|Ttpa|Crkl|Tut4|Ubfd1|Wdr82|Aurkaip1|Cdk2|Slc3a2|AC160336.1|Ptpn11|Ndufs2|Pla2g12a|Gm20379|Dhx8|Mr1|Dap|Sncaip|Rev3l…
T1_pre_HSC	E2f6	0.791884	0.576288	0.215596	0.361455	0	0	1	E2f6|Nop9|E2f4|Usp10|Ints10|Tbl3|Wdr36|Mcmbp|Tgs1|Yeats2|Itm2b|Siva1|Maged1|Slco3a1|Naa35|Ranbp3|Gtpbp4|Mrpl46|Hirip3|Rpl7l1|Cbx2|Cfl1|Hspa14|Mrps5|Aarsd1|Atf6b|Ilkap|Ndufb8|Ttll12|Aatf|Arfrp1|Appbp2|Atg16l1|Vkorc1l1|Cirbp|Glrx5|Lig1|Bcl7c|Slc43a3|Srrm2|Atg4b|Llgl1|Mcm3|Frg1|Fn1|B3gnt3|Aco1|Gm3839|Cyp4x1|Vmn2r114|Zfand1|Mcm7|Zfp451|Pitrm1|Agrn|Azin1|Mettl1|Fam45a|Mmd|Ptpn14|Klf11|Fos|Srsf1|Isyna1…
T1_pre_HSC	Ash1l	0.764305	0.558321	0.205984	0.361222	0	0	0.884615	Ash1l|Zfp800|Ttc4|Zc3hav1l|Smad3|Kifbp|Eps15l1|Mrtfa|Bcl2|Tnfaip2|Orc2|Cdk5rap3|Bysl|Pcmtd1|Ints12|Hoxb9|Ulbp1|Rictor|Nol12|Naa80|Zfp646|Zfc3h1|Dck|Mib2|Ankrd16|Bex4|Nsd3|Samhd1|Arfip2|Slc25a35|Fancc|Gm43042|Prmt1|Ercc2|Gpsm1|Pin4|Cbll1|Atf2|Aldh16a1|Med25|Septin6|Trappc9|Phrf1|Srgap1|Tyk2|Zfpm1|Tmem65|Phc2|Emcn|Alkbh7|Trmt1|Cuedc2|Tmem9b|Eif2b2|Pdia4|Abitram|Mgrn1|Vmn2r108|Ccz1|Dolpp1|Ing4|Gm980…
T1_pre_HSC	Kat7	0.820268	0.60032	0.219949	0.361209	0	0	1	Kat7|Dhx33|Rbbp8|Fyn|Polr1c|Foxk2|Snap23|Mbd1|Stxbp5|Exosc8|Kdm5a|Rasa1|Brd3|Ppp2r3c|Cpd|Uchl5|Gart|Cep120|Pkm|Dynlt1f|Samhd1|Fkbp8|Papola|Serinc3|Camsap1|Zfp36l1|Itsn1|Pcgf3|Qrich1|Sf3a3|Stt3a|Ehbp1l1|Dtnbp1|Hadhb|Uhrf2|Sars|Ppm1b|Obsl1|Nol4l|Rbm5|Nup93|Aup1|Tsr2|Rpl31|Uimc1|Tapbp|Prkcd|Ciao2b|Mapkapk2|Esam|E030022I16Rik|1700096K18Rik|Brd2|Jun
T1_pre_HSC	Stat1	0.71636	0.521198	0.195162	0.361085	0	0	0.961538	Stat1|Ptprs|Vps26a|Asxl1|Fundc1|Gtf3c1|Mtor|Cmc2|Caap1|Arid4a|Gabpb2|Urod|Rad23a|Tm2d1|Tmx4|Trub1|Trp53inp1|Rnf115|Rictor|Dcp1a|Smim15|Tmem175|Ramac|Wdtc1|Rab3gap1|St3gal2|Smpdl3a|Gm49083|Ranbp2|Casc3|Coasy|Dpy19l4|Nfatc3|Med27|Gorasp2|Armt1|Klf3|Pcif1|Trp53bp2|Mcts1|Med22|Junb|Lin7c|Lmnb1|Prpf38b|Golph3|Birc2|Mtr|Neo1|Atg16l2|Fam133b|Rxrb|Vrk1|Plxnc1|Icam1|Mink1|Gak|Ccl9|Pnpt1|Tnfrsf1b|Ttc14|Gm1…
T1_pre_HSC	Myc	0.691813	0.503107	0.188706	0.361038	0	0	0.769231	Myc|Rnf19b|Slc2a3|Abhd11|Pip4k2c|Osbpl8|Fam53c|Galnt11|Rnf2|Uhrf1bp1l|Klhl4|Dip2b|AU040320|Zfp950|Efl1|Vps4a|Ypel5|Mnat1|Mapk14|Zmynd8|Cnot2|Cir1|Ano6|Ryk|Pacc1|Rab21|Fam222b|Idnk|Lrrc14|Asah1|Btd|Kctd12|Lig3|Card19|H1f2|Dcaf11|Mfsd14b|Myo5a|Ttc17|Bckdha|Zfp553|Ier5|Zfp397|Vps35l|Hmg20a|Mtfr1|Yipf2|B3galnt2|Rex1bd|Hmgxb4|Cebpzos|Epc2|S1pr2|Aak1|Otud1|Mccc2|Sord|Znrf2|1700030K09Rik|Zfp949|Primpol|…
T1_pre_HSC	Ncoa2	0.798367	0.584413	0.213953	0.361023	0	0	0.923077	Ncoa2|Pcnt|Ngrn|Appl1|Tbxa2r|Lsm3|Zfp503|Mpi|Mettl2|Casp2|Rnf11|Plekhb2|Dhx33|Nob1|Fxr2|Zmat3|Desi2|Lrrk1|Prodh|Commd3|Fam162a|Ifnar2|Vav3|Med27|Mrpl44|Plxna4os1|Pwwp3a|Polr3gl|Arl2bp|Tom1l2|Tgfb1i1|Rcn1|Exosc9|Trmt1|Bms1|Mrpl20|Serinc3|D2hgdh|Mrpl39|Arf6|Ppfia1|Pja2|Safb|Mroh1|Pcca|Slc30a9|Ldlrad4|Cerk|Tuba1c|Zdhhc4|Tmem120a|Actr3|Dus1l|Gtpbp3|Slirp|Cdk5|Mrps36|Jade1|Dtnb|Elmo2|9130401M01Rik|Pno…
T1_pre_HSC	Gabpa	0.827202	0.607268	0.219934	0.360911	0	0	1	Gabpa|Emc1|Chd2|Bcl2l13|Slc35a4|Map3k11|Ppp1r9b|Stk11|Itfg1|Ranbp10|Ndufs3|Prdm4|Rtca|Inpp5d|Gdi1|Chmp2b|H1f2|Poldip2|Nup155|Skil|Armc6|Mdm4|Gak|Elovl5|Pnpt1|Hectd1|Kpna3|Ggnbp2|Ercc3|Zfp664|Ftsj3|Ube3b|Dctn5|Bud31|Prpf40a|Gm42863|Arhgap27|Kdm6a|Zdhhc8|Fbxw2|Synrg|Nipa2|Exoc6|Engase|Rpf2|G6pdx|Ikbkg|Ube2v2|Ccng2|Zfp646|Foxj2|Ubr4|Tasor2|Ccar2|Exoc2|Vpreb1|Vps13b|Nrk|Sp3|Fbxo22|Tinf2|Smim4|Patz1|F…
T1_pre_HSC	Creb1	0.734379	0.538058	0.196322	0.360822	0	0	1	Creb1|Rbm7|Krit1|Snx9|Zranb2|Selenot|Cpne3|Nus1|Ccnl1|Tnpo1|Cd47|Nnt|Ptpn12|Agpat5|Fbxo3|Smndc1|Orc3|Brwd1|Usp34|B230219D22Rik|Apba3|Knop1|Ints13|Rbm26|Dhodh|Txlna|Lyl1|Abi3|Sh3bp1|Ubp1|Fam241a|Lrrc61|Pcmtd1|Ube2b|Ank|Ints14|Mrpl34|Tead4|Map2k1|Ppid|Sgf29|Gm29084|Snapc5|Cetn2|Aftph|Zfp367|Tecpr1|Arhgef10l|Fgd4|Pdgfa|Gm37324|Dazap2|Mcph1|Dclk2|Efnb3|Trpc6|Moxd1|Tspan32|Bola1|Appbp2|Taf2|Pafah1b1|A…
T1_pre_HSC	Purb	0.732468	0.538149	0.194319	0.360796	0	0	1	Purb|Capza1|Cul3|Atp6ap2|Son|Elovl5|Il15|mt-Cytb|Rab5a|Cdk16|Fut8|Cdk11b|Tnpo1|Slc12a2|Ktn1|Hjurp|Bicd2|Efnb2|Pdhb|Gls|Npepl1|Snu13|Ndufs5|Coasy|Trip12|Frmd4a|Miga1|Cdc34|Timm9|Pten|Tufm|Cnnm3|Lcorl|Rnf8|Gm42427
T1_pre_HSC	Zfp521	0.792943	0.582278	0.210666	0.360744	0	0	1	Zfp521|Dhx38|Erlec1|Arrdc1|Ctnnal1|Ahdc1|Map2k7|Isy1|Usp21|Rab27b|Gigyf2|N4bp2l2|Snap47|Prodh|Rars|Naa30|Tmx4|Tbc1d15|Sphk2|Cbfb|Reep4|Vps37c|Tmem106b|Arl13b|Copb1|Ctr9|Ube3b|Nap1l4|Itgb3|Ak3|Glul|Crnkl1|Rce1|Cnep1r1|Gltp|Egln3|Prkch|Abca1|Lsm1|Hddc2|Churc1|Tinf2|Id2|Bahcc1|Plekhn1|Gse1|Trib1|Zfp532|Amz2|Pou2f1|Plekhb2|Smagp|Atpif1|Tsr2|Plk2|Rraga|Slc35a2|Tti2|Pik3ap1
T1_pre_HSC	Zfp318	0.631616	0.457783	0.173833	0.360466	0.001	0.00361304	0.807692	Zfp318|Ccs|Kat6a|Btaf1|Mosmo|Cry2|Med10|Vipas39|Ccnt2|Naa80|Nudt2|Brf1|Dpp9|Psmg2|Nifk|Smg8|Supv3l1|Pigk|Kif26a|Rusc1|Klhdc2|Prkci|Mink1|Ptgr2|Ndufaf3|Pde7a|Stx3|2310057M21Rik|Bcl7a|Shq1|Ppp2r3a|Mylip|Ppp6r1|Pls3|Tbcc|Patz1|Capn7|Chd7|Srgap3|Cd1d1|Pyroxd1|Smarcal1|Sting1|Mrs2|Rnf168|Serpinb6a|Ciao1|Runx2|Sharpin|Chid1|Gm42858|Eif2ak1|Arf6|Tsen54|Mbd5|Ddx56|Ipp|Dclre1a|Zfp280c|Dctn4|Psen2|Polr1a|P…
T1_pre_HSC	Zbtb24	0.652065	0.47883	0.173236	0.359905	0	0	0.692308	Zbtb24|Herc3|Six5|Snd1|Zbtb22|Cdc14a|Znhit1|Tmem131l|Mysm1|Serinc5|Mkrn1|Bphl|Nme3|Cldn12|Rell1|Tmem119|Apc|Bcr|Ppp6r1|Mllt6|Vkorc1|Gpr161|Tspan2|Trip4|Brms1l|Atp2a3|Gm29562|Tspan5|Crls1|Ankrd46|Akt1|Ercc6l|Gm49083|Vamp5|Lrrc28|Emc7|Ercc8|Dolpp1|Ift22|Slmapos2|Cyth4|Gm7694|Saraf|Mob1b|Gpr19|Tnfaip3|Vav3|Zfp579|Zfp1|Cfap410|Tll1|Fgfrl1|Ranbp17|Htr2a|Tox4|N4bp3|Mettl4|Sfxn2|Golm1|Manea|Nemp2|Gm4579…
T1_pre_HSC	Safb	0.825299	0.610299	0.214999	0.359835	0	0	1	Safb|Rnaseh2a|Atg16l1|Cdc27|Ercc2|Ube2k|Nup50|Mast2|Psmd10|Stat4|Gmds|Thoc6|Jmjd6|Morc3|Setd1a|Fkbp3|Ikzf5|Pdia3|Znhit3|Ep400|Pank1|Ddx39|Smad5|Kpnb1|Baz1b|Ccz1|Mtfr1|Mfsd14a|Prpf6|Aggf1|Timm50|Cenpf|Rex1bd|B3galnt2|Mllt10|Oser1|Dazap2|Rwdd4a|Cops3|Nup35|Ndufa13|Ptprs|Sco2|Pola2|Eed|Rbm42|Dmxl1|Bag4|Ube2t|Ncoa2|Hmgcr|Tmem219|Aldh3a2|Ppil3|Gm35031|P4ha3|Pbxip1|Pdgfb|Spice1|Hey1|P4ha1|Fn1|Slc43a3|P…
T1_pre_HSC	Zfp148	0.73675	0.546501	0.190248	0.359699	0	0	0.961538	Zfp148|Mettl9|Itfg1|Ext2|Nadk2|Men1|Gm37567|Prdm4|Socs6|Serp1|Bhlhb9|Mtf2|Fbxo21|Lax1|Arl8b|Slc39a10|Tpp2|Pitpna|Slc35a3|Tnks|Abl2|Mkln1|Mta1|Ptcd3|Cops2|Qser1|Cstf2|Tarbp2|Pigm|Ica1|Nkap|Zkscan17|Adsl|Spop|Cic|Tram1|Mmgt1|Ppp4r3b|Orc2|Fam3c|Hnrnpul1|Haus4|Exo1|Mrps16|Ndufaf5|Maco1|Ccp110|Man2a1|Dhx16|Gng11|Atf2|Apool|Rab17|Anks3|B130034C11Rik|Mrs2|Dync1h1|Gm28417|Sp3|Klf11|Zfx|Cebpz|Spi1|Hoxa5|V…
T1_pre_HSC	Foxk2	0.855072	0.635035	0.220037	0.359669	0	0	1	Foxk2|Sart3|Vkorc1l1|Kiz|Coa3|Ddx51|9130401M01Rik|Kat7|Prr14|Tmem184b|Atox1|Mphosph6|Eri3|Hyal2|Pgm1|Gnb2|Scaf4|Pgrmc2|Ints3|Pepd|Mrtfb|Enkd1|Papss1|Snrpa|Adpgk|Ankfy1|Iars2|Acvr1b|Oip5os1|Yeats2|Gabpb1|Inpp5f|Fam177a2|Tgoln1|Ap4m1|Nras|Ntmt1|Smim20|Dhx29|Pcbd1|Snip1|Ehd1|Ufm1|Prr5l|Pdxdc1|Hadh|Sec23b|Utp25|Hspa4|Rabgef1|Pphln1|Gmpr2|Recql|Ube2z|Dbnl|Fkbp9|Ift20|Rnls|Vmn2r114|Gm17167|Gtf2f2|Wdr90…
T1_pre_HSC	Zfp292	0.731033	0.540667	0.190366	0.359532	0	0	1	Zfp292|Dock11|Usp46|Dennd6a|Kdm3b|Tial1|Cmtm8|Dhx36|Rraga|Cenpq|Homer1|Htatsf1|Cby1|Slc25a12|Arl5b|Wipi2|Tnks|Hectd4|Zdhhc15|Fryl|Cpt1a|Aff1|Ints13|Litaf|Lnpep|Arpc5l|Gpatch8|Fastkd2|Gtf2a1|Mef2c|Arfip1|Cnot6l|Prcc|Plod3|Ap4b1|Mex3c|Nr2c1|9130401M01Rik|Rab18|Sh3bgrl|Prkaca|Phf20l1|Arl5a|Mrtfb|Naa35|Dr1|Tbc1d10b|Iws1|Serinc1|Trip6|Yeats4|Rpf2|Smim10l1|Atf6b|Rnf144a|Atp7a|Ascc3|Ptpn14|Ndufaf5|Atf7i…
T1_pre_HSC	Zfp260	0.707511	0.523123	0.184388	0.359489	0	0	0.884615	Zfp260|Bicra|Rnf111|Fnbp1l|Zfp131|Med14|Uba6|Pick1|Impact|Pam|Pcdhgc4|Tyk2|Insr|Bod1l|Kctd9|Ireb2|Ccng2|Arhgap5|Ccnd1|Klhl9|Flt3|Rbm18|Zfp992|Cep120|Glipr2|Tgfbr3|Ndufaf4|Prkaa1|Zfp655|Fbxo33|Stx5a|Ikzf5|Inpp1|Cpt1a|Cers4|Gripap1|Tuba1c|Ctsc|Rnf146|Hspb11|Sec23ip|Ppfia1|Acbd3|Trappc8|Tapbp|Ascc3|Slc4a1ap|Pdcl|Rbm22|Gfm2|C2cd5|Cggbp1|Clstn1|Myef2|Hoxb3|Cenpa|Atp9b|Igbp1|Arf6|Cab39l|Degs1|Dhrs11|Tr…
T1_pre_HSC	Zfp362	0.810945	0.603656	0.207288	0.359049	0	0	0.923077	Zfp362|Pmpcb|Tprgl|Cep89|Pop4|Wdr3|Zkscan3|Nelfcd|Gga1|Wdr34|Trpv2|Tcp11l2|Epc1|Ubxn7|Ube3c|Ift52|Thap4|Tut7|Klk8|Taf3|Slc25a28|Arglu1|Enpp4|Ubqln4|Spout1|Zranb1|Pick1|Helz|Maea|Dido1|Cnot4|Nudt3|Ddx24|Pi4k2b|Nr4a1|Cdc42bpb|Mbp|Cbr4|Zfp707|Plag1|Dmap1|Appl1|Tlk1|1600020E01Rik|Nrbp1|Bhlhb9|Wdr36|Anapc15|Vhl|Acot8|Trappc11|Zfp69|Zzz3|Parp2|Babam1|Tor1b|Chmp6|Pnkp|Gmfb|Gusb|Unkl|Igf2bp3|Atg12|Clasp1…
T1_pre_HSC	Safb2	0.865445	0.646324	0.219121	0.358876	0	0	0.961538	Safb2|Ddx52|Klf3|Tmem214|Acadm|Psmc4|Imp3|Pbdc1|Mbd1|Rbm6|Cul7|Odr4|N4bp1|Mrpl42|Cul2|St7l|Edc3|Crybg3|Get4|Pycr2|Uqcc3|Dvl3|Kcmf1|Vps13a|Slmap|Tmem138|Jup|Rbm28|Aldh18a1|Sox12|Stat5b|Slc25a13|Ppm1f|Btbd1|Polr1e|Pnpt1|Src|Ugcg|Gtpbp4|Tnks|Rnf169|Polr3f|Coq4|Pnkd|Madd|Kdm5b|Tfpi|Arfgef2|Tfip11|AC160336.1|Gtf2e2|Gemin2|Orai2|Nudt2|Pdzd8|Brd9|Pitpna|Ube3a|Arhgap23|Gpatch4|Slc18a2|Slc50a1|Sla2|Ctla2b…
T1_pre_HSC	Zfp410	0.780199	0.580713	0.199485	0.358764	0	0	1	Zfp410|Pop1|Gcn1|Mmgt2|Mrpl38|Setd7|Dennd4c|Tmem208|Chd6|Notch1|Ints14|Kctd18|Smarcd1|4933434E20Rik|Tes|Gpn3|Hdhd2|Hddc2|Plaat3|Fhod1|Sart3|Diablo|Lmbrd2|Atg4d|Krcc1|Gm42611|Rabepk|G2e3|Wac|Uhrf1bp1l|Mrpl13|Ppcdc|Atp6v0e|Atg12|Tmem11|Inpp5k|Nkx2-3|Pip5k1a|Zfp26|Asb7|Bscl2|Rab4a|Trmt11|Elf2|Pygl|Mdm1|Tfb2m|Mprip|Mgat1|Casp4|Mcat|Dyrk1a|Trim41|Klhl24|Nup133|Ncbp2|Phlpp1|Vdac2|Gpr68|Slc25a40|Zfp511|…
T1_pre_HSC	Runx1	0.779558	0.581797	0.197761	0.358632	0	0	1	Runx1|Lgals9|Arl5a|Copb1|Phgdh|Vars|Atp6ap2|Bahcc1|Fto|Lyz2|Gabarapl1|Rnmt|Farsb|BC005537|Crlf3|Ncoa7|Plcg2|Tbl1x|B4galt4|Vapa|Ppan|Dr1|Olfr1250|Ipo5|Cul1|Ube2b|Trmt2a|Mtx1|Gm47283|Miga1|Ehbp1l1|Add1|Ahctf1|Gm17494|Ikzf2|Was|Pbx1|Rnf220|Sash3|Celf2|Laptm5|H6pd|Ikzf1|Gfi1|Il18rap|Timp1|Traf3ip3|Cbfa2t3|Cd44|Bcl2l1|Otud4
T1_pre_HSC	Tfdp2	0.676456	0.497558	0.178898	0.358617	0	0	0.923077	Tfdp2|Med12l|Sft2d2|Slc23a2|Ndst2|Mlx|Stk11ip|Cilk1|Paip2b|Map3k20|Dimt1|Fam43a|Polr3c|Mrps33|Cby1|Mtrex|Scfd1|Trmt11|Pdxp|Asb7|Pip4k2c|Elac2|Nr2f6|Hspbp1|Zbtb1|Gm47457|Lrrc20|Rif1|Timp2|Nhlrc2|Mfap1b|Serpinb6a|Armcx3|Elovl5|Armcx5|Alg13|Gm44709|Macrod2|Cyth1|Rpp40|1600012H06Rik|Yju2|Grsf1|Usp33|Stau2|Zfyve16|Alkbh4|Klhdc4|Armt1|Mrpl38|Rbmx|Gm20498|Inafm2|Morc4|Rfx2|Zranb3|Ttf2|Kxd1|Gopc|Bmpr2|Gm…
T1_pre_HSC	Mef2c	0.707876	0.52885	0.179026	0.358564	0	0	1	Mef2c|Ep400|Efr3a|mt-Nd3|Ikzf2|Actb|Cyfip2|Stard7|Psip1|Pfn1|Zfp292|Phip|Zc3h15|Cbx5|Matr3|Pak1|Slc25a46|Tmpo|Zfp511|Nfx1|Spop|Ddx24|Twistnb|Aftph|Ptprc|Cdyl|Fem1c|Flot2|Ankrd11|Ccdc142os|Nfkb1|Frg1|Mtpn|Ppip5k2|Cct4|Tnfaip8|Klf11|Chd9|Nab1|Hmga1|Rab18|Bms1|Tram1|Ctnnb1|Mdm2|Parp1|Hsp90ab1|Rpl38|Ctsc|Nfat5|Fli1|Mtf2|Gabpb1|Dse|Tle4|Tm7sf3|Klf7|Tbl1xr1|Mapk1ip1l|Nol9|Hnrnpd|Ap4b1|Ppp2r5a|N4bp2|Rps…
T1_pre_HSC	Hmga1	0.744433	0.557122	0.187311	0.358471	0	0	1	Hmga1|Hnrnpu|Nap1l1|Rpl30|Ptbp1|Eif5|Spns2|Rplp1|Nop56|Alox5ap|Gtf2i|Nup210|Hnrnpdl|Slpi|Gpbp1|Fmnl1|Git2|Trpm3|Sox10|Smc6|Atp5g2|Cnot1|Il1rn|Mmp9|Sf3b3|Bcl11a|Nab1|Tsc22d1|Elf1|Il1b|Herpud1|Anxa5|Ddx5|Inpp5d|Asah1|Pafah1b1|Sdhc|Cybb|Cd44|Itm2b|Mbnl1|Scoc|Map2k3|Osmr|Max|Atp1b3|Calcrl|Cd40|Wac|Rock2|N4bp2l2|Lpcat2|Pold3|Ets2|Rtca|Trp53|Gns|Nfat5|Gramd1b|Mtpap|Ubr5|Egr2|Naa15|Mdh1|Sox5|Vac14|Nedd4…
T1_pre_HSC	Msantd4	0.732514	0.543076	0.189438	0.358343	0	0	0.961538	Msantd4|Nol4l|Cog3|Vps54|Dcun1d5|Ntmt1|Slc19a2|Idi1|Ebag9|Pter|Tmod1|Setx|Zw10|Nudt16|Sart1|Zfp395|Eif2ak1|Esco1|Agap1|Abitram|C1d|Gosr1|Zdhhc6|Vwa8|Lrrc45|Pick1|Deaf1|Rrp7a|Hibch|Adck1|Ccdc14|Uckl1|Fxyd5|Sik1|Itm2a|Cep85|Ankra2|Zfp990|Mast3|Slc16a6|Ccdc12|Pex16|Klf13|Ndor1|Nagpa|Sos2|Deptor
T1_pre_HSC	Ahctf1	0.801648	0.601479	0.200168	0.358301	0	0	1	Ahctf1|Cse1l|Rab6a|Exosc5|Mfsd14a|Cmpk1|Nup153|Cdca7|Cpne3|Oser1|Ndc1|Zfp422|Iars|Crk|Nek9|Tcof1|Pole3|Ltn1|Appbp2|Aimp2|Mtf2|Sucla2|Arl1|Larp4b|Raver1|Ttc13|Fyn|Eif2s3x|Son|Pus7|Kdm3b|Runx1|Cnot2|Impa2|Mtdh|Kdm3a|Klhl7|Jund|Dusp3|Spcs2|Gm21962|Mast3|Pou2f1
T1_pre_HSC	Rxrb	0.757198	0.567962	0.189237	0.358233	0	0	1	Rxrb|Ufd1|Orc3|Thyn1|Brms1l|Asxl2|Fdxr|Nsmf|Stxbp2|Ttf2|Atf4|C1galt1|Psen1|Morc2a|Htra2|Smarcd1|8030462N17Rik|Rpap3|Lpgat1|Timm21|Abcb7|Dr1|Cpsf3|Rpe|Mtmr6|Prpf4|Acp6|Abcf1|Plcb3|Cryz|Cep57|Hsdl2|Stk10|Ubr3|Fbxo22|Hook3|Dele1|Gar1|Vasp|U2surp|Pctp|Ppat|Ctsd|Vrk3|Kbtbd4|Hs1bp3|Xpo6|Ankrd16|Rad54l2|Tbpl1|Shmt1|Sbno2|Ei24|Zkscan3|Crls1|Gtf2f1|Kdm5a|Ptgs1|Stat1|Ahcyl2|Snhg12|Hscb|Taf5l|Mpg|Tmem248|Dd…
T1_pre_HSC	Zbtb14	0.749062	0.56168	0.187382	0.35817	0	0	0.884615	Zbtb14|Rida|Gm14326|Hat1|Dhx32|Emc4|Amfr|Pdcd5|Sephs2|Arhgap18|Zfp184|Dhx37|Gzf1|Sphk2|Rspry1|Lsg1|Atg3|Rbck1|Bag6|Erc1|Thap4|Stam|Rex1bd|Med13|Lpin1|Haus3|Lrrc14|Plrg1|Trip6|Dyrk2|Nptn|Stxbp5|Glipr2|Pacc1|Cldn34c1|Polr3h|Src|Agfg2|Mrpl10|Polr1c|Ddx52|Polr2g|Igsf10|Mid1ip1|Vmn1r55|Smc6|2900027M19Rik|Tprgl|Tmem259|Nfix|Hscb|Sap30|Pdk3|Egln3|Tbc1d32|Plekha5|Rbm28|Chst7|Plk2|H2ac19|Mpp4|Dapk2|Wdr92|…
T1_pre_HSC	Thap11	0.759637	0.570545	0.189092	0.358169	0	0	1	Thap11|Akr7a5|Nsf|Strip1|Limd1|Yipf1|Ldb1|Zfp91|Opa1|Snhg17|Tmem94|Arid3a|Rai1|Lrp10|Atp6v1c1|Lsm3|Tmx3|Gba|Mrpl49|Skap2|Xxylt1|Ncbp3|Zfp335|Fbxw2|Atg14|Caml|Ranbp2|Mtrf1|Sdf4|Poc1b|Trio|Pgm1|Uqcrfs1|Col4a3bp|Mbd5|Atp10d|Abhd17c|Apip|Ehd1|Dda1|Dhx9|Prpsap1|Dnajc14|Adprhl2|Megf8|Wdr61|Rbm27|Chsy1|Denr|Plaa|Elf2|Mrps35|Gpd2|Cnppd1|Pnrc2|Gabpb2|Khdc4|Orc2|Acadvl|Tnfaip8|Arhgap1|Rab31|Coa3|Gm47761|Cd…
T1_pre_HSC	Maz	0.803344	0.6049	0.198444	0.357977	0	0	1	Maz|Nolc1|Elovl6|Snrpg|U2af1|Slc6a6|Hadha|Pycrl|Cdc40|Ints10|Polr3k|Slc48a1|Rbm15b|Ruvbl2|Ctsc|Nup155|Rhot1|Rnf8|Ncoa7|Eloa|Krr1|Nudt5|Dock11|Actl6a|Zmym5|Erg28|Smchd1|Ssna1|Utp11|Brip1os|Nudc|App|Piezo1|Ctsl|Yif1b|Cep120|Sipa1|Prpf18|Pdrg1|Ptpn6|Ppp1r7|Czib|Cks1b|Cep57|Fbxo11|Serinc3|Ier2|Dnmt1|Ctsw|Hnrnpf|Stat6|Tgif2|Hps5|Mrpl14|Ctnnd1|Pafah1b1|Rnf2|Rhog|Pip5k1a|Nfix|Trim33|Znrf1|Jarid2|Tfap4|N…
T1_pre_HSC	E2f4	0.795994	0.598042	0.197952	0.357894	0	0	1	E2f4|E2f6|Washc5|Ssbp1|Snx27|Man1a2|Traf7|Ube2n|Clk3|Aebp2|Tars|Bckdk|Yipf5|Cnot8|Ndufab1|Tmem147|Ccdc86|Fam98a|Papss1|Prkch|Tspan6|Serhl|Ostc|Ctps|Glo1|Herc1|Pde6d|Ruvbl2|Khdrbs3|Clpb|Lonp1|St3gal4|Dnm1l|Cacul1|Mphosph6|Rnaset2b|Hspa8|Atad2|Patl1|Mpc2|Rnf26|Afg3l1|Spag7|Sppl3|Dok2|Tuba1a|Ranbp3|Sars|Alyref|Washc3|Ndufa7|Tmtc2|Pias1|Pola2|Bub3|Cttn|Reep3|Acads|Rbm4b|Heg1|Mcm7|Dnajc9|Hells|Exo1|Np…
T1_pre_HSC	Nfe2	0.782387	0.586714	0.195672	0.357893	0	0	1	Nfe2|Alox5ap|Srgn|Ikzf2|Oaz2|Ptk2b|St13|Dclre1b|Fam160a2|Anxa6|Adgre5|Trub2|Clk4|Ptpn6|Itga4|Rprd1b|Myb|Tmem222|Kdm6a|Cep68|Eps15|Farsb|Chd9|Rilpl2|Asb4|Ckap4|Aldh9a1|Kcnip3|Gmfg|Ccnt2|Smpdl3a|Bmi1|Zfp512|Ints14|Swt1|Kat6b|Zmym4|Trerf1|Itch|Tbkbp1|Dnajc13|Eya3|Snx4|Hspa9|Aqp1|Zfand5|Ipo11|Slc6a6|Rab13|Maz|Sqstm1|Tbl1x|Gtf2ird1|Tial1|Cdk9|Cd44|Klf4|Txn1|Hcls1|Id2|Gtf2a1|Rbbp7|Eno1|Gaa|Yif1a|Maff|S…
T1_pre_HSC	Kdm5b	0.810147	0.611279	0.198868	0.357788	0	0	0.961538	Kdm5b|Camsap1|Gtf3c4|Ntmt1|Glod4|Cul2|Sacm1l|Entr1|Rasa2|Commd1|Chek2|Copb2|Rnf13|Agfg1|Dcp1a|Acbd3|Actr8|Mpc2|Ccdc66|Dgcr6|Txndc12|Exosc10|Mllt10|Rab3gap1|Bcl7a|Wdr34|Pigp|Zfp639|Hace1|Jun|Gigyf2|Ubxn6|Arel1|Fam181b|Stx6|Pgam5|Lrwd1|Sirpa|Gpn1|L3mbtl3|Slc44a2|Atp5md|Nup50|Cdc40|Glg1|Uhrf1|Abl2|Ulk1|Iqgap3|Rbpj|Arl8b|Pnrc2|Rnf135|Polr3g|Gorasp2|Ciao1|Ccar1|Usp25|Pbx1|Ergic3|Dock9|Pym1|Asxl1|Timm1…
T1_pre_HSC	Arid5b	0.664361	0.49773	0.166632	0.357668	0	0	0.807692	Arid5b|Arhgef7|Nav1|Cmtm3|Ccm2l|Tesk1|Zdbf2|Zfyve9|Afdn|Tcaf1|Arhgef17|Tmem65|Gzf1|Cdc42bpa|Tmem204|Ttc23|2700062C07Rik|Katnbl1|Myo18a|Hoxb9|Reck|Yipf1|Retsat|Mga|Jup|Kpna6|Sh3tc1|Fnbp1l|Prmt1|Zfp516|Frmd4a|E130308A19Rik|Exoc6b|Atp6v1d|Tnks1bp1|Btf3l4|Ublcp1|Cfap410|Smim12|Pip5k1a|Zfp949|Arl6ip5|Phactr2|Galnt7|Acy3|Trim24|Stim1|Secisbp2|Pdcd2|Gtf3c5|Lin52|Ces2b|Cd2ap|Hmgxb3|Azi2|Usp14|Nfib|Zeb1|U…
T1_pre_HSC	Fli1	0.861215	0.651187	0.210028	0.357591	0	0	1	Fli1|Ndufv3|Pacs1|Dhx38|Mea1|Nop10|Cep97|Exosc5|Cdc34|Zbtb34|Pbdc1|Coasy|Mapre2|Col4a1|Septin8|Sugt1|Syk|Sqle|Kdm5a|Ccdc125|Cep44|Sh2b1|Zup1|Eny2|Rrp7a|Phf23|Psmd7|Cep120|Spast|Nubpl|Usf2|Casc4|Topors|Zc3h4|Ppt2|Tln1|Rnf40|Snrpb2|Suz12|Ryk|Tctex1d2|Nudt19|Smim11|Tkt|Hibadh|Ap3b1|Pnrc2|Runx3|Cep350|Gm2000|Trappc1|Ezh2|Acer2|Gm2a|Psmd6|Ube2f|Map2k2|Akap10|Dhx32|Erh|Gspt1|Hnrnpll|Med8|Hat1|Irf2|Myb|…
T1_pre_HSC	Zfp236	0.69558	0.522014	0.173566	0.357558	0	0	0.923077	Zfp236|Setbp1|Ap3s2|Hook3|Lmbrd2|Ints6|Fkrp|Gm20075|Myadm|Fbxo33|Slc4a2|Psen1|Vhl|Zfp800|Prkcsh|S1pr2|Slc26a2|Pbx3|Rab3il1|Fbxl5|Herc1|Chmp1a|Snap47|Prmt3|Yaf2|Fam126b|Anapc10|Cabin1|Zfp62|Kidins220|C1qtnf12|Col4a3bp|Riok1|Prmt6|Cop1|Wrnip1|Pik3r4|Poli|Taf1|Gm47486|Gm49700|Nlgn2|Acads|Olfr90|Abca3|Mapre2|Ddah2|Arhgap21|Dpp8|Stat5a|Nop9|Bnip3|Clcn3|1700025G04Rik|Bbx|Calcrl|Ccdc186|Prps1l3|Cnot4|B3…
T1_pre_HSC	Zfp692	0.585353	0.42344	0.161913	0.357532	0	0	0.961538	Zfp692|Acbd5|Wdr24|Ssbp4|Cercam|Cep97|Bmi1|Nr2c1|Cops7b|Rab23|Zfp41|Acbd3|Cir1|Aff1|Pbx3|Trim23|Tmem60|Ppp2r3a|Gm42547|Pitpnc1|Timeless|Recql|Gripap1|Tmem203|Gm46430|Slc7a6os|Ccdc43|Enkd1|Exosc1|Mob3b|Gba|Nemp2|Sf3a2|Wdr53|Brca1|Ppp1r8|C2cd2|Myh10|Nmt2|Stk11ip|Nectin3|Cd99l2|Slc43a1|Mthfsl|Nop2|Srd5a3|Tmub1|Mlst8|Gm19918|Cd55|Tmem33|Oaf|Cmtr1|Pfkp|Ptgfrn
T1_pre_HSC	Zfhx3	0.841883	0.636294	0.205589	0.357517	0	0	0.923077	Zfhx3|Fam177a2|Ino80c|Agl|Akap13|Polr2j|Sbds|Dip2b|Zscan21|Abcb8|Atxn1|Dock1|Rbm27|Trerf1|Psmg3|Ccnyl1|Nrep|Nek6|Tasor|Myo18a|Rap2b|Trmt13|Pgghg|Bcl2l13|Isyna1|Cyth2|Pbrm1|Aars|Rere|Brix1|Sox18|Fosl2|Zc3h10|Faf2|Gdi1|Smarcc2|Rnpep|Eif2b1|Mta2|Fam181b|Nploc4|Hmgb3|Fam193b|6030458C11Rik|Rps6ka2|Spats2|Oxa1l|Dpagt1|Hk1|Homer1|Dtl|Spin1|Aurkaip1|Prkdc|Rufy1|Gm16104|Kbtbd2|Dap|Abhd4|Ndufb3|Akirin2|Zfp…
T1_pre_HSC	Zfp91	0.931474	0.705512	0.225962	0.357508	0	0	0.961538	Zfp91|Acadl|Yeats2|Coq9|Preb|Fads2|Thap11|Morc2a|Cavin3|Irf2|Rchy1|Nbeal2|Dap|Nelfe|Xrn2|Ube2e3|Lrrc58|4833439L19Rik|Rcor1|Hspa13|Tmem167|Smchd1|Fam43a|Tdg|Nfkb1|Tspan4|Mettl9|Ctdspl|Snhg5|Anapc13|Ikzf5|Arfgef1|Senp1|Arhgap17|Gm2a|Kank3|Papss1|Sde2|Glyr1|Ptpn1|Csnk1g1|Washc3|Tpp2|Mafg|Myo7a|Cox14|Tbc1d19|Gns|Smim14|Mtx3|Gm37917|Syncrip|Nptn|Cops7a|Angel2|Gipc1|Efcab14|5031439G07Rik|Htatsf1|Golga3…
T1_pre_HSC	Topors	0.839566	0.635361	0.204205	0.357431	0	0	1	Topors|Pwp1|Slc25a13|Hadha|Usp47|Dazap2|Immt|Gypc|Rpl7l1|Rsrc2|Wdr18|Scamp2|Xpo5|Bap1|Nemf|Rad23b|Smad4|Nop56|Sirt2|Nras|Gga2|Bfar|Ptpn6|Tcerg1|Poldip2|Pkm|Hadhb|Ermp1|Snap23|Ncor2|Scarb1|Crkl|Ttc9c|Arf3|Klf11|Tmem256|Cox7b|Hacd3|Usp14|Ndufb10|Ripor2|Xpo1|Fli1|Suclg2|Tnfaip1|Ddx42|Mga|Atp2c1|Nfyc|Paip2b|Ankrd27|Cfap97|Maz|Crppa|Atf4|Irf2|Patz1|Stat5b|Nfyb|Atf2|Stat3|Stat6|Stat1
T1_pre_HSC	Zfp687	0.719472	0.541803	0.177669	0.357397	0	0	0.961538	Zfp687|Ocrl|Capn15|Cdc73|Klhdc4|Bloc1s6|Smim13|Rprd1b|Slc25a37|Wdhd1|Eif3j2|Slc35a1|Qser1|Ppp1r9b|Slc1a5|Mdm1|Dcaf1|Tcf4|Ift27|Zdhhc5|Tanc2|Lcmt1|Ctdp1|Senp5|Flcn|Trappc13|Ica1|Il16|Asnsd1|Kdm3b|Ankhd1|Usp15|Sucla2|Snap23|Tab3|Nmnat1|Gtf2ird2|Prr14l|Rpap3|Ints4|Rb1|Ube3a|Mrps18c|Sdhaf4|2310022A10Rik|Trmt5|Pde12|Med15|Dnajc21|Lpar6|Zbtb17|Wls|Adal|Picalm|4933421O10Rik|Eif3m|Gm21833|Vcpip1|Abhd4|G6…
T1_pre_HSC	Pin1	0.777394	0.587693	0.189702	0.357308	0	0	1	Pin1|Shoc2|2900026A02Rik|Stub1|Twf2|Mrpl14|Ica1|Rbck1|Kpna6|Tm9sf1|Psmd9|Anapc11|Tomm40|0610009E02Rik|Nudcd2|Herc1|Samm50|Aprt|Mrps5|Xpo6|Coasy|Rexo4|Edem1|Smarcc2|Mccc2|Tiprl|Bbip1|Atp2b4|Strn4|Ppp2r5d|Ptpn11|Emg1|Tmed4|Il6st|Cox10|Cdc5l|Sacm1l|Cdan1|Eif4e2|Csgalnact2|Ing1|Pcf11|Ccdc88c|Prpf31|Zfp217|Msh3|St7l|Brd3|Vmn2r79|B9d2|Ncoa6|Nipa2|Pts|Ctdp1|Styx|Eva1b|Ppm1k|Senp6|Cd37|Gm49392|Cytip
T1_pre_HSC	Nrf1	0.827079	0.627321	0.199758	0.357168	0	0	1	Nrf1|Faf1|Lrrc57|Vps50|Slc4a1ap|Tsen34|Atf6b|Jkamp|Pop1|Iars2|Dhx16|Plekha3|Bcl10|Trap1|Cstf1|Surf1|Man2a1|Rsl24d1|Taf8|Litaf|Tmem33|Jade1|Atpaf1|Taf5l|Abraxas2|Ufm1|3110082I17Rik|Zdhhc7|Cenpb|Uba3|Acsl5|Vps11|Klhl23|Kdm3a|Bcl7b|Vps16|Mrpl58|Wwox|Ro60|Tgfbr1|Dlg1|Mrpl9|Pan2|Klhdc2|Trim35|Gemin6|Manba|Naxd|Ubxn6|Ccnyl1|Cnot9|Cdc23|Pgm3|Ripk1|Gpkow|Man2b1|Rprd2|Tial1|Vps39|Fundc2|Slco3a1|Dnpep|Kdm5…
T1_pre_HSC	Zfp282	0.705709	0.530603	0.175106	0.357077	0	0	0.807692	Zfp282|Nelfa|Ttc7b|Rnf31|Ttyh3|Uqcc1|Cpped1|Ndufa3|Spire1|Bcl2l1|Necap1|Tmem131l|Ctdp1|Dnajc17|Tlk2|Glrx5|Lrch1|Tbc1d19|Amacr|Bloc1s6|Cars|2810004N23Rik|Flad1|Phrf1|Per3|Pik3c2b|Slc16a1|Med29|Foxo4|Mul1|Zc3h7a|Mir17hg|Iqgap3|Gpn3|Vti1b|Haus1|Fuca1|Dnaaf5|Prdm16|B3gnt8|Hdgfl2|Cpox|Akap5|Dennd4c|Ccdc66|Akt3|Ginm1|Ndufb1-ps|Trim3|Hsf2|Rnf40|Nol12|Robo4|L3mbtl2|Ecm1|Rps6kc1|Poglut1|Phc1|Rnf41|Atp13a3…
T1_pre_HSC	Elk4	0.864507	0.656046	0.20846	0.357048	0	0	1	Elk4|Ext2|Luc7l2|Arid2|Mrpl15|Eif2a|Ehd1|Ppil2|Tpra1|Ptprs|Atp2b1|Nfkbid|Pcgf3|Itm2b|Hax1|Fads2|Prdm2|Aimp1|Abca7|Vegfb|Marcks|Tgfbr2|Smg7|Abracl|Mrpl39|Fem1c|Yme1l1|Zfp213|Nelfb|Cirbp|Ppm1a|Nhlrc2|Snx3|Pex2|Abcb8|Alg10b|Zfp513|Prpf38a|Iqgap3|Zfp148|Alkbh3|Atg12|Coasy|Pum1|Rfc1|Tmem30a|Slc29a3|Rnf138|Fbxo22|Cep95|Hhat|Olfr735|Ets2|Stat3|Csnk1a1|Prdx5|Sco2|Cxxc1|Ube2f|Clptm1|Bod1l|Zfp263|Exoc5|Plo…
T1_pre_HSC	Zfp704	0.820424	0.622943	0.197481	0.35702	0	0	1	Zfp704|Acp6|Rbm10|Itpa|Ltv1|Spast|Hdac6|Cstf3|Atp13a2|Zmiz1|G3bp2|Snhg12|Pafah2|Prim1|Irf1|Arhgap23|Pias2|Ankle2|Myo7a|Hars2|Nosip|Slc1a5|Atpif1|Rasgrp2|Cdc23|Rpl23a|Sec31a|Scoc|Flcn|Nol7|Larp4|Tmed4|Timm50|Mcm3ap|Gm50321|Slc25a12|Cnot8|Gapvd1|Paf1|Scap|Clk2|Mbtd1|Ndufa13|Pdss1|Acvr2a|Cpsf2|Dph3|Mapkap1|Gart|Kpna2|Atp6v0d1|Dusp3|Eif4e2|Rpusd4|Abtb2|Ppic|Commd4|Mthfd1l
T1_pre_HSC	Rfx7	0.757463	0.573604	0.183859	0.356859	0	0	0.961538	Rfx7|Etaa1|Cyba|Dennd4a|Casp2|Zbtb8os|Fam120a|Il16|Dock10|Ipo8|Lrch1|Patl1|Ebpl|Mdm4|Gpam|Snapc2|Gba2|Ahcyl1|Loxl3|Atp6v0b|Ethe1|Npl|Repin1|Nifk|Arrdc3|Klhl9|Phf3|Pten|Treml2|Prpf31|G2e3|Ubn1|Tbc1d16|Dnm1l|Psmd8|Kti12|Shc1|Tmed9|Cggbp1|Commd7|Ahr|Mark3|Adgrl2|Crim1|Gm26686|Gm32014|Nqo1|Ctdspl2|Tsta3|Mmp16|Cnot1|Col26a1|Zswim6|Wbp1|Sdf2|Gm37474|Gorab|Nup62|Mlh1|Txnrd1|Cnot2|Pigb|Gabpb1|Cbll1|Eif4g…
T1_pre_HSC	Zfp326	0.712268	0.53672	0.175548	0.356837	0	0	0.923077	Zfp326|Naa35|Mff|Uso1|Ppan|Alkbh6|Ftsj1|Atad2b|Ngrn|Ctnnbl1|Mrpl17|Tcf19|Capn5|Nfxl1|Map3k3|Rnf111|Pkd2|Coq7|Ing4|Washc1|Gtpbp3|Tmcc1|Sec22a|2700062C07Rik|Ints8|Vma21|Commd7|Bpgm|Slc25a44|Med17|Micall2|Casp9|Fut10|Lcmt1|Gimap5|Rrp8|Znrd1|Atg5|Tmem214|Tap1|Arnt|Cfap298|Mrpl41|Slc1a5|Rhbdd2|Setd3|Slc49a4|Mettl6|Golph3l|Pus3|Arih2|Sik1|Wdr43|Cers4|Nqo2|Rsph3a|Upf2|Acad11|Aopep|Gimap1os|Timm17b|Tbc1d…
T1_pre_HSC	Zzz3	0.906122	0.691264	0.214858	0.356703	0	0	1	Zzz3|Gtf3c2|Slc30a5|Eif2s1|Tsc22d4|Bahcc1|Prpf4b|Arid2|Slc35c2|Slf2|Parl|Cox8a|Huwe1|Kdm1a|Snrnp25|Noc2l|Nup155|Wdr82|Esam|Nelfb|Kctd20|Ints2|Rnf14|Dhx9|Metap2|Gm12940|Nme1|Oxr1|Copb2|Bnip3l|Sap130|Ralbp1|Nsmce3|Poldip3|Nucb1|Ulk1|Btbd7|Pak1ip1|Pcnt|Med6|Eif3f|Elmo1|Wdr36|Ttc39b|Tut7|Zfp637|Gm1673|Mrpl3|Wdr89|Sf3b3|Macroh2a2|Myc|Map3k15|Ift46|Gm29408|Srsf1|Ssbp3|Eif4g3|Rhoq|Sf3a3|Igfbp4|Cstf2t|Ca…
T1_pre_HSC	Hes6	0.630347	0.479744	0.150602	0.356628	0	0	1	Hes6|Svbp|Kmt2b|Grpel1|Ndufa13|U2af1|Zfp511|1110038F14Rik|Exosc9|Bin3|Poglut2|Tsen15|Alas1|Srprb|Wdr61|Ufm1|Vps26c|Ano6|Gins4|Mpv17|Stx6|Polr2c|Opa1|Psmd11|Vps29|Fitm2|Eif2d|Fam177a2|Naa35|Nup50|Chp1|Luc7l3|Rtf2|Naa25|Vps41|Fam222b|Nfxl1|Nrep|Snapc3|Scamp3|Polr3b|Mtor|Ubxn4|Poldip2|Syap1|Rps6kc1|Agpat5|Ttc4|Akap11|Casp3|Polr3e|Thsd1|Smim24|Nt5c|Otud7b|Mycbp2|Fance|Rab8b|Nans|Tmbim4|Glmp|Vps37b|Ps…
T1_pre_HSC	Hmg20b	0.828147	0.630134	0.198013	0.356616	0	0	1	Hmg20b|Rars|Bambi|Vps11|Alg14|Smyd2|Vmn1r81|Uck1|Etfb|Gnl2|Srr|Nme1|Tbc1d2b|Olfr1307|Spr|Fchsd2|Fam50a|Mtss2|Gtf3c5|Rnasek|Gstm7|Zfp956|Sec24b|Rbms2|Dym|Fam169b|Plbd2|Esf1|Tmem256|Olfr1336|Adar|Akna|Snap47|Atg13|Cnot3|Gm42742|Midn|Aqr|Ufc1|Pwwp3b|Plekho1|Vps29|Napg|Abhd17a|Ralb|Zfp512|9930111J21Rik2|Usp19|Khdrbs3|C1d|Rab5if|Ccdc88b|Szrd1|Map3k11|Gprc5b|Zc3h3|Firre|Gpr137|Vmn1r46|Lrsam1|Fnip2|Ppfi…
T1_pre_HSC	Zfp664	0.905427	0.690834	0.214593	0.356616	0	0	1	Zfp664|Metap1d|Wdr33|Chchd1|Ubr4|Yipf5|Cux1|Polg|Cep131|Klf13|Pex19|Npepl1|Emilin1|Marchf7|Aldh18a1|Nemf|Polr3k|Otub1|Zdhhc20|Setd3|Nudc|Fntb|Prcp|Spag9|Gabpa|Rrm2|Cnot2|Polr1c|Atxn7l3|Zfp568|Pitpnm1|Cib1|Calcrl|Abhd13|Rfc3|Gabarapl1|Atp6v0b|Csnk1e|Pafah1b2|Abracl|Golph3l|Alyref|Cttn|Cdc5l|Kat8|Sf3a3|Plcl1|Rhoh|Rai14|Abhd17a|Glo1|Dhx9|Egln2|Map7d1|Ccar2|B2m|Traf4|BC005624|Ssbp2|Trub2|Ttc1|Clasp1|…
T1_pre_HSC	Sp3	0.770343	0.587057	0.183286	0.356524	0	0	1	Sp3|Efhd2|Usp34|Psme4|Sec61a2|Irf2|Gfi1|Ppp6c|Nus1|Gtf2a1|Zfp629|Pwwp2a|Mta3|Ptp4a1|Ipo7|Taf1d|Tada1|Wdr13|Cop1|Tmem126a|Mdm4|Wwox|Zfc3h1|Ncoa7|Bap1|Apeh|Kpna6|Apool|Polr3g|Rnpepl1|Rassf1|Dap3|Ctdspl2|Smc6|2310061I04Rik|Gm46430|Mef2a|Paf1|Myo9b|Picalm|Zfp36l1|Eci1|Tm9sf1|Mrps2|Sp1|Fpgs|Ppdpf|Tmf1|Zbed4|Gfm2|Fbxl3|Rnf34|Gm37567|Mylip|Fbxo33|Pkn2|Tor1aip2|Unc45a|Comtd1|Rnf5|St8sia4|Ankrd11|Cbfa2t2|…
T1_pre_HSC	Tbpl1	0.650687	0.496187	0.1545	0.356346	0	0	1	Tbpl1|Timeless|Prkag1|Ifnar1|Zfp644|Brcc3|Atp5md|Nkiras2|Prr12|Atp6v1c1|Mef2a|Ccm2l|Polr1e|Dohh|Gnl1|Mmd|Nudt2|Dmwd|Ufc1|Cisd2|Psmg1|Esco1|Pdap1|Bad|Pold2|Nbeal2|Agps|Tlk2|Ddx52|Cmtm3|Vps4a|Ndufa3|Abitram|Rxrb|Srpk1|Lipa|Ten1|Rfc5|Mrpl17|Rrp9|Jade2|H2aj|Slx1b|Borcs8|Pmm2|Ammecr1|Kif3b|Zfp574|Hbs1l|Ubtd1|Orai3|Foxj3|Rfng|Cenpk|Stx12|4930503L19Rik|E2f1|Ppp2r5e|Hoxb5|Nmt1|Cpne8|Cytip|Tmem168|Nfatc1|…
T1_pre_HSC	Gtf2ird1	0.651382	0.493461	0.157921	0.35624	0	0	0.961538	Gtf2ird1|Pgam5|Gfer|Mydgf|Gtf3c2|Odf2|Smarcc2|Rrp15|Phf23|Washc5|Clic4|Grina|Sucla2|Rbfox2|Mrps12|Anp32a|Polr2f|Ndufa2|Champ1|Uchl3|Nbr1|Bzw2|Erh|Ctu2|Pqbp1|Tmem183a|Snf8|Per1|Epb41l4b|Psmc1|Calm2|Atp6v1c1|Ube2a|Pih1d1|Psmd4|Cdc42bpb|Pip4p1|Naa40|Timp3|Naa60|Puf60|Pear1|Itpk1|Zfp821|A230004M16Rik|Vdr|Sbno2|Sox4|Mef2a|Fosb|Egr1|E2f1|Junb|Slc9a5|Maz|Nfe2|Arnt|Ets2|Nfyc|Tcf3|Fosl2|Ahr|Nr6a1
T1_pre_HSC	Prdm5	0.664265	0.504848	0.159416	0.356166	0	0	0.653846	Prdm5|5530601H04Rik|Lrif1|Nqo2|Yes1|Bmt2|Tm7sf2|Pdk2|Dock8|Thap7|Fancb|Chst12|Unc119b|Pik3ap1|Ppwd1|2310022A10Rik|Mogs|Bphl|Pkia|Desi1|Firre|Ankzf1|Rhebl1|Mat2b|Trak1|Lmf1|Igflr1|Glb1l|Spata13|Gimap5|Zfp989|Plekha8|Gm20721|Arfgef2|Ggta1|Zfp90|Cited2|Exog|Zfp523|C430049B03Rik|Sh3kbp1|Cnot4|Dnaaf2|Depdc1a|Gm46430|Hspb11|Rreb1|Zfp830|Ccdc69|Col11a2|Gigyf2|Zbtb33|Pus7l|Acadsb|Decr2|Atg7|Agtpbp1|Gm363…
T1_pre_HSC	Patz1	0.815365	0.62465	0.190715	0.356008	0	0	1	Patz1|Smu1|Clk1|Srp54a|Tm9sf2|Map3k7|Uqcrfs1|Atrx|Smarcc1|Etv6|Nfx1|Pigs|Exoc6|Ncor2|Tor1aip2|Pigu|Phf14|Wac|H1f2|Adprh|Ssb|Naxe|Uqcrc2|Rae1|Lyl1|Sh3bgrl|Stard4|Apc|Api5|Ppan|Wdr45b|Ddx39|Cnot10|Nacc1|Gpatch8|Irak1|Zfp318|Mrpl51|Ncf2|Nfkb1|Lamtor4|Morc2a|Rbis|Dmwd|Pes1|Camkk2|Anapc2|Pts|Gata2|Snapc5|Ubl3|Vmn2r124|Elf2|Cdk17|Fos|Arid1a|Elf1|Efhd2|Metap1|Ube2e3|Ppp2r2a|Iqsec1|Ybx1|Sp1|Hk1|Kdm2b|Cbf…
T1_pre_HSC	Ets1	0.828042	0.635065	0.192977	0.355905	0	0	1	Ets1|Nr2f6|Sec23a|Igf2r|Timp2|Notch3|Cep120|Cgnl1|Plod1|Rassf3|Rbm28|Ube2o|Fmnl3|Cemip2|Btbd2|Zcchc24|Synj1|Thap4|Hexim1|Ctsl|Psmd3|Bambi|Comtd1|Arhgap31|Evl|Mnat1|Mpp5|Atp6v1d|Trerf1|Pgm1|Bin2|Fcsk|Ppm1d|Tceal8|Fancl|Samsn1|Gba|Lamtor3|Aarsd1|Fbxo8|Dpysl2|Ptprc|Zdhhc7|Asap1|Nrros|4933407K13Rik|Ptprcap|Pfkfb3|Dnajc13|Slc39a11|Arid3b|Nos3|Rhoc|Itgav|Sash3|Gngt2|Pdap1|Tfe3|Naa35|Tmem204|Insig2|Phf2…
T1_pre_HSC	Hhex	0.890283	0.684617	0.205666	0.355662	0	0	1	Hhex|Trpc4ap|Gm49971|Hibadh|Eif1|Erbin|Psmd9|Eif4e3|Sub1|Dr1|Rb1cc1|Prps1l3|Tcf25|Scamp2|Triobp|Arpc1a|Ppp2r5c|1810013L24Rik|Ddx21|Preb|Nob1|Ndst2|Ikbkb|Xpo4|Olfr1247|Spsb3|Efr3a|Riok3|Ube2d3|Ube4a|R3hdm1|Rxrb|Ncor1|Tmem230|B4galt6|Ufsp2|Gpr84|Nol7|Txnip|Gm47594|AC160336.1|Rpl27|Capza2|Flna|Mindy4|Gm42783|Olfr1156|Ppp2ca|Uqcrc1|Fto|Gm48604|Ddx50|Luc7l2|Usp38|G3bp1|Dcp1a|Ddx46|Srebf2|Hdlbp|Sh2b1|N…
T1_pre_HSC	Prdm4	0.780722	0.598296	0.182426	0.355658	0	0	0.923077	Prdm4|Tlk2|Rragc|Erp44|Adprhl2|Arrdc1|Zfp148|Farsa|Ttc13|Upf2|Prmt3|Tent4a|Mllt10|Mrpl50|Elp2|Klhdc10|Nup88|Gabpa|2310022A10Rik|Impad1|Cd9|Atg4b|Mpp1|Dcun1d1|Sppl3|Cluh|Eef2kmt|Pole3|B9d2|Baz2a|Vps72|Acp6|Lrrc1|Anxa1|Osbpl8|Eps15|Dock10|Zbtb41|P2rx1|Heg1|Riox1|Bcl9|Pdcd11|Gtf3c2|Nup43|Entr1|Decr1|Nae1|Trim32|Lemd3|Riok1|Mia2|Sec22a|Nfe2l2|Crybg3|Pold2|Mtf2|Yif1b|Atad2|Tinf2|Zbtb4|Zeb2|Tet3|Ndufb1…
T1_pre_HSC	Crebzf	0.719353	0.550998	0.168354	0.355651	0	0	0.923077	Crebzf|Polb|Speg|Riox1|Hps5|Cyhr1|Dsel|Tspan13|Ints11|Lrch4|Tmem170b|Bcor|Entpd5|Adk|Scmh1|Mrps34|Ubxn8|Arpc3|4632427E13Rik|Gria3|Fyttd1|Zc4h2|Ctu1|Dpp8|Hace1|Idi1|Elac2|Lpgat1|Map4k5|Bcl9|Depdc5|Sugp2|Vps37a|Ing2|Taf2|Larp4|Nfat5|Sox12|Dcun1d2|Plekhg5|Zfp518b|Zkscan5|Myo7a|Msrb2|Acsl3|Mtx1|Snap47|Bloc1s2|Ccng2|Rraga|Zmiz1|Xpc|Zfp335|Stk38l|Cerox1|Csf2rb|Atp8b2|Larp1b|Tbp|Prmt1|Cwc25|Pxk|Polr3a|P…
T1_pre_HSC	Pknox1	0.638579	0.484858	0.153721	0.35564	0	0	0.846154	Pknox1|Upf3a|Atg12|Lig3|Cntln|Pex2|Mrps33|Mad2l1bp|Nfe2l2|Slc35e2|Mrpl49|Resf1|Enkd1|Scamp3|Pkia|Trim56|Stxbp5|0610010F05Rik|Mrtfa|Siva1|Dtd1|Psenen|Mphosph9|Tmem209|Med20|Mrpl58|Esco1|Ercc8|Ap4s1|Lin9|Stat2|Fxn|Gm17491|Ksr1|Zfp46|Edem1|Top2a|Usp53|Gnb2|Spire1|Gtf2h1|Cenpi|Eml5|Ppp2r3c|Bloc1s1|Nol11|Zfp965|Myof|Etaa1|Tmem176a|Gnb4|Usb1|Gm14325|Gm13568|Stat4|Hsd3b7|Pafah2|Msl3l2|Flt3|Nr1d2|Apba3|9…
T1_pre_HSC	Mycn	0.856947	0.659098	0.197848	0.355557	0	0	1	Mycn|Def6|Ikzf2|P2rx1|Dnmt3b|Phgdh|Bhlhb9|1190007I07Rik|Hsp90aa1|Eif4e|Rbm38|Slc25a13|Hprt|Rab38|Hoxa7|Gm49336|Nmt2|Wtap|Pde3b|Dpy30|Gpbp1|Tuba4a|Cand1|Ppie|Topbp1|Zfp942|Tnks|Tmem8|Cisd2|Rpusd4|Zfp148|Prr3|Zzz3|Mphosph6|Mms19|Gm42653|Arf6|Tma16|D17H6S53E|Pitpnm1|Ccnh|Abcc1|Hdac2|Fbl|Cnot3|Inhba|Rfxank|Rxrb|Nop56|Mcm4|Aldh18a1|Nras|Tmem29|Hspa9|Utp18|Ppat|Mybbp1a|Npm1|Exosc5|Lyar|Ampd2|Lap3|Mcm2|…
T1_pre_HSC	Ctcf	0.772815	0.591834	0.180981	0.355504	0	0	1	Ctcf|Smc1a|Wasf2|Uhrf1bp1l|Kcnq1ot1|Cnn2|Ehmt1|Celf1|Tm9sf3|Tspyl1|Ube3b|Ddx6|Prelid3b|Cs|Gm16344|Actn4|Usp8|Tcea2|Trp53bp1|Rab18|Smarcd2|Chchd3|Per1|Gnai2|Fis1|Nsd3|Elf2|Xpo6|Tom1l1|Cyp51|Pacsin2|C1qtnf12
T1_pre_HSC	Atf7	0.729191	0.557457	0.171734	0.355383	0	0	0.923077	Atf7|Dnajc11|Ppp2r5a|Olfr338|Impa1|Zfp467|Casc3|Arl13b|Fam118b|Tdrkh|Qser1|Zfp553|Baz2b|Lpgat1|Cebpg|Metrn|Bicd2|Tomm6|Rchy1|Rsrc1|Snx19|Ciao1|Dmtf1|Snhg12|Evc2|Atxn7l3|Zfp81|Ech1|Atraid|Fads3|Fam126b|Mpp5|Ufd1|Tmem254c|Zbtb44|Rngtt|Abcd4|Zfc3h1|Tmem170b|Vwa5a|Telo2|Trim11|Arhgap5|Lancl2|Adi1|Mapkapk2|Ctsd|Snx25|Csf1|Zscan21|Trim41|Copa|Fam120b|Ilk|Tkt|Irf6|Naa10|Birc2|Sphk2|Gabarapl1|Vpreb1|Thad…
T1_pre_HSC	Zbtb1	0.676211	0.509131	0.16708	0.35538	0	0	0.884615	Zbtb1|Sos2|Braf|Czib|Gtdc1|Gemin5|Klf16|Tfdp2|Iqsec1|1700037H04Rik|Ttpal|Ptpn23|Repin1|Pacs2|Tarsl2|Naa16|Gm47578|Fam45a|Pigb|Gigyf2|A630089N07Rik|H6pd|Fam122b|Wdfy1|Pigm|Phka2|Trip11|Ifitm1|Pdzd8|Tor1a|Mocs1|Gnpda1|Actr5|Cbll1|Tsc22d3|Cenpt|Arhgef7|Dram2|Bcl6b|Mycbp|Actr10|Hilpda|AL731706.1|Rcor3|Gm47922|Zfp358|Smc6|Fra10ac1|Npepl1|Dlk1|Fbxw2|Zfp950|Guca1a|Eif2d|Mettl6|Abhd13|Nsmce3|Atp5o|Prc1|S…
T1_pre_HSC	Tgif2	0.707269	0.537638	0.169631	0.355372	0	0	0.846154	Tgif2|Anapc10|Coq5|Zc3h10|Ankrd27|Atg3|Ocln|Per1|Crtc1|Gm4724|Alg13|Trak1|Haus7|Ogg1|Cep44|Hibch|Inpp1|Dnttip2|Nnt|Sfswap|Pcbp4|Srpk2|Abitram|Ankle1|Rnf31|Clp1|Mri1|Cacnb2|Lbhd1|Rnasek|Spout1|Nemp2|Tubg1|Spopl|Agk|Olfr552|Atxn7l1|Snap29|Nsun3|Scfd2|2610021A01Rik|Capn7|Cela1|Alkbh4|Gm33167|Sema4f|Mdm1|Vps13a|Ptpre|Abca7|Rpusd3|Trim41|Ppp1r10|Tgfbr2|Zbtb37|Lrrfip2|Impa1|Gm27048|Ptrh1|Maz|Emid1|Plcg…
T1_pre_HSC	Klf13	0.736746	0.566788	0.169958	0.355228	0	0	1	Klf13|Erlin2|Lrrc47|Man1c1|Sema4d|Zfp664|Rasgrp2|Tmtc4|Arl5b|Lrp6|Gbp3|Rasa3|Axin1|Mrps21|Mrpl21|Abcf1|Ifih1|Dnaja2|Actr10|Smad3|Hexdc|Mapk9|Ankle2|Olfr393|4833439L19Rik|Ppip5k2|Prkch|9330162G02Rik|Atf1|Cmas|Ddx54|Naga|Dguok|Aars|Gon4l|Fcer1g|Abcg2|Gm12992|Cuedc2|Srp54c|Gm37204|Chil5|Crim1|Uvrag|Msantd4|Med1|Gm29683|Ints1|Dusp22|Slc35a5|Myct1|Actr2|Gpr108|Igbp1|Gm26532|Washc1|Atxn7l3b|Upf3b|Gm456…
T1_pre_HSC	Aebp2	0.832923	0.643135	0.189788	0.355114	0	0	1	Aebp2|Bahcc1|Taf4|Rpa1|Cfap36|E2f4|Xrn2|Thoc7|Cd9|Ppp1r9b|Aimp2|Gm49172|Tgfbr2|Dhx38|Fbxo42|Egln2|Nsmce1|Ccny|Riok2|Cdca7|Hbs1l|Nup50|Tcerg1|Zc3hc1|Pcnt|Tbl1x|Rad50|Ascc2|9130401M01Rik|Senp2|Cad|Dmac1|Clca3a1|Pbx1|Slc25a37|Wwp2|Ccdc127|Stt3b|Dus1l|Mapre2|Aftph|Rheb|Vps52|Rbm22|Klhdc10|Lrba|Slbp|Gmppa|Cdca7l|Acp6|Ruvbl1|Mpg|Mtor|Hat1|Dhfr|Zfp687|Cep83os|Ino80d|Ctsw|D16Ertd472e|Akr1e1|Zdhhc5|Mcm3|D…
T1_pre_HSC	Eea1	0.732827	0.564386	0.168441	0.355007	0	0	0.923077	Eea1|Nmd3|Wdr92|Usp31|Bad|Cstf3|Vav3|Supt6|Tctn2|Rest|Trmt10a|Gga3|Mllt10|Sh3bp5l|Mrs2|Gcn1|Abcd1|Hsd17b4|Ufsp2|Dscc1|Arfgap1|Stimate|Prmt7|Plaur|Prkdc|Sars2|Gfod2|Polb|Vbp1|Ap1g1|Cep250|Acsl3|Naa40|Ift57|Abcf3|Dnal4|Prpf19|Acp1|Polr3b|Krt18|Rab34|Smap1|Depdc5|Mrpl50|Adgrl1|Ntan1|Sppl2b|Jade3|Gnb4|Slc25a15|Bet1|Naa10|Poldip2|Bcl2|Zcchc8|Ipo8|Map2k5|Ralgapa1|Rab24|Slc35a3|Obsl1|Tsen54|Arid4b|Acadm…
T1_pre_HSC	E2f5	0.688897	0.527553	0.161344	0.354948	0	0	0.923077	E2f5|Gpr107|Adcy6|Epb41l2|P2ry1|Psmd11|Hip1|Fkbp5|Tsen34|Vangl2|Crtap|Irf2bp2|Zbtb18|Stxbp1|Trit1|Chsy1|Spindoc|Phc1|Phf10|Nynrin|Tmem119|Slc7a8|Gm38287|Taf1|2310033P09Rik|Dpm3|Khdrbs3|Tctn2|Uspl1|Scaf1|Tmem263|Slc16a7|Slc35g1|P3h4|Wasl|Ddx28|Zfp451|Zfp560|Mtfp1|Slc52a2|Heph|Ckap2l|Robo1|D16Ertd472e|Heatr3|Zfp292|Clpb|1110051M20Rik|Mfap2|Gtf2f1|Serpine2|Bnip2|Lmbrd2|Zfp398|Lpcat2|Gba|Nhsl2|Kmt2b|…
T1_pre_HSC	Plagl2	0.825805	0.638834	0.186971	0.354906	0	0	1	Plagl2|Lsm14a|Snx2|Zmynd11|Cyth1|Ptpn11|Vrk3|Rcsd1|Mrpl13|Atxn2l|Cse1l|Dnajb6|Ggnbp2|Phpt1|Amfr|Fnbp1|Rbm17|Atp5d|Iffo2|Wbp11|Zfp24|Crlf3|Ddx21|Ralgapa1|Capza1|Sfpq|Mrpl17|Hmg20a|Ppp6r3|Apeh|Tnpo1|Smim3|Tardbp|Vps26c|Caprin2|Kdm3b|Exosc4|Plrg1|Ptcd2|Fam53c|Wipi2|Vmn1r207|Gm45140|Setx|Dtnbp1|Akap13|Atxn7l3b|Gm43014|Gm7967|Gm28268|Fnta|Disc1|Metap2
T1_pre_HSC	Nfatc1	0.686585	0.530256	0.156329	0.354648	0	0	0.923077	Nfatc1|Naa30|Ppm1b|Erlin1|Prr5|Dus3l|Tmem30a|Trappc4|2210418O10Rik|Vps72|Fkbp5|Nom1|Tmem185b|Arf2|Lsm6|Nif3l1|Rpf1|Usf2|Ap1m1|Nadk2|Tbc1d14|Bach1|2310009B15Rik|Epm2aip1|Uck1|Chmp2b|Commd10|Dynll2|Zmat2|Fbxl17|Ubr1|Hnrnph2|P2ry1|Ciao2b|Mtmr3|Kifbp|Ppil1|Usp14|Klk8|Pde4b|Lims1|Mllt10|Oard1|2510002D24Rik|Pter|Fchsd2|Gnpnat1|Pdcd4|Taf6|Gmps|Fbxl3|Ift80|Zbtb44|Golph3l|Stimate|Plpbp|Dancr|Rab2a|Ablim1|…
T2_pre_HSC	Satb1	0.802442	0.463001	0.33944	0.346335	0	0	0.842105	Satb1|Tinagl1|Ccng2|Cept1|Il17ra|Iqgap2|Trmt1l|Ubald2|Rufy3|Cdadc1|Epm2aip1|Supt3|Vav3|Selenbp1|Parp9|Atp2a3|Ikzf2|Zmym3|Fam111a|Gnpda2|Cst3|4930447C04Rik|Fau|Zbtb10|Dhx35|Cetn3|Hacd2|Abcb6|Atl2|Dag1|Me2|Stxbp3|Cdc123|Gm45322|Vipr2|Gm47398|Nup214|Inpp5a|Pus10|Med20|Aldh2|Cfp|Fancm|Nup98|Cdc37l1|Ppp2r5d|Mef2a|Tgif1|Ttc39b|Jmjd6|Gm47071|Tmx3|Stk11ip|Olfr839-ps1|Abcc4|Supt4a|Hmmr|Hbp1|Prmt7|Ikzf1|Co…
T2_pre_HSC	Hlf	0.813039	0.523115	0.289924	0.334896	0	0	1	Hlf|Gm45885|Gm10800|Rpl12|Rrp1b|Nap1l1|Nr2f2|Osgin1|Rpl23|Ap2b1|Gm44894|Ptk2b|Gm44066|Selplg|Ncoa4|Ilkap|Med1|Rpl21|Tsc22d1|Ddx5|Rpl3|Hnrnph1|Ecm2|Celf2|Tmem154|Per1|Ubr5|Eef2|Sumo1|Calcrl|Xk|Ehd1|Mgst1|Flt1|Eif4a1|Dnaja2|Magoh|Sumo2|Mctp1|Bzw2|Fbxo3|Mcl1|Inpp4a|Pcbp2|Rgs18|Il27|Usp9x|Chil1|Brwd1|Zfx|Ago3|Srebf2|Mbnl2|Rbfox2|Ppp6c|Lztfl1|Gm527|Naa60|Prnp|Pik3r1|Tm9sf3|Adrb2|Kbtbd7|Cyfip2|Nlrc4|Pf…
T2_pre_HSC	Gfi1	0.824779	0.535927	0.288852	0.334169	0	0	0.947368	Gfi1|Haus4|Fam76b|Wdr18|Farsb|Ptpn6|Kif7|Mmd|Sp3|Xndc1|Suz12|Actr8|Tmx1|Fam117b|Kmt5c|Nek9|B3galnt2|Nup35|Usp14|Hnrnpll|Cmah|Mmachc|Dapp1|Ccdc22|Mrgbp|Cln6|Heatr1|Rnf8|Dgkd|Phkb|Bmi1|Ccdc6|Sla|Klhdc10|Ncaph|Ctnnal1|Hbegf|Chka|Fgd1|Mfsd13a|Kantr|Agpat5|Gpbp1|Rnf141|Tmem9|Rnf219|Taf4b|Fam122a|Ormdl1|Speg|Lats1|Sox5|Zrsr1|Dpp9|Slc25a16|Gm36816|Tk2|BC034090|Egr1|Sema4d|Top1|Map2k5|Gm47621
T2_pre_HSC	Runx1	0.876869	0.578356	0.298513	0.332719	0	0	1	Runx1|Lgals9|Arl5a|Copb1|Phgdh|Vars|Atp6ap2|Bahcc1|Fto|Lyz2|Gabarapl1|Rnmt|Farsb|BC005537|Crlf3|Ncoa7|Plcg2|Tbl1x|B4galt4|Vapa|Ppan|Dr1|Olfr1250|Ipo5|Cul1|Ube2b|Trmt2a|Mtx1|Gm47283|Miga1|Ehbp1l1|Add1|Ahctf1|Gm17494|Ikzf2|Was|Pbx1|Rnf220|Sash3|Celf2|Laptm5|H6pd|Ikzf1|Gfi1|Il18rap|Timp1|Traf3ip3|Cbfa2t3|Cd44|Bcl2l1|Otud4
T2_pre_HSC	Hif1a	0.851353	0.561033	0.290321	0.332595	0	0	1	Hif1a|Rasa1|Amd1|Dok2|Zmym2|Proser1|Eps15|Wac|N4bp2|Gm20594|Hnrnpul2|Cmah|Hacd4|Fyttd1|Cnot2|Abce1|Dr1|Kpna3|Ogt|Hnrnpa0|Fam98b|Epb41l4aos|Gorasp1|Stxbp5|Smarcc2|Suco|Szrd1|Zfp280d|Pde12|Pot1a|Ikzf2|Pycr2|Arfgef1|Sec11c|Ugcg|Ddx3x|Fam114a1|Lrba|Ddx21|Ero1l|Smc2|Rit1|Nr2f2|Hipk3|Tial1|Aggf1|Hk1|Msantd3|Patz1|Zmynd8|Zfp747|Trit1|Sec61g|Sumf1|Zfp292|Rnmt|Rnf187|Wsb1|Nup210|Fam210a|Uba6|Zfp395|Pfkl|S…
T2_pre_HSC	Smad5	0.656524	0.467002	0.189522	0.323691	0	0	0.947368	Smad5|Zc3h15|Eftud2|Spin1|Erp29|Mrpl13|Pdhb|Rtf1|Sar1a|Gfpt1|Atl3|Ssr2|Mtpap|Sel1l|Ogdh|Nip7|Safb|Snap23|Eif4ebp2|Galk1|Scap|Kansl2|Tma16|Usp48|Sgta|Nono|Tial1|Pak1ip1|Ndufv2|Galnt1|Ankle2|Dusp2|Utp14a|Lage3|Tmem176a|Terf2ip|Gm33027|Snx10|Uchl5|Armcx2|Snrpd1|Hspd1|Trio|Nom1|Stard5|Rabggtb|Mycn|Dut|Sox4|Zfp503|Paics|Ncor2|Ssbp1|Smad2|Max|Yipf3|Rbm41|Mthfd1l|Prex1|B3gnt7|Amd1|Tsc22d3|Ehd1|Scoc|Grn|…
T2_pre_HSC	Gtf3a	0.829553	0.599485	0.230068	0.323216	0	0	0.894737	Gtf3a|Casc3|Pdap1|Pkp4|Lsg1|Me2|Polr3k|Mta3|Lonp2|Qtrt2|Kidins220|Mogs|Prodh|Bcl2l1|Mrps15|Ergic2|Haus1|Tsfm|Spout1|Exosc3|Mrps12|Rbbp8|Tubg1|Rpap3|Pdcl|Gtf2h2|Arhgap12|Cks2|Psmc4|2310033P09Rik|Rsl24d1|Gsk3b|Ppm1b|Nfe2l1|Yipf5|Pih1d1|Pacc1|Rrs1|Qsox2|Ccdc58|Tlk2|Pip5k1c|Mkrn1|Gm17555|Kcmf1|Usp6nl|Hgsnat|Mbd2|Stx16|Tnip1|Nop14|Tmem161a|Zscan21|Mov10|Bcat2|Rbm6|Gm43508|Cpsf4|Mn1|Rps6ka3|Dync1li1|Ab…
T2_pre_HSC	Lin28b	0.781341	0.567605	0.213736	0.322382	0	0	0.947368	Lin28b|Mrps24|Dennd6a|Ralgps2|Cdc40|Mov10|Speg|Zc3hav1l|Rnf168|Scmh1|Nme7|Timeless|Kif1b|Fastkd1|Abcb8|Gck|Exosc1|Esyt1|Mad1l1|Tnfrsf21|Pdcd7|Tshz3|Slc39a10|Socs6|Chchd6|Rangap1|Ikzf5|Ormdl2|Bcas3|Map3k4|Hsph1|Map2k7|Pelp1|Scnm1|Ralgapa1|Rrp8|Inpp5b|Gins4|Sephs1|Pmvk|Cdc37l1|Golga4|Arfgef1|Zeb2|Acp6|Grsf1|Rad9a|Gzf1|Mtres1|Tle1|Snx8|Top1mt|Usp2|Fmnl2|Dcaf12|Csf3r|Rbbp8|Acadm|Scamp1|Zdhhc20|Dhx33|…
T2_pre_HSC	Gata2	0.827672	0.604053	0.223619	0.322112	0	0	1	Gata2|Mllt3|Nxn|Rplp2|Rpl26|Cers5|Meis1|Cbfa2t3|Foxp1|Wdr26|Chd4|Gabarapl1|Add1|mt-Cytb|Ifitm1|Palm|Adipor2|Nolc1|Rbpms|Eif4ebp2|Psmb4|Runx1|S100a11|Gm37376|Cbln3|Bckdk|Nudt3|Tor2a|Ppp1r12c|Mkrn3|Arsb|Myct1|Fbxw11|Tspan14|Rpl23|Gcnt2|Pisd|Lats1|Angpt1|Tal1|Arid1a|Lztfl1|Ppp6r3|Spop|E2f1|Eif4g1|Lasp1|Inpp4a|Pi16|Banp|Hint1|Scaf11|Sec62|Myb|6430548M08Rik|Plekha5|Uck2|Ppp1r15a|Golga4|St7l|Rest|Edn1|…
T2_pre_HSC	E2f1	0.685037	0.498416	0.186621	0.321603	0.002	0.00725764	0.736842	E2f1|Prim1|Lrr1|Eif2b5|Wdhd1|Bag4|Mcm7|Pkmyt1|Tex30|Tonsl|Tubg1|Gins3|Chaf1a|Ap4s1|Rad51|Tvp23b|2610044O15Rik8|Mcmbp|Camk2a|Gm37401|Mphosph6|Bex1|Map4k1|Tipin|Hells|Gins1|Syk|Dhrs7b|Gmnn|Cdkn2aipnl|Zfp367|Dazap1|Pik3ip1|Spef1|Wee1|Coa6|Cdc6|Riok1|2510002D24Rik|Lrrc8d|Pde6d|Asxl2|Gem|Tbpl1|Dck|Map3k3|Ncoa1|Pola1|Pold3|Numb|E2f8|Emd|Taok2|Mcm5|Thap2|Ung|Pola2|Ywhah|Fancg|Rpa2|Cdc25a|Rnf122|Dtl|Rrm2…
T2_pre_HSC	Bcl11a	0.831065	0.623163	0.207902	0.319808	0	0	1	Bcl11a|Vars|Usp9x|Mtf2|Foxp1|Ptp4a1|Tal1|Rap1a|Adgrg1|Marchf6|Mapk14|Psip1|Def6|mt-Nd4l|Lrmp|Acadm|Pts|Runx1|Syngr2|Nol7|Elmo1|Bud23|Thyn1|Pole4|Zfp24|Nfkbiz|Etv6|Plcd4|Rhog|Zmynd8|Lmo2|Lsp1|Iqgap2|Lcp1|Cxcr4|Usp38|Dusp5|Hadhb|Ccnb1ip1|Herc1|Eif4enif1|Mafg|Tsc22d1|Sirt1|Naip2|Laptm5|Zfp36l1|Adat3|Arhgef1|Hnrnpf
T2_pre_HSC	Hoxa10	0.68783	0.505908	0.181921	0.319735	0	0	0.684211	Hoxa10|Mpc1|Ttc33|Mettl17|Thada|Rnf214|Vps39|Cilk1|Ofd1|Inpp5a|Nprl2|R3hdm2|Tcf4|Mphosph6|Fam204a|Zfp961|P2ry1|Slc22a5|Tyk2|Fam118a|Trim56|Orc3|Smtnl2|Ccnb1|Fbxo31|Kdm3b|Vmn1r58|Tdrkh|Gm29542|Cstf2t|Zc3h8|Mboat2|Neu1|Rev3l|G2e3|Gemin8|Bnip2|Arf5|B4galt3|Phf13|Hs2st1|Gm43361|H6pd|Prdm15|Atxn7l1|Caprin2|Acaa1a|Ada|Zfyve21|Zc3hav1l|Zfp839|Cep72|Fmnl3|Asap1|Gm31614|Gsdme|Gm44777|Lsr|Ugcg|Gosr2|Ankzf1…
T2_pre_HSC	Sp1	0.881814	0.663508	0.218306	0.319477	0	0	1	Sp1|Eps15|Atad1|Trappc8|Cnot7|Mtf2|Pus7|Ktn1|Plcl2|Prpf38b|Far1|Cacul1|Orc3|Ncoa4|Slc39a10|Rmnd5a|Cep63|Mtpn|Cnppd1|Ttc14|Anapc10|Cep192|Cggbp1|Hacd4|Nfat5|Tomm70a|Nup210|Ist1|Sp3|Phc1|Bcl7c|Gtf3c2|Nkiras2|Psip1|Ifitm2|Nip7|Armcx4|Cbfb|Pip4k2c|Ptbp3|Exosc4|Washc2|Brwd1|Med12|Xpr1|Rest|Alkbh8|Lcp1|Sh3glb2|Zfp800|Kif2a|Actb|Rab10|Insr|Kdm3a|Dkc1|Dnmt1|Skil|Was|Smarca5|Xiap|Iqgap1|Pak1|Rlim|Cdk6|Ada…
T2_pre_HSC	Sp110	0.671973	0.507718	0.164254	0.318558	0.001	0.00386512	0.947368	Sp110|Kcnn4|Arhgef6|Ctsl|Bmpr2|Mfap3|Wdfy4|Gm19590|Matk|Thoc2|Vav1|Taf1b|Rhoh|Gtpbp2|Zbtb17|Lyz2|Dennd2d|Mettl7a1|Hacd4|Myo1g|Mctp1|Son|Dlg5|Kansl1|Cyfip2|Pde4b|Trir|Atp11c|Echdc1|Chmp5|Swt1|Atp6ap2|Suco|Zfp869|Scaf4|Wapl|Apaf1|Cdc40|Crebrf|Zfp598|Csrnp1|Ep400|Pptc7|Pomk|Rnf113a2|Zfp866|Tmx4|Cd59a|Clip1
T2_pre_HSC	Spi1	0.623011	0.473962	0.149048	0.318287	0.001	0.00386512	0.947368	Spi1|Mgat4b|Mtmr6|P2rx1|A630089N07Rik|Jade3|Tfr2|Cept1|Tnks|Ibtk|Gm17066|Smyd3|Gp9|Atp8a1|Sla|Snhg14|Slfn2|Mctp1|Ddit3|Arhgap4|Rab3il1|Rrbp1|Tyrobp|Imp3|Nudt1|Klhl7|Pglyrp2|Cpne1|Rab9|Zfp990|Rbfa|Rpl10-ps3|Cpne8|Speg|Mterf3|Zfp934|Stard10|Zfp212|Arpc5l|Gm44510|Rnmt|Cyth4|Ttyh3|Hsf2|Chmp4b|Was|Taf5|Tnni2|Smim10l1|Usp54|9930014A18Rik|Galt|Dock10|Polr1a|Mpo|Treml2|Prtn3|Mtss1|Evi2b|Lrmp|Iqgap2|Dapp1…
T2_pre_HSC	Hoxa9	0.773614	0.586565	0.187048	0.317894	0	0	1	Hoxa9|Ostm1|Abhd11|Tsr1|B230354K17Rik|Aacs|Cdk18|Gpsm3|Knop1|Lats2|Rbm38|Mrpl39|Fnbp1|Nadk2|Wdr75|Rnf130|Wipi2|Tmem63a|Gsto1|Ubap2|Fdx1|Bms1|Was|Snhg17|Armc1|Nudcd1|Ppp1r10|Cercam|Ubfd1|Ank|Prkci|Ltv1|Baz1b|Hoxa5|Mrpl9|Msh2|Myd88|Tmed4|Ehd4|Rfc4|Rap2c|Abcc1|Matk|Mtrex|Igf2bp3|Rexo1|Taf1d|Rabggtb|Champ1|Auh|Cops7a|Shld2|Epc1|Nfkbie|Eprs|Dennd6a|Dhx9|Araf|Abhd10|Laptm4b|Ppp3ca|Atxn7l3b|Xpnpep1|Ccdc…
T2_pre_HSC	Myb	0.810655	0.619325	0.19133	0.317842	0	0	1	Myb|Ptk2b|Mmrn1|Ikzf1|Def6|Adcy7|Itga4|Morc3|Ptpn6|Selenbp1|Abce1|Caprin1|Taok1|Eya2|Hspa9|Ptgs1|Nfe2|Dnm1l|Alox5ap|Gls|Fcho2|Ncf2|Cyfip2|Il16|Tcf7l1|Fam107b|Igtp|Vim|Pmp22|Ctsh|Oit3|Lgals1|Runx1|Tmem37|Cdk6|St3gal5|Mat2a|Gcnt2|Smc4|Sf3b1|Slc18a2|Samsn1|Nudt4|Stk17b|Fli1|Spint2|Gfi1|Myo1f|Pabpc1|Atp2b4|Rtn4|Lnpep|Smarca2|Gbe1|Dock10|Srsf2|Bclaf1|Zfp281|S1pr1|Sh2d3c|Homer1|Rdh11|Prpf38b|Mbtd1|Slc1…
T2_pre_HSC	Mycn	0.866467	0.668017	0.19845	0.317147	0	0	1	Mycn|Def6|Ikzf2|P2rx1|Dnmt3b|Phgdh|Bhlhb9|1190007I07Rik|Hsp90aa1|Eif4e|Rbm38|Slc25a13|Hprt|Rab38|Hoxa7|Gm49336|Nmt2|Wtap|Pde3b|Dpy30|Gpbp1|Tuba4a|Cand1|Ppie|Topbp1|Zfp942|Tnks|Tmem8|Cisd2|Rpusd4|Zfp148|Prr3|Zzz3|Mphosph6|Mms19|Gm42653|Arf6|Tma16|D17H6S53E|Pitpnm1|Ccnh|Abcc1|Hdac2|Fbl|Cnot3|Inhba|Rfxank|Rxrb|Nop56|Mcm4|Aldh18a1|Nras|Tmem29|Hspa9|Utp18|Ppat|Mybbp1a|Npm1|Exosc5|Lyar|Ampd2|Lap3|Mcm2|…
T2_pre_HSC	Bptf	0.87231	0.676261	0.196049	0.316585	0	0	1	Bptf|Trim27|Hspa4|Ubn2|Ociad1|Actr3|Rbbp6|Papola|Anapc7|Tomm20|Cct7|Ivns1abp|Kpnb1|Txnrd1|Usp7|Wdr45b|Gng11|Tshz1|Rab18|Snx4|Sdf4|Srsf6|Mzt1|Plrg1|Hexa|Rab10|Sec61a2|Asnsd1|Rnf216|H2ac8|Bcl11a|Trp53|Slc25a24|Tnrc6a|Phf14|Pdxp|Zfp148|Cilk1|Rhno1|Ppp2ca|Rnf167|9430015G10Rik|Ywhaz|Tjap1|Canx|Kctd3|Csnk1a1|Vps41|Max|Elk4|Bzw2|Ublcp1|Ankrd17|Rps26|Padi4|Mrpl13|Rsf1|Rpl4|Chd2|Mrps15|Rest|Vps13b|Eif3e|S…
T2_pre_HSC	Smad4	0.735824	0.566593	0.169231	0.316554	0	0	0.947368	Smad4|Lpcat1|Ube2z|Srebf1|Jagn1|Vti1b|Stard4|Topors|Paf1|Smarce1|Klhl5|Itih5|Ppm1f|Bcl7c|Gm47821|Mllt3|Usp48|Klf9|Bank1|Pmpcb|Klhl6|Ehd4|Mrpl44|Vps13d|Necap2|Nmt2|Sec11a|Rhno1|Calm3|Rasip1|Stk11|Zfand6|Arid1a|Ilf2|Stoml2|Fam20b|Zmynd8|Themis2|Pigq|Zc3h14|Tlnrd1|Puf60|Rtn4ip1|Gm42659|Arid4a|Gm13568|Aars|Ifit2|Cog5|Slc45a4|Tmem186|Spic|Rbpms2|Olfr1385|Shld2|Tcf4|Il1b|Ube2e1|Prrc2c|Skil|Atp2a2|Fam12…
T2_pre_HSC	Mynn	0.678916	0.518303	0.160612	0.316511	0	0	0.789474	Mynn|Acbd3|Aen|Fbxo42|Pno1|Stk4|Washc5|Bscl2|Arhgap21|Homer1|Hps5|Cnrip1|Fam104a|Pbdc1|Casc3|Cbll1|Psmd11|Dync1li2|Asxl1|Nt5c3|Exosc3|Terf2|Prps1l3|Krit1|Ammecr1|Thumpd3|Cyyr1|Pml|Tbc1d1|Cox15|Pus3|Odr4|Thoc3|Dele1|Mrps26|Dhx33|Dop1a|Prr12|Bud31|Ufsp2|Dnajc18|Stx7|C1qbp|Klf4|1110059E24Rik|Tex2|Kidins220|Dusp18|Nol6|Ap1ar|Exosc10|Mcts1|Trmt13|Rflnb|Rnpc3|Phf21a|Ubqln2|Tinf2|Kpna2|Foxj3|Ripor1|Gm42…
T2_pre_HSC	Hif3a	0.590447	0.458326	0.132121	0.315618	0.002	0.00725764	0.947368	Hif3a|Mau2|Tacc1|4930503L19Rik|Trim25|Uggt1|Nit2|Zfp931|Maml2|Samm50|Ppp2cb|Nipsnap2|Cbx6|1600012H06Rik|Kat5|Mkrn1|Nnt|Nicn1|Gstm5|Npc1|4930453N24Rik|Trub1|Maf1|Nfe2l2|Sec24b|Smyd3|Ss18l2|Acot7|Tomm40|Gm47408|Atp6v1h|Ikbkg|Stk25|Dock10|Gba2|Trmt1l|AU022252|Esyt2|Glrx2|Strip1|Lman2l|Poll|Rasa4|Gatb|Papolg|Dock9|Rapgef1|Gnl1|Arcn1|Zfp142|Wdr45b|Gbp2|Ap3b1|Elmo2|Maml1|Myef2|Adar|Pafah1b1|Tgfbrap1|Ka…
T2_pre_HSC	Terf2	0.796278	0.64662	0.149658	0.311878	0	0	1	Terf2|Plcl2|Hat1|Ldlrap1|Cenpx|Supt6|Srp68|Smg1|Nop2|Pop4|Pom121|Snhg5|Mynn|Rangap1|Ppif|Efcab14|9130401M01Rik|Mbd1|Tfdp1|Chaf1b|Ddx24|Dhx8|Fgfr1|Efhd2|Pgm2l1|Rps6kc1|Atp6v1e1|Txndc17|Pex11b|Trip4|Tmem256|Trip13|Cuedc2|Dnttip2|Utp3|Pdk1|Rbm12|Eid1|Scamp2|Pde12|Gm42669|Ndfip1|Polr3b|Pdcd4|Mob2|Rbbp9|Abhd10|Bri3|Zdhhc16|Epn1|Ccne2|Gm48678|Src|Ndufv2|Marcks|Lman2l|Rsl24d1|Bub1b|Tmbim1|Ttc17|Sgsm1|Zf…
T2_pre_HSC	Jund	0.773933	0.417172	0.356761	0.353753	0	0	0.947368	Jund|Jak2|1110038F14Rik|Msl2|Coq9|Gab1|Zc3h3|Vps37b|Rnf167|Sh3bp1|Daxx|Pdhb|Spag9|Anapc7|2310061I04Rik|Mxd4|Med1|Trappc4|Med13l|Ttyh3|Cab39l|Gpatch2|Dctn6|Zfp280c|2410004B18Rik|Adprh|Cry2|Dph5|Zbtb40|Wdr6|Mrps2|Igbp1|Plekhf2|Arid1b|P3h3|Gm44189|Pnkp|Elf1|Art4|Robo4|Erap1|Plec|Ahctf1|Cpt1a|Mpp1|Slc38a6|Fam241a|Fdx1|Mtmr9|Gle1|Six5|Trim12a|Nsd2|Exosc3|Ivd|Syvn1|Usp53|Naip2|Spcs1|Plk1|Rab11fip3|Cog6…
T2_pre_HSC	Zbtb11	0.741048	0.434686	0.306362	0.344331	0	0	0.947368	Zbtb11|Ripor2|Ccdc61|Orc2|Gcc2|Neto2|Acvr2a|Adgrg3|Lrrc45|Epc2|Sertad2|Swsap1|Scarb2|Zc3h18|Vav3|Ahr|Tstd2|Hook1|Ccnk|Depdc5|Vipr1|Atxn7|Zfp991|Atrnl1|Taz|Gm43042|Pex1|Mtmr4|Prmt6|Ddx27|BC005624|Cd3eap|Eef1e1|Noc3l|Gm46430|Cdkal1|Man2c1|Atf6|Zdhhc21|Zfp600|Rasa2|Cyp27a1|Gm42547|Gga3|Top3a|Gm3604|Rnf24|Dusp11|St3gal3|Timm22
T2_pre_HSC	Rest	0.785498	0.466167	0.319331	0.343342	0	0	1	Rest|Dpagt1|Ubn2|Eea1|Idh3a|Elovl6|Cnih1|Gpat4|Nfatc3|Mat2b|Htatsf1|Paf1|Pum1|Tufm|Rmnd5a|Zfp629|Scaf8|Cmtm8|Klf2|Zc3h4|Ncln|Ppid|Ehmt1|Man2b1|Snhg16|Ergic2|Myo1c|Iars2|Elavl1|Pstpip1|Rhot1|Ezh1|Ehd4|Fiz1|Ccar1|Ccdc47|Rcn2|A230087F16Rik|Fam120a|Ets2|Taf1b|Gls|Larp4|Sp1|Wdr19|Nek7|Nbeal2|Gm42047|Sp3|Foxj3|Gm47031|Dyrk1a|Zfp668|Timp3|Myb|Slc16a7|Fam169a|Klf3|Kdm6b|Rasa3|Stk4|Nfe2l1|Ccar2|Fos|Bckdha…
T2_pre_HSC	Yy2	0.719996	0.424079	0.295917	0.342671	0	0	0.684211	Yy2|Bicral|Mospd3|Mospd2|Frat2|Gtf3c3|Fbxl6|Nme3|Pccb|Plekhf2|Dis3l|Spire1|Boc|Bcl2l12|Mylk|Sh2d3c|Rab10os|Elmsan1|2310022A10Rik|Srbd1|Otud1|Zfp65|Firre|Bbx|Gm44777|Fam149b|Rfx5|Thap1|Gm14434|Galnt4|Sco2|C330018D20Rik|Letm2|Atl2|Fdx1|Rdh11|Ctnnbl1|Igbp1|Polr1e|Ankra2|Akr1e1|Gm50010|Syt14|Ldlrap1|Zfp623|Trim16|Osgin2|Zfp711|Tmem260|Kri1|Sel1l|Ccdc171|Aasdhppt|Gm26879|Ttc27|Gm14391|Gins1|Hgh1|Gpatc…
T2_pre_HSC	Bach1	0.762432	0.451558	0.310874	0.342452	0	0	0.947368	Bach1|Slc39a10|Pcm1|Ing4|Ifrd1|Csnk1g3|Pdcl|Rpgrip1|Amd1|Utp14a|Slc7a6os|Esf1|Stt3a|Med14|Glb1|Prpf19|Phkb|Pik3cg|Fbxo33|Ssbp4|U2surp|Atad2b|Nfatc1|Mau2|Nucb2|Lyplal1|Slc25a13|Zfp518b|Stk10|Zfp266|Mrpl9|Zfp26|Fnbp4|Arl8a|Ccny|Actb|Pcnt|Mccc1|Heatr5b|9930017N22Rik|Gnpda2|Acadvl|Rrp1b|Aftph|Tmem41b|Med23|Ubfd1|Metap1d|Rnf5|S100pbp|Rad17|Sf3b5|Snx33|Ppp1r16b|Mllt3|Ap4b1|Sp4|Urgcp|Prr14|Phf13|Hoxb5|A…
T2_pre_HSC	Prdm5	0.817088	0.491606	0.325483	0.341614	0	0	0.736842	Prdm5|5530601H04Rik|Lrif1|Nqo2|Yes1|Bmt2|Tm7sf2|Pdk2|Dock8|Thap7|Fancb|Chst12|Unc119b|Pik3ap1|Ppwd1|2310022A10Rik|Mogs|Bphl|Pkia|Desi1|Firre|Ankzf1|Rhebl1|Mat2b|Trak1|Lmf1|Igflr1|Glb1l|Spata13|Gimap5|Zfp989|Plekha8|Gm20721|Arfgef2|Ggta1|Zfp90|Cited2|Exog|Zfp523|C430049B03Rik|Sh3kbp1|Cnot4|Dnaaf2|Depdc1a|Gm46430|Hspb11|Rreb1|Zfp830|Ccdc69|Col11a2|Gigyf2|Zbtb33|Pus7l|Acadsb|Decr2|Atg7|Agtpbp1|Gm363…
T2_pre_HSC	Plagl1	0.836856	0.509677	0.327179	0.340673	0	0	0.947368	Plagl1|Tjp1|Gpr107|Ap1ar|Cd38|Ak3|Dcaf5|Zdhhc12|Cd276|Skil|Hip1|Tmeff1|Cpd|Cops8|Ryk|Klhdc2|Stim2|Nmt2|Rab12|Tmem167|Col4a3bp|Togaram1|Slc25a35|Slc12a2|H2-T23|Itga9|Arl5b|Arel1|G6pdx|Mlx|Ipo7|Tusc3|Nf2|H2aj|Opa1|Socs4|Hspa13|Jmjd1c|Bnip2|Mfsd10|Upf2|Glrx5
T2_pre_HSC	Mbd6	0.723141	0.439366	0.283775	0.340486	0	0	1	Mbd6|Ube2z|Csf2ra|Cpt2|Lrrcc1|Ndufaf2|Snapc2|Zfp655|Ift27|Grsf1|Pwp2|Naip6|Tmem39a|Vopp1|Haghl|Ccdc77|9130401M01Rik|Ralgds|Exd2|Pacs1|Rab27a|Abi1|Clcn4|Bcap29|Zranb2|Rhobtb3|Pkia|Ccnk|Lrwd1|Gm45733|Cytip|Mtarc2|Gm44709|Anapc16|Lratd2|Syk|Eef1aknmt|Per1|Dohh|Glipr2|Ptbp2|Slc10a3|Fam110a|Gm47221|Galnt2|Pdcd6|Pgls|Depdc1a|Hint1|Manbal|Usp4|Tnks2|Nomo1|Lrp12|Rictor|Vti1a|Acsl1|Trpm7|Ctns|Dck|Casp8|Pl…
T2_pre_HSC	Tal1	0.797104	0.486961	0.310143	0.340471	0	0	1	Tal1|Arhgef2|Ecpas|D8Ertd738e|Usp38|Bcl11a|Tacc1|Fnbp1|Sptbn1|Prkar2b|B4galt4|Idh3b|Dcaf8|Lin7c|Vasp|Bex1|Dnajb6|Gins2|Ing4|Olfr539|Setd1b|Gm47627|Kras|Jag1|Tubb4b|Entr1|Thoc2|Ddi2|Ddx50|N4bp2l2|Tgfbr1|F11r|Twf1|Zmynd8|Gnl3l|Atf7ip|Snrnp200|Armc10|Ywhaz|Nars|H2-DMa|Lck|Usp9x|Chac2|Chtf18|Fbf1|Nsd1|Klhl12|Pja1|Runx1|Kit|Vps26b|Cdk6|Ppp3ca|Gnaq|Srp54a|Calr|Stat3|Tnfaip8|Gata2|Ap1m1|Elf1|Tnks|Dhx15|…
T2_pre_HSC	Zfp281	0.806854	0.491069	0.315786	0.34038	0	0	0.894737	Zfp281|Rap1a|Mff|Pus10|Mtdh|Med14|Ubr1|Supt20|Tollip|Dnajc2|Naga|Armcx4|Cnpy4|Ensa|Smim13|Gpr171|Cdk19|Nbas|Lnpep|Trim41|Cul4b|Col4a3bp|Setd7|Plaat3|Cdc123|Klf2|Pon3|Slc25a46|Orc4|Arhgef1|Eif5|Pogk|Timp2|Mon2|Kdm6a|Ebpl|Fam8a1|Nupl2|Pter|Tmem150a|Actb|Zmym2|Mib2|Top2b|Brip1os|Pxn|Lcp2|Meis1|Fkrp|Qk|Zbtb33|5031439G07Rik|Hlf|Tmem209|Phf3|Gata2|Wdyhv1|Mef2d|Pik3ip1|Gdi1|Memo1|Cd320|Mdm4|Cep44|Tanc2|…
T2_pre_HSC	Gmeb1	0.839855	0.516019	0.323835	0.339594	0	0	0.947368	Gmeb1|Dpy19l4|Arl5b|Polr2h|Ppp1r8|Hook3|Marf1|Zfp451|Comtd1|Zfp51|Mtus1|Nfu1|Xndc1|Ankfy1|Usp8|Arl6ip6|Fam76b|Tle1|Gtf2a1|Cops2|Taf3|Fam149b|Zdbf2|Mtmr9|Snrnp48|Alg3|Tubb6|Herc4|Phka2|Syap1|Tubgcp4|AW549877|Vps11|Zfp606|Cop1|Sirt1|Mrps36|Atad1|Cd276|Mrpl39|Hlx|Tjp1|Rrnad1|Ehbp1l1|Slc35b4|Fam110a|Mrpl36|Akap10|Itgb1bp1|Smpd4|Lsp1|Anln|Map4k1|Arrdc1|Plk2|Kras|Tmem39a|Fnip2|Prr5l|Dph5|Atf6|Clcn7|Exo…
T2_pre_HSC	Setbp1	0.775112	0.480742	0.294369	0.338855	0	0	1	Setbp1|Snx14|Zfp236|Zfp26|Pex2|Kpna4|Zfp992|Rbm38|Ube4a|1810026B05Rik|Yipf4|Pik3cg|Mrps2|Evi5|Acsl5|Impact|Pdzd8|Rock1|Stk4|Marveld1|Naip5|Acbd3|Tubgcp3|Styx|Zmym2|Ikbkb|Mitd1|Gm49338|Vcpip1|Gls|Gmeb2|Yae1d1|Ugcg|Slc39a9|Rfc1|Mpp6|Rnmt|Pyurf|Heca|Gabpb1|Itga2b|Vps13b|Ggh|Dnajc21|Erbin|Rbm5|Ptrhd1|Rpgrip1|Babam1|Ubn2|Hexim1|Arrb2|Zhx3|Iqsec1|Trpm7|Sirt4|Chd1|Sec61a2|Gcsh|D6Wsu163e|Mgat1|Naa30|Lrrc…
T2_pre_HSC	Zfp445	0.786484	0.484519	0.301965	0.338302	0	0	0.842105	Zfp445|Mfsd14b|Epm2aip1|Mmab|Endov|Ndufaf4|9930021J03Rik|Wapl|Mier3|Mrpl38|Exosc9|Gm37567|Exosc10|Nubp1|Tex10|Zfp507|Camsap1|Phkb|Akr1e1|Rnf111|Cox20|Rprd1a|4632427E13Rik|Pop4|Pcf11|Fam122b|Zfp932|Vps13b|Prkd3|Dok1|Cep78|Gmps|Lsm6|Trmt11|Jade3|Lpp|Tnip1|Bend3|Hdac2|Fbxo38|Shprh|Commd10|Asrgl1|Bsdc1|Pip4k2b|Prr5|Hnrnph2|Tox|Spindoc|Gm12758|Tfcp2|Ube2r2|Nbea|Smurf2|Pgls|Trip4|Slc33a1|Ier5l|Mpzl1|Te…
T2_pre_HSC	Zfp711	0.779557	0.486665	0.292892	0.337928	0	0	0.947368	Zfp711|Gm49083|Zfp839|Dipk2a|Nmnat3|Klk8|Babam1|Dzip3|St3gal3|Pnpo|Ninl|Shroom4|Ogfod1|Atp8a1|5430405H02Rik|Fbxl17|Tbck|Zdbf2|Nbeal2|Fam135a|Gm16740|Gm32687|Ift20|Il6ra|Dtwd1|Accs|Pik3c2a|Txnl4b|Ipo13|Snhg6|Necap1|Rft1|Atp23|Stx17|Ptcd1|Slc39a9|Gab1|Rcor2|Traf3ip1|Pogz|Spn|Herc3|Anpep|Apopt1|Strn3|Yy2|Plekha8|Dpp9|1810030O07Rik|Snx16|Zfp992|Tbc1d22a|Zfp41|Taf1|Cyth3|Rnf123|Zfp143|Gtf3c3|Gm42417|P…
T2_pre_HSC	Gpbp1	0.901428	0.565779	0.33565	0.337693	0	0	1	Gpbp1|Otud4|Fam8a1|Wdr6|Vps35|Spop|Smc5|Plaa|N4bp2|Gm20594|Qk|Caprin1|Wls|Tnpo1|Ranbp10|Gspt1|Hmga1|Pds5b|Fundc2|Sh3bp1|Mycn|Kat2a|Fem1b|Ssb|Smc3|Gfi1|Flot1|Zfx|Tusc2
T2_pre_HSC	Zfp513	0.880191	0.552736	0.327455	0.337647	0	0	0.894737	Zfp513|Cspp1|Mpp5|Pdcl|Zcchc17|Btrc|Klhl22|Sgsm2|Msantd2|Zbtb21|2610002M06Rik|Srf|Nck1|Gm49708|Polm|Narf|Asxl3|Slit2|Rhoq|Stxbp4|Socs5|Stard3|Rab40c|Faf2|Zbtb34|Cnot7|Polr3gl|Slc25a44|Wwp1|Ap3b1|Unc119b|Ddt|Mdc1|Naa16|Polr3e|Gclc|Gm38312|Crls1|Zdhhc9|Klhl24|Ccdc115|Mettl6|Wdr24|Fez2|Pak1|Pkp4|Dhx32|Zfp184|Dennd5b|Slu7|Adam9|Ing2|Polr3a|Tasor2|Mcph1|Tnrc6c|Kpna6|Swi5|Prr3|Elk4|Phf23|Pimreg|Sh3d19|…
T2_pre_HSC	Arid5b	0.779744	0.490131	0.289613	0.337294	0	0	0.947368	Arid5b|Arhgef7|Nav1|Cmtm3|Ccm2l|Tesk1|Zdbf2|Zfyve9|Afdn|Tcaf1|Arhgef17|Tmem65|Gzf1|Cdc42bpa|Tmem204|Ttc23|2700062C07Rik|Katnbl1|Myo18a|Hoxb9|Reck|Yipf1|Retsat|Mga|Jup|Kpna6|Sh3tc1|Fnbp1l|Prmt1|Zfp516|Frmd4a|E130308A19Rik|Exoc6b|Atp6v1d|Tnks1bp1|Btf3l4|Ublcp1|Cfap410|Smim12|Pip5k1a|Zfp949|Arl6ip5|Phactr2|Galnt7|Acy3|Trim24|Stim1|Secisbp2|Pdcd2|Gtf3c5|Lin52|Ces2b|Cd2ap|Hmgxb3|Azi2|Usp14|Nfib|Zeb1|U…
T2_pre_HSC	Mga	0.773821	0.488483	0.285339	0.336579	0	0	1	Mga|Tsr1|Tcf7l2|AU020206|Stat3|Klf2|Rhobtb3|Tnip1|Kif13a|Zdhhc17|Pnn|Mapkap1|Cdkn2d|Rai1|Ythdf2|Xbp1|Usf2|Ylpm1|Tes|Arfgef1|Trub2|Mrpl1|Vps37b|Arid5b|Cd55|Hcfc1r1|Nipsnap2|Rragc|Sertad2|Fam117b|Anxa11|Echdc1|Lpcat1|Mtf2|Ube2g1|Foxj3|Canx|Ap5b1|Topors|Gprasp1|Edem2|Tinf2|Smim24|Zfp503|Gsr|Rasal2|Zfp367|Hif3a|Sirt3|Zfand6|Dab2ip|Cav2|Brd9|Taf1c|Tpst2|Osbpl8|Pacc1|Cab39l|Zrsr2|Gm20075|Gm12744|Wdr82|…
T2_pre_HSC	Setdb1	0.765291	0.49343	0.271862	0.33472	0	0	0.947368	Setdb1|Ccdc43|Fam3c|Mrpl44|Atxn3|Thumpd1|Gm50321|Stam|Ttpa|Dr1|Nup37|Atp2b4|Apool|Suv39h1|Srp68|Slc7a6os|Psmg3|Timm21|Map7|Atxn7l1|Mkrn1|Bahcc1|Rhbdd2|Hic2|Mrps24|Commd7|Cox20|Slit2|Socs6|Aldh16a1|Lin7c|Trim47|Mis12|Rictor|Btbd3|Dcps|Dad1|Wdr75|Wiz|Sft2d2|Glrx5|Prpf3|Romo1|Tle3|Snd1|Fbxo33|Pdcl|Ireb2|Stard10|Sigirr|Rabep2|Rbsn|Bcor|0610010F05Rik|Fignl1|Rpe|Neto2|Aup1|Abhd14b|Washc5|C1qtnf12|Slc25…
T2_pre_HSC	Zfp280c	0.788189	0.509558	0.278631	0.334081	0	0	0.894737	Zfp280c|Wdr76|Gm17066|Herc4|Hook2|Rabgap1l|Usp21|Acvr2a|B230118H07Rik|Chd9|Rp2|Ankrd28|Slc25a32|Lrrcc1|Zfp62|Rbm4|Myo9a|Zfp942|Ftsj3|Tmem179b|Capn7|Rbl1|Med15|Nr1d2|Pex11b|Susd3|Trim65|Rad23a|Slc9a1|Ift172|Wdyhv1|Gba2|Scyl3|Cep350|Secisbp2l|Mdc1|Mccc1|Siae|Pdpk1|Zfp143|Ppp2r3a|Jund|Cog4|Gm45033|Cln6|Tdp2|Cntrob|Deptor|Ap4m1|Fcor|4632427E13Rik|Rhof|AW549877|Hsd3b7|Camsap3|D230025D16Rik|Rasa2|Phlda…
T2_pre_HSC	Zfp518b	0.652696	0.421388	0.231308	0.33396	0	0	0.842105	Zfp518b|1500011B03Rik|Rad54l2|Sugp1|Sbf2|Fam181b|Naa16|Trim32|Nedd1|Ankrd54|Snx12|Czib|Crim1|Midn|Usp31|Aopep|Pfdn2|Toe1|Parp16|Usp24|Smad7|Xylt2|Camta1|Rc3h1|Gm13212|Mrpl16|Bphl|Lman2l|Rab11fip3|Gm20390|Tctex1d2|Bach1|Itpkb|Tpra1|Rabgap1l|Gatad2b|Kat6b|Six5|Sc5d|Top3b|Crebzf|Dnajc17|Lonrf1|Dhx40|Gm4117|Kantr|Stambp|Chpt1|Tom1|Acp6|Ticrr|Setdb1|Rap2a|Ttc27|Med27|Paqr4|Prr12|Ccnf|Lrrfip2|2610008E1…
T2_pre_HSC	Atf1	0.827199	0.539959	0.28724	0.333647	0	0	0.947368	Atf1|Nolc1|Csnk2a2|Pofut1|Slc39a10|Spast|Ifnar1|Edem1|Glrx5|Drap1|Ccdc86|Kpna6|Trmt10c|Hspa13|Gan|Slc30a9|Ipo13|Adpgk|Casc3|Csnk1g3|Col4a3bp|Pnpt1|Cisd2|Cmip|Trim33|Ergic2|Memo1|Pola2|Zfp827|Dctd|Virma|Znrf2|Nucks1|Mapk1|Plpbp|Trip6|Adgra2|Pfdn2|Ssbp4|Bsdc1|Nepro|Carnmt1|Fam111a|Lman2l|Pxk|Vangl2|Zfp639|Prpf18|Pitx2|Zfp131|Creld1|Atp2b1|Nup205|Hpcal1|Klf13|Atad5|Dctn4|Smcr8|Ankrd50|Hexb|Maff|BC14…
T2_pre_HSC	Repin1	0.715169	0.464606	0.250564	0.333162	0	0	0.894737	Repin1|Chil5|Rbm38|Heca|Shroom4|Ric1|Pctp|Col4a3bp|Atp2a3|Cpt2|Nrde2|Pex3|Mfap1a|H1f2|Zfp968-ps|Zfp990|Gm14308|Bicra|Nae1|Gm5141|Pcyt1a|Snhg5|Trub1|Pcgf5|Zbtb1|Arid4a|4632427E13Rik|Klhl28|Lrp12|Ptpn7|Alg2|Itih5|Dusp5|H2bc4|Gaa|Pex2|Gem|Glrx2|Hypk|Agap3|Senp7|Acy3|Rfx7|Slain2|Mtfr1l|Brip1os|Flad1|Txndc12|Tet1|Tspan31|Rabgap1|Pcf11|Pik3ap1|Gm28043|Hlx|Ergic3|Emb|Csnk1a1|Cyfip2|St6galnac4|Myl12a|Cri…
T2_pre_HSC	Zfp292	0.823353	0.537545	0.285808	0.33316	0	0	0.947368	Zfp292|Dock11|Usp46|Dennd6a|Kdm3b|Tial1|Cmtm8|Dhx36|Rraga|Cenpq|Homer1|Htatsf1|Cby1|Slc25a12|Arl5b|Wipi2|Tnks|Hectd4|Zdhhc15|Fryl|Cpt1a|Aff1|Ints13|Litaf|Lnpep|Arpc5l|Gpatch8|Fastkd2|Gtf2a1|Mef2c|Arfip1|Cnot6l|Prcc|Plod3|Ap4b1|Mex3c|Nr2c1|9130401M01Rik|Rab18|Sh3bgrl|Prkaca|Phf20l1|Arl5a|Mrtfb|Naa35|Dr1|Tbc1d10b|Iws1|Serinc1|Trip6|Yeats4|Rpf2|Smim10l1|Atf6b|Rnf144a|Atp7a|Ascc3|Ptpn14|Ndufaf5|Atf7i…
T2_pre_HSC	Tef	0.789471	0.516478	0.272993	0.332886	0	0	0.842105	Tef|Hmgxb3|Wdr7|Dzip3|Heca|Pign|Spty2d1|Det1|Smim10l1|Tyk2|Dennd6a|Dpp8|Phc1|Lyst|Trpm7|Klhl24|Isg20l2|Nynrin|Tmx3|Fbxw7|Spn|Atf2|Zmym6|Memo1|Sec14l1|St3gal2|Bri3|Zfp827|Diaph2|Nfkbiz|Rb1cc1|Thap2|Rad23a|Zfp943|Syk|Scarb2|Stk10|Phc3|Birc3|Ufsp2|Tbc1d24|Cenpc1|Brwd3|AI837181|Slc16a6|Mrpl16|Nudt1|Tceanc2|Ebpl|Abca1|Rassf2|Abcg1|Jak1|Slc2a3|Mob1b|Gapdh|Slc6a13|Ncln|Kdm2a|Ttc14|Mcrs1|Gm45353|Gas5|Mrp…
T2_pre_HSC	Klf11	0.783887	0.515511	0.268376	0.332693	0	0	1	Klf11|Grwd1|Lrrc41|E130309D02Rik|Fam220a|Ino80e|Mus81|Smyd5|Dgcr8|Nmt1|Rap2b|Sinhcaf|Crnkl1|Phf23|Tmem223|Tex10|Maskbp3|Nabp2|Zfp869|Champ1|Piezo1|Slc43a1|Bphl|Gtpbp1|Ccnf|Gpr89|BC005624|Ube2a|Acaca|Nprl3|Exosc9|Kbtbd2|Mdc1|Sec16a|Topors|Gtpbp10|Rnpep|Tprgl|Mef2a|Ppm1a|Thsd1|Mllt10|Fuca2|Heatr6|Top3b|Ddx24|Baz1b|Rap2a|Cnot3|Egr1|Elf2|Suv39h1|Cdkal1|Gm37676|Zfp219|Zfx|Nfya|Nfyb|Ets1|Usf1|Mafg|Atf3…
T2_pre_HSC	E2f5	0.792102	0.521394	0.270709	0.332469	0	0	0.894737	E2f5|Gpr107|Adcy6|Epb41l2|P2ry1|Psmd11|Hip1|Fkbp5|Tsen34|Vangl2|Crtap|Irf2bp2|Zbtb18|Stxbp1|Trit1|Chsy1|Spindoc|Phc1|Phf10|Nynrin|Tmem119|Slc7a8|Gm38287|Taf1|2310033P09Rik|Dpm3|Khdrbs3|Tctn2|Uspl1|Scaf1|Tmem263|Slc16a7|Slc35g1|P3h4|Wasl|Ddx28|Zfp451|Zfp560|Mtfp1|Slc52a2|Heph|Ckap2l|Robo1|D16Ertd472e|Heatr3|Zfp292|Clpb|1110051M20Rik|Mfap2|Gtf2f1|Serpine2|Bnip2|Lmbrd2|Zfp398|Lpcat2|Gba|Nhsl2|Kmt2b|…
T2_pre_HSC	Zfp386	0.688131	0.449549	0.238582	0.332353	0	0	0.894737	Zfp386|Fam169a|Rnf217|Nek1|Kat6b|Vps41|Atrn|P4ha1|Csgalnact2|Zfp160|Kiz|Zfp503|Zfand1|Lrrc8c|Zfp655|Fahd2a|Zfp979|Agbl5|Dpy19l4|Zfp12|Mtmr10|Mbd2|Adar|P2ry1|Herc4|Kmt5c|Sh3kbp1|Dcxr|Dnajc27|Rgs12|Pcgf6|4930516B21Rik|Apool|Abhd14b|Mkrn2|Cep295|Med22|Olfr1156|Arfgap3|Sec61a2|Chmp2b|Lysmd1|Ensa|Rp2|Zfp982|Nol3|Adpgk|Snhg5|Gm38070|Slc25a30|Strn3|Zfp740|Hsf1|Ctns|Mrps18c|Fzd9|Lbh|Ddx31|Mettl26|Kctd14|…
T2_pre_HSC	Cggbp1	0.789924	0.521673	0.268251	0.332347	0	0	1	Cggbp1|Gm10800|Tm9sf3|Calcrl|Dek|mt-Nd4l|Trim44|Ptbp3|Gspt1|Casp2|Usp1|Cst3|Vbp1|Htatsf1|Fau|Lnpep|Il16|Nisch|Neo1|Eef1akmt4|Fbxw7
T2_pre_HSC	Skil	0.852491	0.563875	0.288616	0.332265	0	0	0.947368	Skil|Tmem106b|Clu|Lpar6|Pcgf3|Plagl1|Pmpcb|Sfrp2|N6amt1|Spsb3|Mgat2|Rgs3|Babam1|Tank|Rab13|Gabpa|Id1|Zc3h12c|Hccs|Fmo1|Smug1|Bad|Dipk1a|Rhoc|Gpr107|Myg1|Madd|Gm17122|Hibadh|Nek9|Exoc5|Pdrg1|Spryd4|Gcc1|Mcm3ap|Slc26a11|Tpgs1|Tbc1d19|Ift27|Lsm12|Col1a2|Rfx1|Gab1|Emc4|Htatsf1|Kctd9|Pramef8|Rnf11|Nr1h2|Cttn|Trmt6|Tpgs2|Dok1|Anpep|Zfp521|Fam111a|Patz1|Sirt5|H2-T24|Acsl5|Meis2|Ltbp3|Sp1|Trip10|Ccdc59|Z…
T2_pre_HSC	Cbx2	0.710579	0.46898	0.241599	0.332261	0	0	0.947368	Cbx2|2510039O18Rik|Fam50a|Pitrm1|Thap4|Timeless|Sh3glb2|Atad2|Dip2b|Ppih|Nt5c3b|Cdc45|Golt1b|Mars1|Phf23|Gsk3b|Bend4|Cep135|E2f6|Vps53|Kif22|Tubb6|Papss1|Tor1b|Metap1|Ppp2r5d|Pde3a|Slc12a2|Gm16973|Suds3|Mrps14|Ddx52|Rrp12|Nol4l|Vac14|Clec14a|Mri1|Pdcd2|Stat5b|Sde2|Eif2ak4|Impdh1|Mef2a|Rsrc1|Lrif1|Notch1|Gstcd|Rnasel|Smg8|Cnst|Rab3ip|Acadvl|Cecr2|Atrnl1|Aacs|Madcam1|Tm9sf4|Ubiad1|Ocln|Acvr1b|Cpt1a…
T2_pre_HSC	Zfp148	0.822585	0.544286	0.278299	0.332153	0	0	1	Zfp148|Mettl9|Itfg1|Ext2|Nadk2|Men1|Gm37567|Prdm4|Socs6|Serp1|Bhlhb9|Mtf2|Fbxo21|Lax1|Arl8b|Slc39a10|Tpp2|Pitpna|Slc35a3|Tnks|Abl2|Mkln1|Mta1|Ptcd3|Cops2|Qser1|Cstf2|Tarbp2|Pigm|Ica1|Nkap|Zkscan17|Adsl|Spop|Cic|Tram1|Mmgt1|Ppp4r3b|Orc2|Fam3c|Hnrnpul1|Haus4|Exo1|Mrps16|Ndufaf5|Maco1|Ccp110|Man2a1|Dhx16|Gng11|Atf2|Apool|Rab17|Anks3|B130034C11Rik|Mrs2|Dync1h1|Gm28417|Sp3|Klf11|Zfx|Cebpz|Spi1|Hoxa5|V…
T2_pre_HSC	Zfp184	0.731321	0.481069	0.250253	0.331853	0	0	0.684211	Zfp184|Ube4a|Ngly1|Arntl|Gdpgp1|Zbtb14|Cyb5rl|Cry1|Zfand1|C1galt1|Mdm1|Ptar1|Smim15|Srgap2|9930012K11Rik|2810006K23Rik|Prkar2b|Zfp141|Slc9a6|Rictor|Gatd3a|Zfp513|Phka2|Hsd3b2|Wdr89|Abca4|Erich1|Zfc3h1|Ctnnbip1|Gm45606|Snhg6|Txnl4b|Acad11|Prpsap2|Dop1b|Ndufaf6|Ccdc84|Tsacc|Zfp994|Socs4|Tmub2|Ccdc157|Rccd1|Rubcn|Cyb561|Gm7932|Gm49395|Dancr|Ccng2|Nkx2-3|Nsdhl|Exoc1|Iqcb1|9930017N22Rik|Tjp3|Ostm1|Jmy…
T2_pre_HSC	Zfp131	0.773899	0.512118	0.261781	0.331814	0	0	1	Zfp131|Sgsm3|Zfp260|Tasor|Cep85l|Cpsf1|Tjap1|Chd6|Lmnb1|1500004A13Rik|Etaa1|Slc16a1|Ppp1r8|Psap|Vps26a|Shc1|Zfyve26|Trim30a|Xpr1|Dph5|Slain2|1810026B05Rik|Alkbh3|Atp13a1|Ptar1|Snhg1|Ddx31|Snrpd1|Zfp950|Cgas|Myo9a|Trappc8|Pigx|Arid4a|Rrp7a|Klhl12|Agtpbp1|Sap130|Pidd1|Atf1|Hmbox1|Mlf2|Cdc34|Ldlr|Araf|Rrs1|8030462N17Rik|Gm48765|Trp53bp1|Brpf3|Daglb|Rp2|Noa1|Senp1|Gm9803|Zfand3|Ssh2|Ctdnep1|Slc35c1|P…
T2_pre_HSC	Nfkb1	0.702919	0.466633	0.236286	0.331809	0	0	1	Nfkb1|Tspan14|Map2k3|Inpp5d|Rab6a|Cnot1|Kars|Gm10801|Ndufb11|Rbm38|AC160336.1|Jak1|Mtdh|Rbm39|Fam91a1|Igf1r|Slc38a6|Tsc22d4|Sesn1|Ssbp2|Ahcyl1|Ireb2|Josd2|Mrpl43|Zfp91|Ccnl1|Rtn3|Patz1|Dync1i2|Nek9|Upp1|Myl12b|Yy1|Gm37105|Atp8a1|Pacs1|Creb1|Adam9|Gpbp1|Kdsr|Mat2a|Ctsb|Rnf24|Fasl|Hsd11b2|Rela|Lmo2|Tm9sf1|Hif1a|Sirt2|Ube2e1|Sqstm1|Dnmt1|Cxcl2|Agfg1|Hsp90aa1|Traf1|Alox5ap|Abcg2|Apoe|Ubl3|Pdgfa|Egr3|…
T2_pre_HSC	Zfp597	0.659111	0.436614	0.222497	0.331642	0	0	0.421053	Zfp597|Hoxb3os|Nif3l1|Tom1|Gm29562|Zup1|Gemin6|Rab32|Myo6|Caprin2|Dclre1a|Itgb3bp|Phlda1|Zfp748|Map3k12|Hps3|Zfand2b|Polr2l|Paqr4|Agtrap|Yju2|Zfp141|Fmo5|Zfp644|Frs2|Isca2|Wrap73|Ammecr1l|Enkd1|Sirpa|Exoc8|Slc9a8|Gm15545|Naa30|Dhx57|Triqk|Blzf1|Xrcc1|Runx1t1|E030042O20Rik|Ttc26|Zfp276|Gm37660|Gm12841|Lipo3|Scap|Mir17hg|Itih5|C130051F05Rik|Tsc1|Carns1|Wdpcp|Psmc3ip|Tspan14|Psenen|Zeb1|Gm13212|Tmem…
T2_pre_HSC	Tgif2	0.797181	0.53378	0.263401	0.330657	0	0	0.894737	Tgif2|Anapc10|Coq5|Zc3h10|Ankrd27|Atg3|Ocln|Per1|Crtc1|Gm4724|Alg13|Trak1|Haus7|Ogg1|Cep44|Hibch|Inpp1|Dnttip2|Nnt|Sfswap|Pcbp4|Srpk2|Abitram|Ankle1|Rnf31|Clp1|Mri1|Cacnb2|Lbhd1|Rnasek|Spout1|Nemp2|Tubg1|Spopl|Agk|Olfr552|Atxn7l1|Snap29|Nsun3|Scfd2|2610021A01Rik|Capn7|Cela1|Alkbh4|Gm33167|Sema4f|Mdm1|Vps13a|Ptpre|Abca7|Rpusd3|Trim41|Ppp1r10|Tgfbr2|Zbtb37|Lrrfip2|Impa1|Gm27048|Ptrh1|Maz|Emid1|Plcg…
T2_pre_HSC	Stat5a	0.59209	0.39464	0.19745	0.330464	0	0	0.736842	Stat5a|Gm14698|Ikbkg|Zfp934|Rab27b|Traf3ip3|Irgm1|Serhl|Zfp518a|Rrbp1|Cnbd2|Itpr1|Ptpn7|Mansc1|Ccdc6|Dnal4|Sord|Zfp335|Chd6|Gm48843|AI504432|Gm17555|BC002059|Scaf1|Serpinb6b|Wdfy1|Phtf1|Zfp825|Shoc2|Phf8|Tsga10|Grsf1|Ndufs5|Gpr171|Bahd1|Sh3d21|Xk|Tm2d1|Tead2|Gtf2ird2|Pygb|Vat1|Serpinb1a|Crlf2|Zfp236|Nsmce2|Dis3l|Xrcc3|Slfn5|Fbxw7|Zbed5|Cript|Gfi1|Gm37614|D430019H16Rik|Atp11c|Rasal3|Gm48735|Bex1|R…
T2_pre_HSC	Ankzf1	0.604315	0.396412	0.207903	0.330304	0	0	0.894737	Ankzf1|Zdbf2|Atxn3|1110051M20Rik|Camk1|Ippk|Trmt5|Olfr552|Klf3|Hspa12b|Scyl3|Phlpp1|Ext1|Xylt2|Zc3h12c|Qtrt2|Laptm4a|Fam104a|Ccl9|Srfbp1|Mrps22|Zfp518a|Gpr137|Kcnk5|Tmtc3|Prdm5|Cercam|Lmo4|Cog4|Zbtb40|Harbi1|Hdhd5|Tatdn1|Lrig3|Sfrp2|Rap2b|1700017B05Rik|Mink1|Psmb10|Parg|Polr3f|Thap1|Selenos|Zdhhc21|Saysd1|Paip1|Nf2|Manbal|Cd3eap|Zfp354c|Ankrd28|Bicd1|Tarsl2|Gm47547|Atraid|Gtf3c6|Pdzd11|Uchl3|Prmt…
T2_pre_HSC	Zfp260	0.777304	0.522861	0.254443	0.329886	0	0	0.947368	Zfp260|Bicra|Rnf111|Fnbp1l|Zfp131|Med14|Uba6|Pick1|Impact|Pam|Pcdhgc4|Tyk2|Insr|Bod1l|Kctd9|Ireb2|Ccng2|Arhgap5|Ccnd1|Klhl9|Flt3|Rbm18|Zfp992|Cep120|Glipr2|Tgfbr3|Ndufaf4|Prkaa1|Zfp655|Fbxo33|Stx5a|Ikzf5|Inpp1|Cpt1a|Cers4|Gripap1|Tuba1c|Ctsc|Rnf146|Hspb11|Sec23ip|Ppfia1|Acbd3|Trappc8|Tapbp|Ascc3|Slc4a1ap|Pdcl|Rbm22|Gfm2|C2cd5|Cggbp1|Clstn1|Myef2|Hoxb3|Cenpa|Atp9b|Igbp1|Arf6|Cab39l|Degs1|Dhrs11|Tr…
T2_pre_HSC	Hoxa5	0.814322	0.552439	0.261883	0.32936	0	0	0.894737	Hoxa5|Nmd3|Dele1|Camsap3|Ints13|2310061I04Rik|B230118H07Rik|Tfpi|Mppe1|Pkia|AI837181|Stx17|Styx|Ctps2|Prl8a1|Psmg1|Cdk10|Etfbkmt|Btbd9|Slc27a4|Hivep1|Wdr41|Ddhd2|Cfl1|Nfix|Usp3|Adam17|Tmem246|Slc35c2|Mosmo|Ctbs|Siae|Thoc2l|Gbe1|Hoxa9|Mcf2l|Mycn|St7|Susd3|Nelfa|Csf2rb|Whamm|Tprkb|Fam118a|Zfp961|Mvp|Rbm6|Epm2aip1|Rngtt|Bckdha|Cdkn2aip|Hscb|Pmm1|Map4k1|Slu7|Grcc10|Zfp608|Dok1|Cwc15|Bad|Neto2|Gm45705…
T2_pre_HSC	Atf2	0.837963	0.571689	0.266273	0.328896	0	0	1	Atf2|Fnbp4|Vcpip1|Cpsf1|Dyrk2|Resf1|Pik3cg|Thtpa|Gfm2|Sppl2a|Atrn|Zswim8|Rnf114|Scfd1|9930021J03Rik|Tef|Trp53i11|Tnip1|Lrig2|R3hdm4|Utrn|Dgcr8|Sesn1|Ralgapb|Sord|Fchsd2|Cul3|Ckap5|Csad|Pan2|Mef2d|Elf1|Kif2a|Ptges3|Hbp1|Ift80|Gm46430|1110012L19Rik|Cnpy4|Prex1|Wbp2|Cd2ap|Ppp2r5c|Taf7|C87436|Actb|Strn|Cenpw|Nomo1|Zfp148|Vps36|Jmjd8|Zfp395|Mtmr12|Rhoa|Ash1l|Grk6|Scap|Mindy1|Zfp940|Ufd1|Fmo1|Ylpm1|Rbm…
T2_pre_HSC	Zfp236	0.764708	0.521284	0.243423	0.328723	0	0	0.894737	Zfp236|Setbp1|Ap3s2|Hook3|Lmbrd2|Ints6|Fkrp|Gm20075|Myadm|Fbxo33|Slc4a2|Psen1|Vhl|Zfp800|Prkcsh|S1pr2|Slc26a2|Pbx3|Rab3il1|Fbxl5|Herc1|Chmp1a|Snap47|Prmt3|Yaf2|Fam126b|Anapc10|Cabin1|Zfp62|Kidins220|C1qtnf12|Col4a3bp|Riok1|Prmt6|Cop1|Wrnip1|Pik3r4|Poli|Taf1|Gm47486|Gm49700|Nlgn2|Acads|Olfr90|Abca3|Mapre2|Ddah2|Arhgap21|Dpp8|Stat5a|Nop9|Bnip3|Clcn3|1700025G04Rik|Bbx|Calcrl|Ccdc186|Prps1l3|Cnot4|B3…
T2_pre_HSC	Hmga1	0.812111	0.557309	0.254801	0.328381	0	0	1	Hmga1|Hnrnpu|Nap1l1|Rpl30|Ptbp1|Eif5|Spns2|Rplp1|Nop56|Alox5ap|Gtf2i|Nup210|Hnrnpdl|Slpi|Gpbp1|Fmnl1|Git2|Trpm3|Sox10|Smc6|Atp5g2|Cnot1|Il1rn|Mmp9|Sf3b3|Bcl11a|Nab1|Tsc22d1|Elf1|Il1b|Herpud1|Anxa5|Ddx5|Inpp5d|Asah1|Pafah1b1|Sdhc|Cybb|Cd44|Itm2b|Mbnl1|Scoc|Map2k3|Osmr|Max|Atp1b3|Calcrl|Cd40|Wac|Rock2|N4bp2l2|Lpcat2|Pold3|Ets2|Rtca|Trp53|Gns|Nfat5|Gramd1b|Mtpap|Ubr5|Egr2|Naa15|Mdh1|Sox5|Vac14|Nedd4…
T2_pre_HSC	Hic2	0.669701	0.457747	0.211954	0.328246	0	0	0.736842	Hic2|Scyl3|Chek1|Tmem185b|Ippk|Prdm15|Parg|Gramd1c|Exosc1|Rnf168|Nrip1|Slc9a3r2|Alg3|Rexo5|Trmt2b|Zfp930|Lbhd1|Cdc37l1|Zcchc7|Mosmo|Tarbp1|Slfn2|Tjp2|Setdb1|Cgas|Cpox|Snap29|Tnip1|Uevld|Myo1b|Dpy19l4|Gm37214|Rab33b|Ptrh2|Mrs2|Nudt8|Bbs4|Nedd1|Fam98b|Adgrl1|Gm47956|Gtf2a1|Rmi2|Tbc1d13|Morc4|Mtmr14|Swsap1|Camkmt|Brpf3|Nabp2|Gm38284|Foxn2|Zzef1|Mir17hg|Sesn3|Josd2|4932442E05Rik|Immp2l|Tuba4a|Crispld…
T2_pre_HSC	E2f3	0.769936	0.526405	0.243531	0.328172	0	0	0.947368	E2f3|Erg28|Slfn9|Letmd1|Foxn2|Rnf40|Mphosph6|Brca2|Ipo4|Rnaseh2a|Vcpip1|Cdk7|Tcf20|Thap4|Asns|Mmgt2|Chpf2|Smpd4|Mysm1|Clcc1|Ccdc58|Uhrf1|Dnm1l|Plk4|Zfp277|Ddx20|Ormdl1|Rbmx2|Eif2b1|Chmp3|Btbd6|Sec14l1|Synj2bp|Psmg1|Casp9|Taf7|Men1|Taf5|Tcirg1|Ints8|Plod2|Naip5|Ring1|Med25|Mob1b|Asrgl1|Chd3|Rasa1|Emc7|Stx18|Gar1|Sumf1|Rc3h1|Wdr45b|Dap|Lrig2|Cops4|Cdk2ap2|Pitrm1|Slc10a7|Ptgr1|Fam111a|Dab2ip|Mgme1|P…
T2_pre_HSC	Zbtb33	0.711036	0.488746	0.22229	0.328085	0	0	0.894737	Zbtb33|Firre|Lrif1|Gp9|Ptar1|Traf3ip3|Lyrm4|5730480H06Rik|Zfp984|Gm12940|Rrs1|Ranbp6|Ctdspl2|Dclre1b|Zfp518a|Kdm4c|Per3|Hook1|Mapk8|Pcf11|Pstpip1|Caprin2|Plcb2|Gpcpd1|Lemd3|Ccdc61|Foxo4|Mospd2|Tox|Fdxr|Acp2|Snhg17|Rusc1|Taok3|4930430F08Rik|Mfsd8|Selp|Zfp955a|Mdm4|Zfyve26|Glb1l|Chm|Col11a2|Homer3|Zfp945|Pgghg|Smug1|Acy3|Rnf6|Fgr|Pdik1l|Gm14327|Ppa2|Map3k2|Zfp281|Orc2|Prorp|Socs6|Sbf1|Cox6b2|Syce2|…
T2_pre_HSC	Cc2d1a	0.725742	0.495092	0.23065	0.328084	0	0	0.684211	Cc2d1a|Tspan5|Wdcp|Cep350|Cisd1|Arhgap23|Trmt10a|Ankhd1|Ucp2|Stn1|Spopl|S100a10|Fnbp1l|Pcnx|Zdhhc5|Smim14|Zcchc4|2810410L24Rik|Arhgap33|Ptges2|Arid4a|Dnajb12|Arl6ip6|Exoc6b|Rad9b|Rad54l2|Tfe3|Gpbp1l1|Sacs|St6galnac4|Rtel1|Kin|Usp43|Ifnar2|Ftsj1|Myo1b|Rnf181|Amot|Hscb|Pcbd1|Psap|Ap5s1|Inafm2|Wdr83|Tfpt|Cdk12|Vps53|Ccnyl1|Uhrf1|Mrps35|Mettl9|Mark4|Clcn3|Hsd17b7|Sfmbt2|BC028528|Zfp934|Mthfr|Hus1|Tri…
T2_pre_HSC	Nfat5	0.817766	0.564613	0.253153	0.327675	0	0	1	Nfat5|Usp9x|Uba5|Fem1b|Pigx|Vta1|Dctn4|Smim10l1|Zdhhc20|Marchf7|Ube3b|Sbno1|Eps15|Gm37567|Spast|Edem2|Ahcyl1|Coa5|Nin|Prnp|Tfb2m|Septin7|Tle4|Ppp3cb|Cep120|Tmem39a|Tet3|Pcdh7|Crebzf|Acot7|Alad|Golga3|Tmem106b|Arl8b|Man1a|Gigyf1|Arrdc3|BC004004|Akap9|Arfgef1|Kdm3b|Chmp2b|Klhl2|Leprotl1|Wdr73|Nfe2l2|Gatd1|Zfp521|Top2b|Trim56|Pigt|Gnl1|Ifih1|Rnf111|Ivd|Gcdh|Pdzd2|Ankrd17|Fnbp1|Pole4|Tox4|Retreg3|Map…
T2_pre_HSC	Purb	0.784491	0.540903	0.243588	0.327589	0	0	1	Purb|Capza1|Cul3|Atp6ap2|Son|Elovl5|Il15|mt-Cytb|Rab5a|Cdk16|Fut8|Cdk11b|Tnpo1|Slc12a2|Ktn1|Hjurp|Bicd2|Efnb2|Pdhb|Gls|Npepl1|Snu13|Ndufs5|Coasy|Trip12|Frmd4a|Miga1|Cdc34|Timm9|Pten|Tufm|Cnnm3|Lcorl|Rnf8|Gm42427
T2_pre_HSC	Zfp219	0.664973	0.459034	0.205938	0.327417	0	0	0.894737	Zfp219|Csad|Eif2ak3|Coa6|Cyld|Sacs|Tbl2|Gm49338|Mlst8|Mob3a|Fzd6|Gm20186|Zzef1|Mfn2|Jmjd8|Mfsd11|Gm47578|Phtf2|Mrps30|Phf3|Crat|Inpp5f|Mccc2|AI837181|Cryzl1|Agpat3|C530008M17Rik|Rnf14|Trappc10|Cep126|Gm37724|Pcmtd2|Vps13d|Dguok|Edem1|Uap1|Abhd17c|Rbck1|Ubl3|Pias3|A230059L01Rik|Actr10|Fbxl3|Ddx54|Adgrl2|Rnf31|Retreg2|Klhl5|Pdp1|Shfl|Zfp709|Cybc1|Ninl|Tnfaip2|Fndc4|Slc39a7|Tollip|Lman1|Trabd|Med25|…
T2_pre_HSC	Bbx	0.711708	0.486842	0.224866	0.327379	0	0	0.894737	Bbx|Kdm7a|Prpf31|1500004A13Rik|Tmem263|Eed|Jam3|Mlst8|Hltf|Hk1|Ctc1|Yy2|Vcl|Gm47547|Grsf1|Tmod1|Mapkapk5|Macrod2|Tirap|Abcd4|Efhd2|Zmym5|Tm7sf2|Sars|Nomo1|Cpsf1|Fnta|Ercc5|Frg1|Phldb1|Atad2b|Trip10|Tdp1|Adprm|Ngrn|5031425E22Rik|Vps39|Tesk1|Mrps33|Bcap29|Aatf|Olfr767|Zfp236|Brd9|Thada|Atp6v1d|Lhpp|CAAA01066123.1|Aen|Nsmce4a|Sirpa|Sumf1|Mtor|Mrpl23|Zfp768|Zfp738|Exoc4|Tmem150a|Rcor1|Polrmt|Tmem167b…
T2_pre_HSC	Pknox1	0.702669	0.483809	0.21886	0.327315	0	0	0.736842	Pknox1|Upf3a|Atg12|Lig3|Cntln|Pex2|Mrps33|Mad2l1bp|Nfe2l2|Slc35e2|Mrpl49|Resf1|Enkd1|Scamp3|Pkia|Trim56|Stxbp5|0610010F05Rik|Mrtfa|Siva1|Dtd1|Psenen|Mphosph9|Tmem209|Med20|Mrpl58|Esco1|Ercc8|Ap4s1|Lin9|Stat2|Fxn|Gm17491|Ksr1|Zfp46|Edem1|Top2a|Usp53|Gnb2|Spire1|Gtf2h1|Cenpi|Eml5|Ppp2r3c|Bloc1s1|Nol11|Zfp965|Myof|Etaa1|Tmem176a|Gnb4|Usb1|Gm14325|Gm13568|Stat4|Hsd3b7|Pafah2|Msl3l2|Flt3|Nr1d2|Apba3|9…
T2_pre_HSC	Creb1	0.781291	0.541635	0.239656	0.327188	0	0	1	Creb1|Rbm7|Krit1|Snx9|Zranb2|Selenot|Cpne3|Nus1|Ccnl1|Tnpo1|Cd47|Nnt|Ptpn12|Agpat5|Fbxo3|Smndc1|Orc3|Brwd1|Usp34|B230219D22Rik|Apba3|Knop1|Ints13|Rbm26|Dhodh|Txlna|Lyl1|Abi3|Sh3bp1|Ubp1|Fam241a|Lrrc61|Pcmtd1|Ube2b|Ank|Ints14|Mrpl34|Tead4|Map2k1|Ppid|Sgf29|Gm29084|Snapc5|Cetn2|Aftph|Zfp367|Tecpr1|Arhgef10l|Fgd4|Pdgfa|Gm37324|Dazap2|Mcph1|Dclk2|Efnb3|Trpc6|Moxd1|Tspan32|Bola1|Appbp2|Taf2|Pafah1b1|A…
T2_pre_HSC	Foxk1	0.632458	0.431936	0.200522	0.327137	0	0	0.789474	Foxk1|Stk38l|Usp16|Rnf123|Hsd17b11|Comtd1|Cyp4f16|Chpf2|Ing5|Zfx|Gtf2h1|Atf5|Rbm19|Fam204a|Pkd1|Pdk2|Arid4a|Gtf2ird2|Zfp628|Setd6|Rraga|Zbtb8os|Fads3|Cwc27|Noc3l|Rapgef2|Ostm1|Eefsec|Exoc2|Dcaf5|Hk1|Sos1|Samm50|Tmem17|Slc30a7|Tiprl|Kmt2a|Ppp2r2d|Zfp954|Gm21988|2510009E07Rik|Krba1|Nmnat3|Scyl2|Nabp2|Ubald1|Arhgef10l|Aasdhppt|Fam174a|Herc6|Evi2b|Cks2|Polr2k|Trmt13|Gpatch4|Deaf1|Sncg|Slc39a10|Wdr48|…
T2_pre_HSC	Zfp282	0.766253	0.531162	0.235091	0.326979	0	0	0.947368	Zfp282|Nelfa|Ttc7b|Rnf31|Ttyh3|Uqcc1|Cpped1|Ndufa3|Spire1|Bcl2l1|Necap1|Tmem131l|Ctdp1|Dnajc17|Tlk2|Glrx5|Lrch1|Tbc1d19|Amacr|Bloc1s6|Cars|2810004N23Rik|Flad1|Phrf1|Per3|Pik3c2b|Slc16a1|Med29|Foxo4|Mul1|Zc3h7a|Mir17hg|Iqgap3|Gpn3|Vti1b|Haus1|Fuca1|Dnaaf5|Prdm16|B3gnt8|Hdgfl2|Cpox|Akap5|Dennd4c|Ccdc66|Akt3|Ginm1|Ndufb1-ps|Trim3|Hsf2|Rnf40|Nol12|Robo4|L3mbtl2|Ecm1|Rps6kc1|Poglut1|Phc1|Rnf41|Atp13a3…
T2_pre_HSC	Sp3	0.8426	0.586391	0.256209	0.32692	0	0	0.947368	Sp3|Efhd2|Usp34|Psme4|Sec61a2|Irf2|Gfi1|Ppp6c|Nus1|Gtf2a1|Zfp629|Pwwp2a|Mta3|Ptp4a1|Ipo7|Taf1d|Tada1|Wdr13|Cop1|Tmem126a|Mdm4|Wwox|Zfc3h1|Ncoa7|Bap1|Apeh|Kpna6|Apool|Polr3g|Rnpepl1|Rassf1|Dap3|Ctdspl2|Smc6|2310061I04Rik|Gm46430|Mef2a|Paf1|Myo9b|Picalm|Zfp36l1|Eci1|Tm9sf1|Mrps2|Sp1|Fpgs|Ppdpf|Tmf1|Zbed4|Gfm2|Fbxl3|Rnf34|Gm37567|Mylip|Fbxo33|Pkn2|Tor1aip2|Unc45a|Comtd1|Rnf5|St8sia4|Ankrd11|Cbfa2t2|…
T2_pre_HSC	Max	0.788321	0.546778	0.241543	0.326677	0	0	0.894737	Max|2810004N23Rik|Grk6|Zfp358|Psg16|Rexo4|Ranbp2|Hspbp1|Pgap2|Plekho1|Odc1|Ciao1|Ppil2|Tufm|Arf6|Ccser2|Ghitm|Nampt|Prkaca|Pcnt|Spata2|Akap9|Btbd7|Pyurf|Zfp932|Cpsf3|Usp21|Mrpl24|Ptcd3|Gm49797|Etnk1|Klhl4|Lrrc41|Rad23b|Zfp746|Ube2g1|Mms19|Top1|Twf2|Mettl26|Hmces|Vps41|Fads3|Agps|9530068E07Rik|Efcab14|St3gal6|Lipa|Wdr4|Nop2|Cdca7l|Capza2|Rffl|Ik|Mfsd10|Srp54c|Nme3|Cacul1|Wdr48|B4galt5|Bcl9|Ldb1|Pn…
T2_pre_HSC	Foxn2	0.703901	0.485445	0.218455	0.326634	0	0	0.684211	Foxn2|Ubxn2b|Dpm3|Ms4a6d|Gm5141|Akr7a5|Pef1|Gzf1|Shoc2|Cry1|E2f3|Dusp16|Upf3b|Pprc1|Eef1aknmt|Yrdc|Cflar|Snhg14|Tsc22d2|Ubn1|Cryzl1|Ccne2|Gm2237|Vwa5a|Slc40a1|Gdpgp1|Ncoa5|Snrnp48|Clybl|Clock|Wdr24|Tfap4|Slc52a2|Rprd2|Cgrrf1|Fam49a|4833427F10Rik|Eipr1|Hcfc2|Cilk1|Fbxo42|Gm16740|Edem3|Gm10762|Ccdc107|Dph6|Nfatc3|Ankhd1|Hic2|Klhdc8b|Ccdc194|Gm10419|Ppa2|Phf6|C330007P06Rik|Slc1a5|Gm43118|9330162G02R…
T2_pre_HSC	Zfx	0.837514	0.583678	0.253836	0.326603	0	0	0.947368	Zfx|Mau2|Prkcd|Foxk1|Tapt1|Trabd|Vcpip1|Taz|Arl3|Klhl9|Spata13|Stx12|Golgb1|Irak1|Zfand5|Trappc8|Odr4|Mtss1|Tarbp1|Tmx4|Vta1|Pip5k1c|Chst12|Rb1cc1|Mapk1|Itpr1|Atg16l1|Axin1|Man2c1|Gm17494|Zfp36l1|Yeats4|Slc35b3|Agpat3|Cnot11|Thra|Chd2|Dhx34|Nnt|Ocln|Nelfa|Diaph3|Dnajc14|Trpm7|Cdk5|Fgfr3|Herpud1|Cep68|Gpbp1|Zfp944|Rmdn3|Snhg1|Baz2a|Prkag2|Mboat7|Slfn8|Esf1|Osgin2|Vps13b|Tbc1d10a|Twist1|Eif2ak4|241…
T2_pre_HSC	Epas1	0.669533	0.46519	0.204343	0.326393	0	0	0.789474	Epas1|Kdr|Ehd2|Crip2|Unc5b|Id3|Mmrn2|Ramp2|Htra1|Efna1|Mcam|Prnd|Cdh5|Hey1|Efnb2|Flt1|Serpinh1|Slc9a3r2|Pxdn|Mmp14|Fzr1|Nos3|Dlg5|Lsp1|Nr2f2|Tmem44|Prom1|Nxn|Vegfc|Sema7a|Sec14l2|Ece1|Srgap3|Cd47|Fam210a|Slc43a2|Tram2|Lima1|Notch3|Sh3pxd2a|Caprin2|Itga5|Uaca|Ppt2|Myb|Card10|Stat4|Acot11|Mycn|Runx2|Tek|Tmem86a|Grk5|Gpm6b|Atp9a|Fam189a2|Pcid2|Plcl2|N4bp3|Etaa1|Gbf1|Ift140|Naa38|Hif1a|Cdr2|Plxnb2|Tr…
T2_pre_HSC	Zeb1	0.612984	0.42687	0.186114	0.326322	0	0	0.894737	Zeb1|Ncbp3|Ermp1|Ankrd28|Zeb2|Luc7l2|Med7|Mindy2|Mocs2|Smg1|Tbc1d4|Zfp942|Ncoa1|Mcrip2|Eml3|Kif3a|Nuak1|Psmg3|Qser1|Maco1|Glce|Kdm3b|Med31|Txndc16|Rnf138|Txndc15|Rhbdf2|Ubr2|Foxn3|Myo10|Bcl9l|Med11|Abcd3|Cisd2|Baiap2|Sp3|Pde7a|Ibtk|Akap11|Foxj2|Eif4a2|Arid5b|Syf2|Gba2|Olfr344|Mlx|Cops7b|Slc38a7|Tshz1|Recql|Brms1|Zfand1|Cep350|Wdr59|Olfr784|Zfp597|Nin|Ocln|Def6|Acot9|Rasa1|Gm20521|Strn4|Bbx|Prpf38…
T2_pre_HSC	Zfp618	0.75896	0.528219	0.230741	0.326276	0	0	0.263158	Zfp618|Fbxo6|Sdf2|St6gal1|Ankrd40|Baiap2|Gorab|Dmac2|Crlf3|Sesn1|Agtrap|Diaph3|Marcks|Polrmt|Blvrb|Bin1|Slmap|Slc37a3|Rapgef3|Scai|Rbis|Isl1|Rexo2|Cyp4f16|Acer2|Wdr41|Orc4|Rrp1b|Cby1|Lrp5|Zbtb8os|Tmem129|Klf6|Dph1|Ints7|Casp6|Tbc1d2b|Dele1|Ralgapa1|Zfp777|Meis1|Brwd1|Sh2d3c|Stk24|Cebpd|Chmp4b|St6galnac3|Hes1|Pemt|Hoxa1|Mapre3|Spdl1|Pde8a|Ap5s1|Tmem19|Cpeb3|Nfatc4|Dpysl3|Il17rd|Ahnak|Sncaip|Stx18|…
T2_pre_HSC	Nr4a1	0.710252	0.49758	0.212672	0.325596	0	0	1	Nr4a1|Fosl2|Egr1|Ppp1r15a|Klf9|Per1|B2m|Phf23|H19|Glce|Junb|Mrps14|Nras|Plcg1|Rnaseh2c|Rbm10|Bcat2|Tjp1|Slc44a2|Scarb1|Pdcl|Lmo2|Srsf5|Exoc7|Tmtc3|Mrpl40|Zfp362|Gyg|Trak1|Fam126a|Rcl1|Kri1|Lrrc45|Vac14|Fosb|Rps6|Unc119|Atxn2l|Plxnd1|Add3|Birc5|Napsa|Cdc34|Egr3|Cnot3|Nfkbid|Nfkbia|Ubr4|Tmc6|Pwp1|Irf7|Ctnnb1|Baz1b|Nbr1|Sp4|Foxo3|Zfhx3|Acot8|Ccna2|Tyrobp|Rrn3|Pak4|Cox7a2|Ppp2r1b|Lrrc41|Praf2|Dnmt3a|…
T2_pre_HSC	Usf2	0.796717	0.560963	0.235754	0.325558	0	0	1	Usf2|Man1a|Lrpprc|Uxt|Golga7|Atp6v1e1|Abcg2|Appl1|Tlk1|Krit1|Cldnd1|Cmtr1|Nfatc1|Mapk1ip1l|R3hdm2|Ttc13|Smad2|Irf2bp1|Mga|Tbc1d20|Tmx3|Acox1|Hjurp|Aarsd1|Ctc1|Iars2|Dock10|Clk1|Trmt6|Sirpa|Ahcyl1|Coa5|Slmap|Mindy3|Qser1|Hsd17b4|Prkag2|Gbp7|Fli1|Sh3bp1|Scamp1|Smarcc2|Iscu|Eef1e1|2310022A10Rik|Fam114a2|Dok1|Gng2|Ccnd3|Pigb|Mn1|Fdx2|Galnt5|Cep131
T2_pre_HSC	Myc	0.723715	0.508401	0.215314	0.325423	0	0	0.842105	Myc|Rnf19b|Slc2a3|Abhd11|Pip4k2c|Osbpl8|Fam53c|Galnt11|Rnf2|Uhrf1bp1l|Klhl4|Dip2b|AU040320|Zfp950|Efl1|Vps4a|Ypel5|Mnat1|Mapk14|Zmynd8|Cnot2|Cir1|Ano6|Ryk|Pacc1|Rab21|Fam222b|Idnk|Lrrc14|Asah1|Btd|Kctd12|Lig3|Card19|H1f2|Dcaf11|Mfsd14b|Myo5a|Ttc17|Bckdha|Zfp553|Ier5|Zfp397|Vps35l|Hmg20a|Mtfr1|Yipf2|B3galnt2|Rex1bd|Hmgxb4|Cebpzos|Epc2|S1pr2|Aak1|Otud1|Mccc2|Sord|Znrf2|1700030K09Rik|Zfp949|Primpol|…
T2_pre_HSC	Zfp821	0.739612	0.522744	0.216868	0.325186	0	0	0.684211	Zfp821|Sccpdh|Cdk5rap2|Mmgt1|Xab2|Timm8b|Mrps28|Gstcd|Six5|Rptor|Mtfp1|Dyrk2|Clec16a|Taf6|Pip4k2b|Riok2|Pmpcb|Fam217b|P4ha1|Zfyve27|Ndufb3|Ptpru|Sec24a|Bub1b|Ftsj1|Zdbf2|Tada2b|Mpped2|Zfp41|Rgp1|Gm3558|Mospd2|Flt4|Diaph3|Slc10a7|Mrpl23|Stox1|Polh|Selenoi|Pgp|Cgnl1|BC003965|Ncoa7|Cspp1|Zfpm1|Spata7|Cep126|Abcc4|Zfp72|Fastkd3|Gtf2ird1|Dnhd1|Sh3bp5l|Map3k6
T2_pre_HSC	Zfp507	0.743711	0.525868	0.217843	0.324832	0	0	0.789474	Zfp507|Eef1e1|Crybg3|Mrpl49|Lrrc40|Parp10|Tbl2|Atg4c|Pdss2|Traf3|Btbd10|Pkd1|Zfp395|Cspp1|9130401M01Rik|Cox19|Ralgapa2|Mfap1a|Usp31|Abcc5|Aar2|Ermard|Fxn|Ccdc59|Zbtb44|Zfp445|Tbc1d8|Dhrs3|Mrpl47|Mindy1|Cdc73|Selenoi|Zbtb5|Thoc1|Trib1|Nudt2|Polg|Lysmd3|Dtx2|Zfp213|Apeh|Mbd6|Kifap3|Trnt1|Fbxw8|Cdk5rap3|Ado|Acsf3|Rgp1|Polr1b|Dnpep|Mtfp1|Taz|Mocs1|P4ha1|Tcp11l1|2210016F16Rik|Dusp22|Supt7l|Clcn7|Mrm1|…
T2_pre_HSC	Nfx1	0.867431	0.61851	0.248921	0.324704	0	0	1	Nfx1|Pphln1|Asxl1|Cstf2|Tfb2m|2610002M06Rik|Exosc3|Oat|Patz1|Ccp110|Klhl22|Arl5a|Bzw1|Magoh|Acad9|Hipk3|Marchf6|Rnf2|Gprasp1|Ndst2|Psmb10|Trmt2a|Arhgef18|Trappc5|Mef2c|2700081O15Rik|Ppp2r3c|AI506816|Atl3|Uhmk1|Rps6ka5|Arid4b|Ascc3|Gtf2b|Pacs2|Mark2|Grsf1|Btg2|Gm9803|Eya3|Atp2b4|Ppp1r11|Cramp1l|4833418N02Rik|Nfkb1|C030014I23Rik|Tymp
T2_pre_HSC	Zkscan14	0.658279	0.464664	0.193616	0.324661	0	0	0.421053	Zkscan14|Slc35d1|Zfp993|C330018D20Rik|Prr5l|Plxna4os1|Slc35e2|H1f3|Ell2|Prss36|Swsap1|Hspb11|Nsd3|Gsap|U2af1l4|Snupn|Nav2|Ssh2|Med13l|Ankra2|Spg11|Galk2|Ccdc30|Eri2|Muc13|Zbtb34|Tchp|Pitpnm1|Nthl1|Ubxn7|Gm28043|Twnk|Gm4316|Ddah1|Zfp955b|Tbc1d12|Coasy|Syvn1|Fbxo4|Zfp275|Nacc2|Cnot4|Gm42519|Jam3|Rragc|Fcgr3|Adipor1|Phf21a|Rufy2|Angptl4|Hmg20b|Idh1|Tnfrsf1a|Ciart|Leng8|Rbms2|Plscr4|Cxcr4|Zfpm2|Veph1…
T2_pre_HSC	Dr1	0.843466	0.601739	0.241727	0.324517	0	0	1	Dr1|Fnbp1|Klhl9|Setdb1|Ppp6c|Usp9x|Phka2|BC005624|Glrx|P2rx1|Mfsd14b|Dock10|Ints6l|Rxrb|Smc5|Hif1a|Map4k1|Wee1|Galnt7|Upf2|Taz|Fbxw11|Iqgap2|Runx1|Ptpn6|Xrcc6|Cdc27|Tsc22d4|Eif1a|Hhex|Emc2|Mdn1|Tob2|Gm37376|Zfp292|Klhl2|Ctps2|Rnf20|Bms1|Cox5a|Asl|Mlxip|Gm4316|Hivep1|Eif2s3x|Cblb|Parp4|Lrrc47|Ccdc84|Setd2|Adck2|Pnpla2|Vps45|Smim26|Gata6os|Agps|Olfr1028|Erbb2|Ndufs1|Tti1|Mark2|Nedd9|Golga4|Dctn1|As…
T2_pre_HSC	Gli3	0.62135	0.43913	0.18222	0.324359	0	0	0.578947	Gli3|Sall2|Mettl8|St8sia1|2810006K23Rik|Lsm5|Amer1|Peak1|Mkks|Prr5l|Pfkfb3|Itpr3|Myo1b|Trim24|Fam57a|Pus7l|Zc4h2|Ctif|Marveld2|P3h1|Igf2os|Mtmr11|Mospd3|Gps2|Alpk3|Cerox1|Sepsecs|Cdc23|Tnfsf13os|Ppa2|Galnt4|Arpin|Map11|Tsen2|C130074G19Rik|Cenph|Sgcb|Il4ra|Rb1cc1|Nudt8|Chmp1b|Slc12a4|Appl1|Trmt10b|Smug1|Lrrc51|Supv3l1|Gabpb2|Rnasek|Zyg11b|Naa30|Gm43362|Pls3|Rdh9|Zfp667|Ccl25|Prom1|Sox6|Gm47486|Rad…
T2_pre_HSC	Ikzf2	0.844547	0.604203	0.240344	0.324359	0	0	1	Ikzf2|N4bp2l2|Mycn|Cep192|Taok1|Dok2|Emc2|4833420G17Rik|Prpf4b|Nfe2|Rb1cc1|Rhobtb1|Mib1|Mef2c|Hook1|Tfam|Dapp1|Satb1|Tax1bp1|Hnrnpa2b1|Ndufaf1|Pik3c3|Dnm1l|Asah1|Fnbp1|Tada2a|Hif1a|Eif4ebp2|Hoxa9|Ccdc115|Nop58|Elf1|S1pr2|Ankle2|Swap70|Tpp2|Spred1|Thbs3|Hibch|Ddx41|Gla|Papolg|Tmem25|Sdhaf1|Zfp148|Ikzf1|Klf11|Hmga1|Sp1|Sp2|Foxj2|Patz1|Spi1|Stat4|Irf6|Irf2|Tcf3|Sox2
T2_pre_HSC	Zfp318	0.657126	0.463206	0.19392	0.324011	0	0	0.894737	Zfp318|Ccs|Kat6a|Btaf1|Mosmo|Cry2|Med10|Vipas39|Ccnt2|Naa80|Nudt2|Brf1|Dpp9|Psmg2|Nifk|Smg8|Supv3l1|Pigk|Kif26a|Rusc1|Klhdc2|Prkci|Mink1|Ptgr2|Ndufaf3|Pde7a|Stx3|2310057M21Rik|Bcl7a|Shq1|Ppp2r3a|Mylip|Ppp6r1|Pls3|Tbcc|Patz1|Capn7|Chd7|Srgap3|Cd1d1|Pyroxd1|Smarcal1|Sting1|Mrs2|Rnf168|Serpinb6a|Ciao1|Runx2|Sharpin|Chid1|Gm42858|Eif2ak1|Arf6|Tsen54|Mbd5|Ddx56|Ipp|Dclre1a|Zfp280c|Dctn4|Psen2|Polr1a|P…
T2_pre_HSC	Arid3b	0.777458	0.555029	0.222429	0.323948	0	0	0.947368	Arid3b|Carhsp1|Snx17|Zmym4|Ndufa1|Bcr|Cpd|Mtus1|Napsa|Ctnnbl1|Tirap|Mrps27|Pcgf3|Aak1|Dennd2a|Dnajc21|Idh1|Pfkfb3|Mylip|Adamts10|Fyn|Hectd4|Cgnl1|Gsk3b|Lars|Sncg|Brwd1|Zdhhc7|Tmem189|Rfk|Tex261|Pou2f2|Plk1|Reck|Glyr1|Osgep|Olfr365|Yaf2|Mafg|Ppfibp1|Mtmr3|Ulk2|Disp1|Gm49703|Hapln1|Apaf1|Klf7|Mical1|Gm13684|Gm37818|Yap1|Cep350|Gm42974|Memo1|Ifi203|Ric8b|Rcn1|Cops5|Hexb|Stx12|Nup93|Btbd10|Rai14|Zfp4…
T2_pre_HSC	Prdm4	0.837813	0.59972	0.238093	0.323834	0	0	0.894737	Prdm4|Tlk2|Rragc|Erp44|Adprhl2|Arrdc1|Zfp148|Farsa|Ttc13|Upf2|Prmt3|Tent4a|Mllt10|Mrpl50|Elp2|Klhdc10|Nup88|Gabpa|2310022A10Rik|Impad1|Cd9|Atg4b|Mpp1|Dcun1d1|Sppl3|Cluh|Eef2kmt|Pole3|B9d2|Baz2a|Vps72|Acp6|Lrrc1|Anxa1|Osbpl8|Eps15|Dock10|Zbtb41|P2rx1|Heg1|Riox1|Bcl9|Pdcd11|Gtf3c2|Nup43|Entr1|Decr1|Nae1|Trim32|Lemd3|Riok1|Mia2|Sec22a|Nfe2l2|Crybg3|Pold2|Mtf2|Yif1b|Atad2|Tinf2|Zbtb4|Zeb2|Tet3|Ndufb1…
T2_pre_HSC	Ash1l	0.788657	0.565574	0.223083	0.323746	0	0	0.947368	Ash1l|Zfp800|Ttc4|Zc3hav1l|Smad3|Kifbp|Eps15l1|Mrtfa|Bcl2|Tnfaip2|Orc2|Cdk5rap3|Bysl|Pcmtd1|Ints12|Hoxb9|Ulbp1|Rictor|Nol12|Naa80|Zfp646|Zfc3h1|Dck|Mib2|Ankrd16|Bex4|Nsd3|Samhd1|Arfip2|Slc25a35|Fancc|Gm43042|Prmt1|Ercc2|Gpsm1|Pin4|Cbll1|Atf2|Aldh16a1|Med25|Septin6|Trappc9|Phrf1|Srgap1|Tyk2|Zfpm1|Tmem65|Phc2|Emcn|Alkbh7|Trmt1|Cuedc2|Tmem9b|Eif2b2|Pdia4|Abitram|Mgrn1|Vmn2r108|Ccz1|Dolpp1|Ing4|Gm980…
T2_pre_HSC	Son	0.860722	0.620755	0.239968	0.323658	0	0	1	Son|Mtmr3|Mapk1ip1l|Ncaph2|Tra2a|Rnf38|Ahcyl1|Uqcrb|Purb|Actr3|Matr3|Xiap|Snrpf|Igf1r|Asah1|Anapc1|Lbr|Abi1|Tm9sf3|Pcna|Cers2|Atp5h|Ube2r2|Clk1|Gm44986|Prpf4b|Sp110|Dnajb1|Ahctf1|Ywhaz|Cnot6l|Dad1|Gm6277
FL_HSC	Runx3	0.722426	0.422478	0.299948	0.444104	0	0	0.405405	Runx3|5930420M18Rik|BC035044|Gm16754|Cd37|Gm29361|Serpinb1a|Arhgap9|Hba-a1|Zfp933|Gm17017|Itgal|Car13|2010008C14Rik|C030034L19Rik|Gm15265|Evi2a|Gm28875|A130071D04Rik|Tnfsfm13|Calr3|Rtp4|Npl|Hykk|Ipp|Tmem231|Itgb2|Ndufa2|Tbc1d32|Tmed8|Hint3|Fli1|Slc39a14|Lrrc28|Vldlr|Ercc6l2|Bloc1s5|Cisd3|Map2k6|Rreb1|Mctp1|Morn4|Mdfic|Chn2|Tcf3|Tgfb1|Tfap4|Wnt2|Klhl6|Casp3|Zfp148|Car5b|Wdr33|Ccnd1|Il4|Jakmip1|Il1…
FL_HSC	Irf8	0.653142	0.41985	0.233292	0.431851	0	0	0.567568	Irf8|Lipo3|AC115752.1|N4bp2l1|Mlycd|Zfp874b|Camkk1|Neil1|H2-Ke6|Gprasp2|Gm44829|Slc25a53|Parp10|Nsun6|Vmn1r197|Acad10|Gm5141|Setd4|Neto2|Zfp993|Tlr2|Chst11|Acss1|Prpf39|Taco1|Pstpip1|Adssl1|Fmo5|Il12rb1|Ece1|Msra|Snrnp35|1700109H08Rik|Micall2|Zdhhc14|Zbtb34|Lax1|Zkscan5|Slc8b1|H1f3|Spi1|Btk|Csf3r|Sla|Xrn1|Cyp4v3|Tap2|Ifih1|Arhgef6|Ptk2|Hnrnph2|Cd37|Bcl2l14|Tap1|Sp110|Dapp1|Kmo|Pigr|Epsti1|Tfec|Cd…
FL_HSC	Spi1	0.666031	0.437427	0.228604	0.430155	0	0	0.702703	Spi1|Mgat4b|Mtmr6|P2rx1|A630089N07Rik|Jade3|Tfr2|Cept1|Tnks|Ibtk|Gm17066|Smyd3|Gp9|Atp8a1|Sla|Snhg14|Slfn2|Mctp1|Ddit3|Arhgap4|Rab3il1|Rrbp1|Tyrobp|Imp3|Nudt1|Klhl7|Pglyrp2|Cpne1|Rab9|Zfp990|Rbfa|Rpl10-ps3|Cpne8|Speg|Mterf3|Zfp934|Stard10|Zfp212|Arpc5l|Gm44510|Rnmt|Cyth4|Ttyh3|Hsf2|Chmp4b|Was|Taf5|Tnni2|Smim10l1|Usp54|9930014A18Rik|Galt|Dock10|Polr1a|Mpo|Treml2|Prtn3|Mtss1|Evi2b|Lrmp|Iqgap2|Dapp1…
FL_HSC	E2f8	0.650833	0.419657	0.231176	0.427556	0	0	0.72973	E2f8|Cdca2|Mybl2|Ticrr|Oip5|Stil|Neil3|Foxm1|Mastl|Arhgap11a|Ncaph|Diaph3|Prim1|Kif20b|Tmtc4|Slc25a32|Rufy3|Pole2|Uba6|Kntc1|Rad51ap1|Wrap53|Adssl1|Tbl1xr1|Commd9|Mvk|Terf1|Gcfc2|Fermt3|Cep290|Arrb2|Fbxo33|Lss|Rad51|Chaf1a|Nxt2|Uap1l1|E2f1|Uxs1|Sat2|St7|Gm42732|Thap4|Cdc6|Elmo2|Lin52|Eps8|E2f2|Slbp|Pde4b|Cntln|Hmgb2|Ddx55|Rmi2|Hells|Nhsl1|Mthfd1|Shroom1|Ctdspl2|Wee1|Zmynd19|Nox4|Spi1|Epc1|H2-Ke6|…
FL_HSC	Gm6710	0.771195	0.516106	0.255089	0.425982	0	0	0.72973	Gm6710|Gm14295|Zfp931|Zfp968-ps|Gm5141|Gm14418|Vav1|Rdh12|Far2|Telo2|Cercam|Gm43558|Scyl3|Dusp5|Gm14305|Zfp989|Fam126b|Myo1g|4930447C04Rik|Cacnb2|Las1l|Rbm15|Cd200r1|Zfp62|Alkbh6|AI467606|Nfkbiz|Vmn2r120|Tbc1d14|Gm38947|Ldlrap1|2610001A08Rik|Zfp738|Nr2c1|Ift88|Gm28417|Rsad1|Rel|Ikbkg|Traf6|Pex12|Ccdc171|Shisa8|Rreb1|Gm46430|Gm14698|Ttbk2|Glis2|Slc25a26|Prdm15
FL_HSC	Zfp831	0.538967	0.358717	0.18025	0.425821	0	0	0.405405	Zfp831|Abcg3|Wfdc17|Ica1l|Gjb3|Gm47025|Oxsm|Zfp873|Il20rb|Chd4|Pik3cd|Dgcr2|Nefh|A730081D07Rik|Gbp8|Klc3|Vmn1r207|Sik2|Rnf144b|Zfp989|Vmn1r233|Gm21833|Tmem192|Olfr735|Napsa|Gm42736|Oas2|Tnik|Mmaa|Zfp943|Asb18|A630081D01Rik|Rgs10|Rabac1|Zfp672|Zfp983|Klhl3|Gm11127|Smim24|Aqr|Kat5|Zfp346
FL_HSC	Sp110	0.701882	0.47299	0.228892	0.425751	0	0	1	Sp110|Kcnn4|Arhgef6|Ctsl|Bmpr2|Mfap3|Wdfy4|Gm19590|Matk|Thoc2|Vav1|Taf1b|Rhoh|Gtpbp2|Zbtb17|Lyz2|Dennd2d|Mettl7a1|Hacd4|Myo1g|Mctp1|Son|Dlg5|Kansl1|Cyfip2|Pde4b|Trir|Atp11c|Echdc1|Chmp5|Swt1|Atp6ap2|Suco|Zfp869|Scaf4|Wapl|Apaf1|Cdc40|Crebrf|Zfp598|Csrnp1|Ep400|Pptc7|Pomk|Rnf113a2|Zfp866|Tmx4|Cd59a|Clip1
FL_HSC	Ikzf2	0.821331	0.574569	0.246762	0.421687	0	0	1	Ikzf2|N4bp2l2|Mycn|Cep192|Taok1|Dok2|Emc2|4833420G17Rik|Prpf4b|Nfe2|Rb1cc1|Rhobtb1|Mib1|Mef2c|Hook1|Tfam|Dapp1|Satb1|Tax1bp1|Hnrnpa2b1|Ndufaf1|Pik3c3|Dnm1l|Asah1|Fnbp1|Tada2a|Hif1a|Eif4ebp2|Hoxa9|Ccdc115|Nop58|Elf1|S1pr2|Ankle2|Swap70|Tpp2|Spred1|Thbs3|Hibch|Ddx41|Gla|Papolg|Tmem25|Sdhaf1|Zfp148|Ikzf1|Klf11|Hmga1|Sp1|Sp2|Foxj2|Patz1|Spi1|Stat4|Irf6|Irf2|Tcf3|Sox2
FL_HSC	Rel	0.72109	0.506878	0.214212	0.419943	0	0	0.702703	Rel|Ptpn4|Cpped1|Flt3|Hars2|Lst1|Pik3cd|Arhgap5|Rnase6|Acbd5|Arhgap18|Zbtb6|Atp23|Oaz1|Pik3cg|Dock9|Taok2|Rgs1|Cd81|Rnf135|Thumpd2|5430403G16Rik|Gm10252|Clec4e|Aatf|Chchd1|Cnrip1|Plxnc1|Retreg1|Sertad3|Mettl4|1700066M21Rik|Orc3|Rttn|Nek1|Srsf9|Psmg4|Traf3ip3|Elob|Tnfaip3|Rnpepl1|Zfp950|Mir17hg|Gm40309|Mapkapk3|Slc16a7|Tlk2|Gm6710|Elmsan1|Dbhos|Serpina3g|Ndufa3|Nup54|Gt(ROSA)26Sor|Mamdc2|Nhej1|Dtw…
FL_HSC	Foxm1	0.614879	0.412057	0.202822	0.419035	0	0	0.621622	Foxm1|Nuf2|Melk|Bub1b|Ncapg|Ccnb1|Cenpf|E2f8|Cenpi|Plk1|Nup107|Dbf4|Mpv17l2|Haus8|Aurkb|Gen1|Cdc25c|Asap1|Cog4|Gm37376|Msto1|Mettl1|D430020J02Rik|Rmnd5b|Cdc6|Pwp1|Ppm1k|Brca2|Dffb|Mboat2|Tctn3|2610306M01Rik|B4galt7|Il1rl2|Csrnp2|Mbtd1|Hoxa7|Paxx|Sarnp|Raly|Tnks1bp1|Bdp1|Emp3|Brip1|Ssh2|Zbtb20|Sp1|Ccp110|Ogg1|Lrrc41|Ormdl2|Cdc25b|Tgfb3|Gsk3a|Amd1|Lmtk2|Cdkn2c|Pias3|Hnrnpa0|Srek1|G2e3|Acin1|Lmo4|Sy…
FL_HSC	Ikzf1	0.674893	0.483698	0.191195	0.418267	0	0	1	Ikzf1|Tmsb10|Fmnl1|Angpt1|Myb|Rsbn1l|Fasl|Prtn3|Npdc1|Fut8|Top2b|Traf3ip3|Slc25a46|Rab38|Spred3|Celf2|Plgrkt|Ccdc88b|Braf|Pik3cg|Atp2b4|Mblac2|Vav1|Rab31|Npr1|Upf2|Pik3ap1|Spi1|Trim12c|Gpcpd1|Lsp1|Ikzf2|Rap1a|Dennd2d|Ifih1|Ipo7|Ifitm2|Amd1|Tfcp2|Pfkfb3|Prkcb|Ahr|Gsg1|Egr1|Gfi1|Sidt2|Kdm3a|Adat3|Wdr81|Lasp1|Ptpn6|Mmp9|Arl8b|Trmt6|Ilf3|S1pr1|Gpr132|Snx29|Srebf1|Trpv2|Pigq|Adam17|Angptl6|Ctns|Nf1|Cd…
FL_HSC	Satb1	0.64495	0.460585	0.184365	0.418131	0	0	0.864865	Satb1|Tinagl1|Ccng2|Cept1|Il17ra|Iqgap2|Trmt1l|Ubald2|Rufy3|Cdadc1|Epm2aip1|Supt3|Vav3|Selenbp1|Parp9|Atp2a3|Ikzf2|Zmym3|Fam111a|Gnpda2|Cst3|4930447C04Rik|Fau|Zbtb10|Dhx35|Cetn3|Hacd2|Abcb6|Atl2|Dag1|Me2|Stxbp3|Cdc123|Gm45322|Vipr2|Gm47398|Nup214|Inpp5a|Pus10|Med20|Aldh2|Cfp|Fancm|Nup98|Cdc37l1|Ppp2r5d|Mef2a|Tgif1|Ttc39b|Jmjd6|Gm47071|Tmx3|Stk11ip|Olfr839-ps1|Abcc4|Supt4a|Hmmr|Hbp1|Prmt7|Ikzf1|Co…
FL_HSC	Zbtb33	0.660756	0.470448	0.190308	0.417937	0	0	0.702703	Zbtb33|Firre|Lrif1|Gp9|Ptar1|Traf3ip3|Lyrm4|5730480H06Rik|Zfp984|Gm12940|Rrs1|Ranbp6|Ctdspl2|Dclre1b|Zfp518a|Kdm4c|Per3|Hook1|Mapk8|Pcf11|Pstpip1|Caprin2|Plcb2|Gpcpd1|Lemd3|Ccdc61|Foxo4|Mospd2|Tox|Fdxr|Acp2|Snhg17|Rusc1|Taok3|4930430F08Rik|Mfsd8|Selp|Zfp955a|Mdm4|Zfyve26|Glb1l|Chm|Col11a2|Homer3|Zfp945|Pgghg|Smug1|Acy3|Rnf6|Fgr|Pdik1l|Gm14327|Ppa2|Map3k2|Zfp281|Orc2|Prorp|Socs6|Sbf1|Cox6b2|Syce2|…
FL_HSC	Zfp51	0.565313	0.394603	0.17071	0.417147	0	0	0.432432	Zfp51|Thumpd2|Uvssa|Erf|Fanci|Gmeb1|Nktr|Zfp820|Gm13610|Srcap|1700030K09Rik|Zfp653|Dnajb4|Hnmt|Tnfrsf1b|Serpinb1a|Rasgrp4|Chd9|Nxpe2|Slc7a6os|Srl|Gmnn|Mfsd6|Dis3l|Fam118a|Zfp119b|Ago4|Dzip3|Mks1|Gpsm2|Usp53|Dand5|Gm11537|Arrb2|Tmem39b|Yars2|Ctdspl2|Bbs4|Idnk|Mtarc2|Traf5|Dynlt1c|4930447C04Rik|Gm14410|Ccnc|Asb7|Pdpk1|Lancl1|Rps6ka4|Cir1|Pdf|Eif2ak4|Bclaf3|Ap4m1|Tmem161a|Trappc6b|Naa30|Susd1|Cers6|…
FL_HSC	Gpbp1	0.768054	0.556318	0.211735	0.417062	0	0	1	Gpbp1|Otud4|Fam8a1|Wdr6|Vps35|Spop|Smc5|Plaa|N4bp2|Gm20594|Qk|Caprin1|Wls|Tnpo1|Ranbp10|Gspt1|Hmga1|Pds5b|Fundc2|Sh3bp1|Mycn|Kat2a|Fem1b|Ssb|Smc3|Gfi1|Flot1|Zfx|Tusc2
FL_HSC	Zfp65	0.637637	0.455841	0.181796	0.416461	0	0	0.432432	Zfp65|Urb1|Dcxr|Zfp930|Xpnpep3|Edrf1|Pagr1a|Yy2|Flt3|Sell|Mtx3|Clec11a|Dusp5|Scml2|Tnfrsf25|Shprh|Sertad1|D530018E20Rik|Ss18l2|Abcg1|Trpc6|9330136K24Rik|Gpr161|A630089N07Rik|Gm4117|Slc16a7|Ttc30a1|Gm17134|Zfp965|AI504432|Hdac10|Slc25a32|Snhg16|4921516A02Rik|Celsr1|Zc3h4|Abhd14b|Znrd1|Gm14549|Rccd1|Spef1|Nbeal2|Tmem70|Kcnd1|Hhat|Psd3|Gm3550|Enox2|Gpatch2l|Hic1|Tbc1d32|Zfp524|Snrnp25|Pigu|Abhd14a|M…
FL_HSC	Zfp367	0.606235	0.427343	0.178892	0.416419	0	0	0.702703	Zfp367|Ctdspl2|Tomm40l|Trmt1l|Ercc6l|Utp23|Lin54|Chtf18|Lrr1|Ticam1|Gp9|Dcp1b|1110012L19Rik|Rps6ka6|Mllt11|Vars2|Arl6|Dars2|Cwc25|Fam111a|Hells|Noa1|Fbxo5|Rabggta|Zfp932|Tonsl|Ubqln2|Nxpe3|Bcap29|1810026B05Rik|Abhd13|Lin9|Cramp1l|Ptrhd1|Mdm1|Med19|Cdon|Tmem160|Fancl|Apbb1ip|Creb1|Gm17494|Prkg1|Exosc3|Trmt10b|Mga|Hhat|Mus81|Per1|Mirg|Zfp408|4930420G21Rik|Wdr45b
FL_HSC	Runx2	0.669409	0.480444	0.188966	0.416215	0	0	0.864865	Runx2|Flt3|Cyp26b1|Bin2|Pag1|Mfap2|Eif2ak2|Pou2f2|Stard3|Adam15|Cryl1|Taok2|Uba7|Rnf24|Ddb2|Dpm3|Gm47398|Eml5|Arid1b|Abhd17c|Bex6|Mrpl14|Stap1|Ap2s1|Ctdspl2|Sipa1l3|Rpl35|Asl|Ppp2r2d|Pafah2|Bud23|Nrep|Gm48765|Fgf11|Slf1|Susd1|Gtpbp3|Snx10|Wdr44|Fis1|1810058I24Rik|2010008C14Rik|Sun1|Spr|Zfp318|Zmynd19|Ugt1a7c|Zfp182|Dcaf11|Gnas|Nbea|Otud5|Sh3bp5|Lancl2|Rala|Pigm|Mtmr2|Ifngr2|Otud1|Dnajb14|AI480526…
FL_HSC	Zxdb	0.651517	0.474068	0.17745	0.415019	0	0	0.72973	Zxdb|Kri1|Socs5|Terf1|Mxd4|Slc37a1|Txndc16|Mier3|St8sia4|Kif7|Haus6|Miga2|Ate1|1700025G04Rik|Zmym6|Snhg12|Vti1b|Rhoq|Tob2|Gm42519|Ggnbp1|Mbd5|Itih5|Ubxn8|Atp11b|Rsph3b|Akt2|Med16|A630089N07Rik|Cstf2t|Rabgef1|Dok2|Esco1|Wdr45|Isoc1|Pi4ka|Gna15|Kmt5b|Zfp869|Arhgef40|Lcmt1|Cmtm4|Fmc1|Rad50|Cab39l|Lratd2|Socs7|Kif3a|Tuba1a|Strn3|Zfp961|Eps8|Exosc3|Rab29|Ric1|Tomm6|Atic|Ccdc134|Inpp4a|Gm16536|Rnf24|18…
FL_HSC	Cggbp1	0.694213	0.510671	0.183542	0.414818	0	0	1	Cggbp1|Gm10800|Tm9sf3|Calcrl|Dek|mt-Nd4l|Trim44|Ptbp3|Gspt1|Casp2|Usp1|Cst3|Vbp1|Htatsf1|Fau|Lnpep|Il16|Nisch|Neo1|Eef1akmt4|Fbxw7
FL_HSC	Plscr1	0.763259	0.555175	0.208085	0.414771	0	0	0.837838	Plscr1|Asrgl1|Bahcc1|Lonp2|Atg3|Cox18|Dnajc9|Olfr784|Sgsm3|Coro7|Vav1|Trmt2b|Prkar2b|Psmb9|Alg6|Znrd1|Prim1|Cfap410|Snhg1|Mmgt1|Atp6v1a|Klhl2|Ap4s1|Fdxr|Adcy7|Slc9a8|Recql|AU020206|Gm47922|Tle4|Tep1|Urod|Polr3gl|Mis18a|Id2|Jade3|Fam102b|Selplg|Gadd45gip1|Ttc8|Fkbp15|S100a13|Abhd17a|4930579G24Rik|Tcn2|Mlst8|Trim8|Setd7|Med12l|Sco2|Nek6|1500009L16Rik|Ptpn2|Vrk1|Mpv17|Capn7|Tomm6|Usp39|Pqlc3|Tnks|Cn…
FL_HSC	Gm14308	0.629143	0.460663	0.16848	0.41471	0	0	0.432432	Gm14308|Lockd|Repin1|E430024I08Rik|Zfp986|Pxmp2|4933404O12Rik|Psd4|Zik1|Gm48843|Gm40841|Zfp37|Gm45413|Chst11|Nsun6|Slc22a15|Gpr19|Kif18b|Rnf144a|Trim45|Gm37718|Gm16867|Best1|Olfr635|Trpt1|Ephb6|1600020E01Rik|Zfp760|Gm14327|Slc41a3|Dnaaf1|Gm49383|Tmem109|Prkaca|Gm43362|Hsf2|Lyrm4|Bola1|Mtrf1l|Aacs|Matk|Xrcc3
FL_HSC	Gm14325	0.60938	0.446329	0.163051	0.414508	0	0	0.486486	Gm14325|Ccdc112|Gm14295|Klhdc8b|Rnasel|Gm37607|Tmem42|Mir17hg|Gm20939|Gm4117|Hgf|Gm50170|Ccdc57|Mettl5|Srbd1|Gm28875|Maml3|Grk3|Gm14399|Harbi1|Olfr63|Bmyc|Gm26686|Tet1|2610021A01Rik|3110056K07Rik|Tle2|Nktr|Olfr571|Klrb1c|Gfi1b|Zfp316|Mettl7a1|6720427I07Rik|Gtf3c1|Gm28791|Gm48692|Fam221a|Gm42547|Eloa|Pknox1|B4galt1|Chrnb1|Capn5|Txndc16|Patj|Zdhhc9|Flvcr1|Mphosph10|Uap1l1|Gm28403|Dohh|Arl4a
FL_HSC	Bcl11a	0.808187	0.598413	0.209773	0.41423	0	0	1	Bcl11a|Vars|Usp9x|Mtf2|Foxp1|Ptp4a1|Tal1|Rap1a|Adgrg1|Marchf6|Mapk14|Psip1|Def6|mt-Nd4l|Lrmp|Acadm|Pts|Runx1|Syngr2|Nol7|Elmo1|Bud23|Thyn1|Pole4|Zfp24|Nfkbiz|Etv6|Plcd4|Rhog|Zmynd8|Lmo2|Lsp1|Iqgap2|Lcp1|Cxcr4|Usp38|Dusp5|Hadhb|Ccnb1ip1|Herc1|Eif4enif1|Mafg|Tsc22d1|Sirt1|Naip2|Laptm5|Zfp36l1|Adat3|Arhgef1|Hnrnpf
FL_HSC	Zfp414	0.641504	0.463126	0.178378	0.41394	0	0	0.675676	Zfp414|Taf6|1810013L24Rik|Dtwd1|Ccdc61|Ice2|Smco4|Ttc7b|Amdhd2|Zfp467|Otud1|Efr3a|Tmem68|Fam160a2|Fam174c|Zbed3|Arhgap39|Irgq|Cep164|Hspbp1|Gas2|Per3|Rfx3|0610010F05Rik|Pcdh7|Strbp|C1galt1c1|Dnajc21|Rpf1|Tbc1d10b|Spen|Dhx8|Zfp955b|Rab27a|Cycs|Tmem223|Ppwd1|Slc39a9|Shc1|4930435F18Rik|Tlcd2|Eps8|Nktr|Srp54c|Frg1|Tmc6|Celsr2|Limd1|Zfp800|Sox4|Gtf2ird2|Supt6|Trappc5|Ttc14|H2-Oa|Htr2a|Scp2
FL_HSC	Zfp672	0.55506	0.392124	0.162936	0.413301	0	0	0.486486	Zfp672|Ccl27a|Zfp931|Tmem119|Insl3|Gm29170|Scd4|Vmn2r76|Gm37607|Mrrf|Mat2b|Arhgap45|Kdm5c|Plppr3|Plekhm3|Dbhos|Usp11|Gm49749|Hoxa2|Vmn2r108|Rnf135|Sult5a1|Snx22|1700008H02Rik|Lcmt1|Lrrc8d|9930012K11Rik|Nmrk1|Cdhr4|Olfr354|Trp53i13|Atf6|Taf9|Fig4|Slc25a40|Atg16l2|Gm48363|Gm45120|Gm49284|Gm13212|Arntl|Olfr986|Ankrd26|Rpusd4|Adck1|Depdc5|Abcg2|Scmh1|Rpap3|Zfp865|Mrtfa|Bola3|Zfp831|Vrk2|Dtx2|Tmed10|P…
FL_HSC	Sp1	0.748484	0.559158	0.189326	0.411815	0	0	0.945946	Rfx7|Etaa1|Cyba|Dennd4a|Casp2|Zbtb8os|Fam120a|Il16|Dock10|Ipo8|Lrch1|Patl1|Ebpl|Mdm4|Gpam|Snapc2|Gba2|Ahcyl1|Loxl3|Atp6v0b|Ethe1|Npl|Repin1|Nifk|Arrdc3|Klhl9|Phf3|Pten|Treml2|Prpf31|G2e3|Ubn1|Tbc1d16|Dnm1l|Psmd8|Kti12|Shc1|Tmed9|Cggbp1|Commd7|Ahr|Mark3|Adgrl2|Crim1|Gm26686|Gm32014|Nqo1|Ctdspl2|Tsta3|Mmp16|Cnot1|Col26a1|Zswim6|Wbp1|Sdf2|Gm37474|Gorab|Nup62|Mlh1|Txnrd1|Cnot2|Pigb|Gabpb1|Cbll1|Eif4g…
FL_HSC	Pbx4	0.539073	0.398063	0.14101	0.411222	0	0	0.324324	Pbx4|Slc35d3|Gm48996|Gm45684|Dnase1l1|Ccdc171|F8|Gm2026|Il22ra2|Gm14496|Gm26691|Smim5|Snx20|Ccdc158|Itgam|Gm45208|Tert|Hyi|1700006J14Rik|Tmem40|Zfp946|Tfec|Gnai1|Crppa|9430037O13Rik|Foxo4|Rgs1|Zc3h12a|Rps19|Dusp9|Lipo3|Bbc3|Zfp317|Mgst3|Pygb|Slc45a4|Frrs1
FL_HSC	Gm13212	0.707081	0.528313	0.178769	0.41112	0	0	0.891892	Gm13212|Zfp984|Traf3ip3|Galnt2|Rps15|Actb|Elob|Zfp990|Gm17066|S1pr4|Myl6|Zfp518b|Vav1|Il16|Zfp942|Smim24|Ssh3|Lrmp|Sh3bgrl3|Erap1|Bola2|Was|Upp1|Snap29|Zmym6|Tmed9|Ap4e1|Lysmd3|Lsm8|Zfp672|Dtnb|Med13l|Zbtb41|Olfr63|Zc2hc1a|Lgals8|Ercc6|Myef2|Riok1|Ercc4|Rnf146|Ldhb|Lgals1|Gm49980|Mrpl21|Taf4|Zfp597|Gm17167|Slc26a11
FL_HSC	Irf2	0.530656	0.390459	0.140197	0.410559	0	0	0.837838	Irf2|Mbd5|Wipf1|Sp3|Hk1|Atf7ip|Rhobtb3|Tmx3|Csad|Zfp36|Ss18|Dpp8|Exoc6|Zfp91|Ak6|Ints3|Kpna4|Ralgapb|Fam193a|Znrf2|Sh2b1|Vps4a|Oxsr1|D10Wsu102e|Azin1|Mycbp2|Lman2l|Erp44|Cltc|Abhd17b|Kras|Pear1|Rnaseh2c|Acaca|Grk2|Tnfrsf21|Cluap1|Wsb1|Mob2|Ccar1|Parp9|Bri3|Meis1|Palm|Gm8797|Sesn1|Ssh1|Ccdc90b|Add3|Cyhr1|Npdc1|Casp7|Polr1c|Gsk3a|Gcfc2|Dolk|Ddit3|Cpne8|Nfil3|Lmo2|Zdhhc18|Ddx3x|Hfe|1810055G02Rik|Vmn…
FL_HSC	Setdb1	0.644224	0.489891	0.154333	0.410133	0	0	0.891892	Setdb1|Ccdc43|Fam3c|Mrpl44|Atxn3|Thumpd1|Gm50321|Stam|Ttpa|Dr1|Nup37|Atp2b4|Apool|Suv39h1|Srp68|Slc7a6os|Psmg3|Timm21|Map7|Atxn7l1|Mkrn1|Bahcc1|Rhbdd2|Hic2|Mrps24|Commd7|Cox20|Slit2|Socs6|Aldh16a1|Lin7c|Trim47|Mis12|Rictor|Btbd3|Dcps|Dad1|Wdr75|Wiz|Sft2d2|Glrx5|Prpf3|Romo1|Tle3|Snd1|Fbxo33|Pdcl|Ireb2|Stard10|Sigirr|Rabep2|Rbsn|Bcor|0610010F05Rik|Fignl1|Rpe|Neto2|Aup1|Abhd14b|Washc5|C1qtnf12|Slc25…
FL_HSC	Zfp397	0.665636	0.501905	0.163731	0.409607	0	0	0.648649	Zfp397|Map4k1|Paip2b|Fnbp1l|6720489N17Rik|Pex1|St8sia4|Gramd4|Phrf1|Rad23a|Pot1a|Ermp1|Map3k2|Eif4ebp3|Ccdc88c|Rpain|2900026A02Rik|Lrp12|Arhgef3|Ankrd26|Lars2|Cwc22|Rnf126|Supt7l|Retreg2|Slc7a6|Ccdc124|Cept1|Ice2|Riok1|Ift80|Gpbp1l1|Fgd2|Gstcd|Gm49391|Utp6|Nrip1|2610002M06Rik|Drap1|Kmt2d|Lgals3bp|Trpm7|Taf1d|Trappc6a|Rabif|Rnf168|Champ1|6030458C11Rik|Hax1|Mettl14|Myc|Trmt1l|Aldh16a1|Disp1|Gm45627…
FL_HSC	Zbtb38	0.458919	0.343066	0.115853	0.409342	0	0	0.594595	Zbtb38|Gng2|Dguok|Ccdc12|Taf9|Gsdme|Alg1|Trafd1|Edem1|Ctso|Gimap5|Dpy19l3|Arntl|Washc5|Ift140|Slc37a1|A730017L22Rik|Tet3|Cfap20|Irf7|Mblac2|Faf2|Ptprj|B020010K11Rik|Tceal8|Itprip|Hddc3|Tbxas1|Plec|Olfr639|Spry1|Sipa1|Slc25a46|Paip2b|Zfp395|Pdcd2|Themis2|Stard10|Gm48838|Rpap1|Tnfrsf13b|Gm7694|Trpv2|Snx18|Nipa2|Ctnnal1|Hectd2os|Cdc42se1|Il12rb2|Cmtr1|Vcl|Ints6l|Srbd1|C1qtnf12|Map3k8|Gba2|Gm48843|Sc…
FL_HSC	Runx1	0.74652	0.573652	0.172868	0.409259	0	0	1	Runx1|Lgals9|Arl5a|Copb1|Phgdh|Vars|Atp6ap2|Bahcc1|Fto|Lyz2|Gabarapl1|Rnmt|Farsb|BC005537|Crlf3|Ncoa7|Plcg2|Tbl1x|B4galt4|Vapa|Ppan|Dr1|Olfr1250|Ipo5|Cul1|Ube2b|Trmt2a|Mtx1|Gm47283|Miga1|Ehbp1l1|Add1|Ahctf1|Gm17494|Ikzf2|Was|Pbx1|Rnf220|Sash3|Celf2|Laptm5|H6pd|Ikzf1|Gfi1|Il18rap|Timp1|Traf3ip3|Cbfa2t3|Cd44|Bcl2l1|Otud4
FL_HSC	Zik1	0.745726	0.566416	0.179311	0.408295	0	0	0.567568	Zik1|Atr|Ntpcr|Rhbdd3|Lax1|Actr5|Vmac|9430037O13Rik|Tnni2|Bst2|Gm10409|Agbl5|Sacs|Bnip1|Zfp775|Slc7a1|Ska3|Trmt10a|Gm13568|Clspn|Ccdc14|Dnajc12|Cradd|Gm14308|Wrn|A630001G21Rik|Camkk1|A930004D18Rik|Dnajc9|Ptpn22|Hip1|Peg12|Polq|Pold3|Dnph1|Cenpj|Ift46|Vps45|Olfr975|Cep57l1|2510046G10Rik|Bmt2|Faap20|Mis18bp1|Ninj1|Gm20467|Alg13|Bbs10|Epb41l2|5830462I19Rik|Hps5|Zfp971|Clcc1|Dock10|Arl13b|Srp19|Gm163…
FL_HSC	Myb	0.775381	0.601045	0.174336	0.408177	0	0	1	Myb|Ptk2b|Mmrn1|Ikzf1|Def6|Adcy7|Itga4|Morc3|Ptpn6|Selenbp1|Abce1|Caprin1|Taok1|Eya2|Hspa9|Ptgs1|Nfe2|Dnm1l|Alox5ap|Gls|Fcho2|Ncf2|Cyfip2|Il16|Tcf7l1|Fam107b|Igtp|Vim|Pmp22|Ctsh|Oit3|Lgals1|Runx1|Tmem37|Cdk6|St3gal5|Mat2a|Gcnt2|Smc4|Sf3b1|Slc18a2|Samsn1|Nudt4|Stk17b|Fli1|Spint2|Gfi1|Myo1f|Pabpc1|Atp2b4|Rtn4|Lnpep|Smarca2|Gbe1|Dock10|Srsf2|Bclaf1|Zfp281|S1pr1|Sh2d3c|Homer1|Rdh11|Prpf38b|Mbtd1|Slc1…
FL_HSC	Mbd1	0.772023	0.595897	0.176126	0.407622	0	0	0.972973	Mbd1|Ice1|Mlxip|Kat7|Pum1|Safb2|Lrp6|Eif3j1|Cenpo|Txnip|Psme3|Sgms1|Nufip1|Uhmk1|Terf2|Zkscan3|Vdac3|Dhdds|Tm9sf4|Xiap|Tmem164|Wee1|Brd7|Aldh16a1|Stx7|Ivd|Map2k2|Dnajc14|Tmem176a|Sltm|BC003965|Gm50241|Fbxl14|Pced1a|9930017N22Rik|Glod4|Mospd3|Tprgl|Tes|Ccdc107|Prc1|Nkapl|Ddx19a|Nrip1
FL_HSC	Zfp575	0.658885	0.506715	0.15217	0.40739	0	0	0.324324	Zfp575|Lmntd2|Olfr354|Gm48377|Srbd1|Dusp28|Arxes2|Ggta1|Tnfrsf26|Elmo3|Ephb2|Gm44694|Fam221a|Adam28|Ms4a6b|Smim6|Gm28756|Zfp987|2610307P16Rik|Tlr12|Zbtb41|Leng9|2700062C07Rik|Ccdc125|Zfp628|Ppp1r3d|Mrpl44|Prkcq|Pcdhb17|Yipf2|Thap2|Prr12|Gm43830|Gm15708|Gm37917|Gm15545|Snhg15|Gm44271|Gm28417|Ccdc114|Trim25|Gm44950|Trappc13|Prr11|Ankra2|Ythdf1|Lmln|Xrcc1|Dvl3|Herc2
FL_HSC	Zfp800	0.664701	0.504738	0.159963	0.407323	0	0	0.702703	Zfp800|Ash1l|Mbtps2|Pex11g|Akirin2|Zfp236|Map3k1|Pan3|Il16|Slc25a12|Eif2b3|Chmp1b|Nanp|Mob3c|Dock8|Fam193a|Cenpo|Dcxr|Gpatch2l|Rabep2|Vegfa|Diaph3|Cyyr1|Tank|Gdpgp1|Fahd1|Phtf2|Bscl2|Prkdc|Ndufa10|Zfp715|Nt5c2|Tmem268|Gm10524|Cep57|Heg1|Thbd|Cirbp|Rfc5|Gm12454|Slc22a17|Dclre1c|Fmnl2|Ddx31|Krit1|Lcorl|Wdr48|P3h3|Dnajc19|Gm4631|Arhgap26|BC004004|Gm45424|Kxd1|Stx2|Gpn3|Spg11|Gm15491|Sp1|Zfp414|Akap1…
FL_HSC	Zfp213	0.585285	0.44218	0.143105	0.406526	0	0	0.675676	Zfp213|Alkbh4|Nup37|Dhdds|Nsf|Nqo2|Prelid2|Rnpc3|Dmxl1|Nipa2|Atl2|Kri1|Dmap1|Elp6|Rbl1|Camk1|Arid4b|Cenpp|Thtpa|Khdc4|Taf8|Zfp329|Rabgap1|Coa4|Shq1|0610010F05Rik|Kdm2b|Arl8b|Sinhcaf|Pan2|Pheta2|Prkca|Coq7|Mrpl58|Ormdl2|Adprhl2|Prps2|Zfp507|Vcpip1|Ppip5k2|Fbxl3|Lrrc57|Hspa13|Rbfa|Zfp623|Tspyl3|Kdm3a|Tmem18|AI837181|Mvk|Rrn3|Elk4|Tango6|Poc1a|Sephs1|Nhej1|Trnau1ap|Zfp120|Armc6|Tchp|Rptor|Map3k4|Khn…
FL_HSC	E2f1	0.646045	0.482036	0.164009	0.406371	0	0	0.621622	E2f1|Prim1|Lrr1|Eif2b5|Wdhd1|Bag4|Mcm7|Pkmyt1|Tex30|Tonsl|Tubg1|Gins3|Chaf1a|Ap4s1|Rad51|Tvp23b|2610044O15Rik8|Mcmbp|Camk2a|Gm37401|Mphosph6|Bex1|Map4k1|Tipin|Hells|Gins1|Syk|Dhrs7b|Gmnn|Cdkn2aipnl|Zfp367|Dazap1|Pik3ip1|Spef1|Wee1|Coa6|Cdc6|Riok1|2510002D24Rik|Lrrc8d|Pde6d|Asxl2|Gem|Tbpl1|Dck|Map3k3|Ncoa1|Pola1|Pold3|Numb|E2f8|Emd|Taok2|Mcm5|Thap2|Ung|Pola2|Ywhah|Fancg|Rpa2|Cdc25a|Rnf122|Dtl|Rrm2…
FL_HSC	Zfp182	0.572304	0.436484	0.13582	0.406359	0	0	0.324324	Zfp182|Slfn8|Cog2|Zfp346|Fahd2a|Gm16933|A630052C17Rik|Zfp987|Cluap1|Trdmt1|Zfp719|Dynlt1c|Lclat1|Ppp1r35|Zfp202|Ero1lb|Foxg1|4930513N10Rik|Pwwp2b|Nrg4|Gm45733|Gm45104|Olfr767|Rasd1|Pigl|Runx2|Clcn2|Phospho2|Aars2|A230077H06Rik|Banp|5730507C01Rik|Cox20|Gm34084|Zfp790|Tmem191c|Gm12953|Pcf11
FL_HSC	Zfp74	0.616879	0.474627	0.142252	0.406192	0	0	0.567568	Zfp74|Ormdl1|Cwc25|Mavs|Ambra1|Ankrd26|Gm28043|Thumpd3|Tmed7|Zbtb21|Vcl|Mpv17|Dph7|Cldn34c1|Ube2cbp|Dynlt1a|Pdcd7|Snip1|Slfn9|Rnf167|Gem|Map3k20|Nbeal1|Dmac2l|Sft2d2|Rcl1|Alad|Ogfod1|Tfpt|Rtl6|Zmym6|Tmem167|Mtrf1l|Ptcd1|Gm46430|3830406C13Rik|Atg4d|Stk10|Dph2|Fam3a|Iah1|Snrpn|Pdk2|Coa6|Tnpo3|Gm16536|Ptrhd1|Ahdc1|Rps6kb2|Pdlim5|Cog5|Zfp988|Pde4d|Rab1b|Ears2|Kmt5c|Ptpn4|Pusl1|Smug1|Ugp2|Pgls|Gm42686…
FL_HSC	Nfatc3	0.71843	0.56045	0.15798	0.405635	0	0	0.837838	Nfatc3|Nsun5|Pip5k1a|Trip11|Mrpl42|Armc1|Josd1|Jmjd6|Ankib1|Gm49336|Nemf|Mrpl44|Cep120|Sfi1|Dnajc15|Rest|Tlk1|Cbfa2t2|Mocs2|N4bp2l2|Pcyt2|Sigmar1|Sox4|Echdc1|Nup85|Eif2a|Npc1|Tspan4|St7l|Stat1|Ide|Dctn4|Lamp2|Pop4|Slc25a12|Rnf20|Trnt1|Fam172a|Npepps|Stard5|Mmadhc|Tmem222|Tap1|Rcan1|Gstt2|Parvg|Bmyc|Foxn2|Fzd3|Smap1|Plrg1|Tet3|Maml3|Ap1b1|Itm2a|Ube2q1|Maco1|Lias|Sltm|Nsmaf|Rps6kb1|Galnt7|Hexa|Flyw…
FL_HSC	Zfp518a	0.643348	0.502387	0.140961	0.405349	0	0	0.594595	Zfp518a|Jade3|Vav1|Nubpl|Abitram|Lysmd1|Taf6l|Kif21b|Rbl1|Il6ra|Uba6|Fbxo30|Desi1|Plekha2|Ric8b|Zbtb33|Fam214a|Stat5a|Pfas|Spn|Gm14418|Ankzf1|Fam98a|Nln|Acyp1|Katnbl1|Rnf215|Smco4|Crtc2|Rbm12b1|Iqcc|Klhl20|Ptpn4|Prdm15|Mvp|Diablo|Prkca|Rsc1a1|Cenpq|Ptpn21|Ipp|Ppp2r3d|Dennd4c|Taok2|Zfp580|Gm42595|Mtm1|Zfp758|Mpo|Rfk|Hlcs|Tssk6|Ftl1|Trnau1ap|Cir1|Gm37607|Zfp809|Uba7|Pex13|Ublcp1|Rhoj|Cry1|Cox20|Dla…
Adult_HSC	Irf7	0.641531	0.237694	0.403837	0.470079	0	0	0.666667	Irf7|Ifi44|Gpr132|Epb41l4b|Gm4951|Irf1|Ubr7|Enox2|Ctse|Cbarp|H2-T10|Zbtb38|Pbld1|Cd59b|Ifi27|Sgta|Gtpbp8|Tek|Oas2|Itgb1|Faap20|H2ac6|Rnf145|Dok2|Gm33051|Jade2|A930007I19Rik|Pafah1b3|Tpi1|Gm11127|Ctsf|Xaf1|H2-Q10|Zfp426|Ccdc149|Rbm22|Rabggta|Scml2|Mrpl36|Gdap2|Phactr2|Itpripl1|Il4|Sdc4|Plxnc1|Uap1l1|Dlg3|Psmb9|Sdf2l1|Ddx60|Tap1|Batf2|Epsti1|Fn1|Ifit3|Pdgfc
Adult_HSC	Ltf	0.544287	0.204659	0.339628	0.463	0	0	0.5	Ltf|Hk3|Ngp|Wfdc21|Batf2|Cib2|Cybb|Rps23rg1|Panx2|Gm14149|Cabyr|Gm48544|Ldhd|Gm28818|Serbp1|Tnfsf13os|Cyp2d22|Gm45694|Mcm6|Gars|Tmem218|Capn1
Adult_HSC	Gfi1b	0.668869	0.39813	0.270739	0.406844	0	0	0.233333	Gfi1b|9930017N22Rik|Il6ra|1600014C10Rik|Zfp960|Gm45705|Usp49|Ttc38|Hps3|Ryr2|Adap1|Arhgap4|Oaz1|Fancb|Elac1|Pik3r5|Pwwp3b|Odf3b|Zfp784|Irgq|Slc25a40|Zmat1|Lcp2|Gm45495|Fahd1|Ofd1|Gm26532|Gm12840|Dpp10|Zfp428|Mis18a|BC002059|Ptcd1|Atp23|Nsun6|Cdc14a|Gm14325|Vmn2r24|Gm29737|Rabgap1|Txnip|Cep57l1|Hpcal1|Reep5|Fam204a|Zfp398|Elovl2|Rab43|Trim12a|Trip4|Olfr365|Pkd2l2|Acvrl1|Emg1|Golga1|Chd9|Dock8|Runx…
Adult_HSC	Ddit3	0.607011	0.374445	0.232566	0.401107	0	0	0.4	Ddit3|Amt|Galns|Cnot8|Spi1|1500015A07Rik|Ankrd13c|Zfyve16|Maff|Pnkp|Gstm4|Ubl5|Hmbox1|Dnajb11|Gm33027|Ykt6|Dnajb4|Etfrf1|Phlda1|Nr2c1|Rftn1|Dph1|Gm9978|Zzef1|Gm48838|Galnt3|Bicral|Abcf3|Cntln|St3gal6|Sap30|Trabd|Rad51d|Wdr20|Gimap3|Wdr25|Itpr3|Themis2|Snapc1|Zfp97|Unc13d|Pag1|Shld3|Gpank1|Atf6|Gm14393|Bicra|Lsmem2|Mau2|Nudt2|Zfp566|Gm14410|Cd200r1|Nox1|Akirin1|Irf2|Rhbdf2|Usp5|Helz2|Ankrd28|H2-DM…
Adult_HSC	Nfix	0.610195	0.384249	0.225946	0.397603	0	0	0.5	Nfix|Mef2a|Cpq|Sesn3|Dcaf10|Gng2|Camk2a|Mapkapk3|Cep85l|Hoxa5|Daxx|St6galnac4|Trmt61a|Wdr89|Fam207a|Arhgef18|Glce|Zscan21|Usp7|Nap1l3|Atad2b|Arhgap17|Rbm15|Spag9|Arhgap45|Chst12|Snapin|Tanc2|Hbp1|Nol11|Dock5|Psap|Eps15l1|H1f0|Glrx2|Marcks|Zbtb14|Gm46620|Rcan3|Zdhhc18|Fktn|Mrps28|Dnttip1|Lyplal1|Kif2a|Slc39a13|Mkln1|Eif2ak2|Gm49971|Eid2b|Ccdc91|Slc16a1|Tspyl2|Bag1|Nedd1|Sem1|Yif1a|Crat|Gm47398|Rnf…
Adult_HSC	Spi1	0.645454	0.455311	0.190144	0.385273	0	0	0.366667	Spi1|Mgat4b|Mtmr6|P2rx1|A630089N07Rik|Jade3|Tfr2|Cept1|Tnks|Ibtk|Gm17066|Smyd3|Gp9|Atp8a1|Sla|Snhg14|Slfn2|Mctp1|Ddit3|Arhgap4|Rab3il1|Rrbp1|Tyrobp|Imp3|Nudt1|Klhl7|Pglyrp2|Cpne1|Rab9|Zfp990|Rbfa|Rpl10-ps3|Cpne8|Speg|Mterf3|Zfp934|Stard10|Zfp212|Arpc5l|Gm44510|Rnmt|Cyth4|Ttyh3|Hsf2|Chmp4b|Was|Taf5|Tnni2|Smim10l1|Usp54|9930014A18Rik|Galt|Dock10|Polr1a|Mpo|Treml2|Prtn3|Mtss1|Evi2b|Lrmp|Iqgap2|Dapp1…
Adult_HSC	Ikzf1	0.686206	0.491754	0.194452	0.383836	0	0	0.866667	Ikzf1|Tmsb10|Fmnl1|Angpt1|Myb|Rsbn1l|Fasl|Prtn3|Npdc1|Fut8|Top2b|Traf3ip3|Slc25a46|Rab38|Spred3|Celf2|Plgrkt|Ccdc88b|Braf|Pik3cg|Atp2b4|Mblac2|Vav1|Rab31|Npr1|Upf2|Pik3ap1|Spi1|Trim12c|Gpcpd1|Lsp1|Ikzf2|Rap1a|Dennd2d|Ifih1|Ipo7|Ifitm2|Amd1|Tfcp2|Pfkfb3|Prkcb|Ahr|Gsg1|Egr1|Gfi1|Sidt2|Kdm3a|Adat3|Wdr81|Lasp1|Ptpn6|Mmp9|Arl8b|Trmt6|Ilf3|S1pr1|Gpr132|Snx29|Srebf1|Trpv2|Pigq|Adam17|Angptl6|Ctns|Nf1|Cd…
Adult_HSC	Sp110	0.673614	0.49275	0.180863	0.37969	0	0	0.833333	Sp110|Kcnn4|Arhgef6|Ctsl|Bmpr2|Mfap3|Wdfy4|Gm19590|Matk|Thoc2|Vav1|Taf1b|Rhoh|Gtpbp2|Zbtb17|Lyz2|Dennd2d|Mettl7a1|Hacd4|Myo1g|Mctp1|Son|Dlg5|Kansl1|Cyfip2|Pde4b|Trir|Atp11c|Echdc1|Chmp5|Swt1|Atp6ap2|Suco|Zfp869|Scaf4|Wapl|Apaf1|Cdc40|Crebrf|Zfp598|Csrnp1|Ep400|Pptc7|Pomk|Rnf113a2|Zfp866|Tmx4|Cd59a|Clip1
Adult_HSC	Batf	0.705614	0.58562	0.119994	0.365654	0	0	0.266667	Batf|Foxo3|Malt1|Cnep1r1|Atg2b|Krr1|Apobr|Pik3c3|Mysm1|Daxx|Ap5z1|Exosc7|Plod2|Il6ra|Mrpl38|Fam92a|Rps6ka6|Gm37788|4833403J16Rik|Lrif1|Wdcp|Alkbh2|Gm17139|Erich1|Gm43558|Thra|Atp8a1|Hoxaas2|Tmem265|Rffl|Tlcd2|Uckl1|Zdhhc24|Gm28875|Pgls|Coq3|Tmem109|Arrb1|Gm43769|Jak3|Gm45606|Mrpl15|Gm48838|Rsc1a1|Wdr81|Vegfc|Romo1|Gm12976|Cyren|Slc12a9|Trafd1|Gm47547|Cobll1|Vta1|Grtp1|Uros|Pex14|Slx4ip|Kat14|Vmn2…
Adult_HSC	Myb	0.720573	0.624147	0.0964261	0.361539	0.004	0.00931092	0.866667	Myb|Ptk2b|Mmrn1|Ikzf1|Def6|Adcy7|Itga4|Morc3|Ptpn6|Selenbp1|Abce1|Caprin1|Taok1|Eya2|Hspa9|Ptgs1|Nfe2|Dnm1l|Alox5ap|Gls|Fcho2|Ncf2|Cyfip2|Il16|Tcf7l1|Fam107b|Igtp|Vim|Pmp22|Ctsh|Oit3|Lgals1|Runx1|Tmem37|Cdk6|St3gal5|Mat2a|Gcnt2|Smc4|Sf3b1|Slc18a2|Samsn1|Nudt4|Stk17b|Fli1|Spint2|Gfi1|Myo1f|Pabpc1|Atp2b4|Rtn4|Lnpep|Smarca2|Gbe1|Dock10|Srsf2|Bclaf1|Zfp281|S1pr1|Sh2d3c|Homer1|Rdh11|Prpf38b|Mbtd1|Slc1…
Adult_HSC	Rorc	0.662846	0.231698	0.431148	0.479578	0	0	0.266667	Rorc|Gbp9|Arl5c|Rab39|Spdya|Gm43254|Txlnb|Gca|Gm45234|Gm10778|Ksr2|Thsd4|1700037C18Rik|Il1rn|Isg20|Gm17029|Lancl3|Gm45120|Gm44610|Mcmdc2|Wfdc17|S100a9|Gm37598|Mss51|Lfng|Gm37718|Gng13|Cd274|Pak2|Msl1|Gm44502|Hvcn1|Ighm|D3Ertd751e|Tubb5|Tma7|Uba52|Gm20721|Numbl|Tatdn3|Vps4b|Tmem229a|Gm10358|Slc14a1|Kif1c|Hoxa3|Serpinb9|Rgs7bp|Hmgcs2|Socs2|Ints3|Dtna|Padi4|Nceh1|Tpd52l1|Afp|Cacna1c|Casq1|Etv4|Tiam2…
Adult_HSC	Mafk	0.703462	0.31038	0.393081	0.445429	0	0	0.566667	Mafk|Csad|Atg101|Vps53|Pycard|Habp4|Sirt3|Lmna|Sik1|Ccs|Zbtb41|Tatdn1|Limd1|D430042O09Rik|Lratd2|Abhd13|Nt5c2|Rab37|Arhgef40|Gm14305|Commd7|Patj|Dcaf11|Otulin|Tmem14a|Tlcd2|Zbtb46|Gsk3b|Fgd1|Actr8|Tmbim1|Tirap|Foxred2|Imp3|Poglut3|Shfl|Hsd17b11|Vma21|Crocc|Stim2|Vav1|Neat1|Atg7|Mllt1|Ckb|Keap1|Prkd2|Mtmr10|Rtl8b|Nudt19|Hacd1|Fzd3|Slc7a8|Ctr9|Ndufb3|Egr3|Phpt1|Washc4|Slc25a25|Ndel1|Fam111a|9930014…
Adult_HSC	Hivep3	0.760081	0.339905	0.420176	0.445284	0	0	0.366667	Hivep3|Guca1a|Rab15|Batf2|Rasa4|Trpv2|Zfp14|Eif4a1|Gxylt2|Tgfa|Galnt3|Il17re|A730081D07Rik|Islr|Olfr859|H2-Q4|Ccr2|Gm49284|Gm5165|Lrsam1|Platr15|Gm42372|Mmp9|Gm49391|Sobp|Kansl1l|Mrpl50|Atad2b
Adult_HSC	Nr4a3	0.667452	0.30088	0.366572	0.443892	0	0	0.266667	Nr4a3|F3|Gm2974|BC147527|Smim1|Abca4|Trim36|Gm48678|Gm47096|Clcn6|2310040G24Rik|Gm28262|Txnl1|Gm41717|Il1r2|Gm47594|Il12rb1|Tomt|Rims3|Ccdc30|9430064I24Rik|Acr|Gm47627|Simc1|Mgst2|Klc2|Prss36|Pgghg|5430403G16Rik|Hprt|Cebpb|Psmb9|Cdkl3|Rad18|Cadps2|Ago1|Bmp4|Dnah8|Nfe2l2
Adult_HSC	Irf6	0.643744	0.290004	0.35374	0.443138	0	0	0.5	Irf6|Plpp5|Mettl27|H1f4|Kmt5b|Itpkc|Tmem50b|4930538E20Rik|Orc3|Lrch2|Pnp|Gm48362|Arl6ip4|Zscan29|Gtf2f2|Miga1|Anpep|Mylk|Srebf1|Acr|Ap5s1|Olfr552|Rsu1|Rtl8b|D8Ertd738e|Elmo3|Ociad2|Scyl2|Mlph|Cdip1|Lat|Akr1c14|B230354K17Rik|Emc3|Rab11fip2|Spag1|Gm6133|Gm48899|Mad2l1|Gm29609|Gm27048|Brat1|Svil|Tob1|Gltp|Fkbp15|Xist|Atf7|Gorab|Mplkip|Kdelr2|Gtf2i|Gm4316|Fos|Ticrr|Pxmp2|Vdr|Nbl1|Mzf1|Nf1|Tfap2a|S100…
Adult_HSC	Bhlhe40	0.670567	0.305382	0.365185	0.441583	0	0	0.366667	Bhlhe40|Ptn|Cpeb4|Wbp11|Gm26814|Gm44597|Oplah|Dram1|Arpin|Kmt2e|Tmem71|Creb3l1|Rasa4|Sdc2|Zfp628|Gm11537|Gripap1|Cd74|Myl6|Megf9|Tmem192|Rps10|Ccdc9|Npnt|Xist|Sgk1|Lima1|Psmb9|Slc22a23|Rcor3|Ptch1|Rps6kl1|Ryr2|Ggt7|Tmem38a|Pdk1|Morc3|Rapgef6|Gm49338|Mettl27|Nhlrc1|Ninj1|C030014I23Rik|4932438A13Rik|Dmxl2|Micall2|Cfb|Tysnd1|Smyd2|Slco4a1|Ppargc1a|Cebpb|Irf1|Cebpa|Egr2
Adult_HSC	Batf2	0.712598	0.332637	0.379961	0.438964	0	0	0.233333	Batf2|D130062J10Rik|Gm48430|Olfr31|Ltf|Ak5|Noxa1|Gm38319|Gm47627|Gm6740|Gm14149|Gm45864|Vmn1r213|Xlr3a|Gm12953|Hivep3|Gm50048|Scube3|Gm37678|Olfr107|Hnrnpc|Gm42722|Ppp1ca|Gm26510|Rcc2|1700008J07Rik|Tmem71|Hoxb5os|Cs|Gm26543|Zfp52|Ifi47|Inpp5a|Cyb5r4
Adult_HSC	Zfp612	0.635949	0.294577	0.341372	0.438958	0	0	0.366667	Zfp612|Clcf1|Zrsr1|Lmtk3|Cbr3|Pmel|Gm47233|Ccdc142os|Traf3ip2|Gm49284|Igip|Umad1|Rec8|Lcmt1|Zfp747|Pde8b|Nav2|Gm42727|Mr1|Dipk1b|Zfp982|Adgrg3|Dennd2c|Cbx7|Isoc1|Gstt3|Rab37|Zdhhc2|Bbc3|Wdr26|Ppargc1a|Sox13|Ms4a6d|Kmt2c
Adult_HSC	Nfia	0.703553	0.338215	0.365338	0.435461	0	0	0.266667	Nfia|Ccdc80|Dse|Gm13842|Adat3|Ttll7|Acat1|Il17rd|Gpx7|Hist1h2ao|Cd24a|Cpm|Gm13387|Gm16845|Foxc1|Nod1|Ddx17|Rnf170|Scpep1|Slc25a1|C2cd3|Gm43167|H3c1|Smtnl1|L3mbtl2|Mios|Mrps25|Myo9a|Fermt3|Amigo2|Etv6|Tnfaip2|Fbxl22|Shroom3|Trmt2a|Bst2|Gm12185|Bahd1|Xpr1|4921524J17Rik|Specc1|Csgalnact1|Pbx2|Rora|Ltbp3|Il1b|Timp1|D630039A03Rik|Fam118a|Lmna|Tnrc18|Syt7|Camp|Egr2|Tsc22d4|Eml1
Adult_HSC	Crebl2	0.708908	0.342186	0.366721	0.433683	0	0	0.333333	Crebl2|Actr2|Gm35551|Gm17167|Ap5s1|Gm26533|Slc7a7|Phc3|Siglec1|Snap47|Rhoh|Zfp870|Rad9b|Gm48964|Fis1|Hspe1-rs1|Pskh1|Zbtb21|Gm31615|5330438D12Rik|Zfp607a|Arcn1|Klhdc8b|Fam32a|Hmmr|Dhrs7b|Tmod1|Ndufs7|Fxyd7|Sirt4|Tank|Sfxn1|Mindy2|Fam214a|Krt10|Sirt7|Cpq|Mta1|Htatip2|Dtnb|Hnrnpul1|Rin2|Myom1|Cycs|Naip6|Tiam2|Gm13166|Rac2|Tpm3-rs7
Adult_HSC	Zbtb37	0.67705	0.327317	0.349733	0.433399	0	0	0.233333	Zbtb37|Gm15265|Cnnm1|AI661453|Gm38120|Gm37553|Thbs3|Mypopos|Hoxb8|Gm43597|Ccsap|Zfp940|Btc|2810013P06Rik|Fads3|Nat8l|Gm32687|Chic2|Gm43457|Pmaip1|1700037C18Rik|Slc25a28|Slc52a3|Spred2|Plekhm1|Cox6b2|Tmem218|Iah1|Glyctk|Helq|Ms4a6d|Asb13|Rrad|Vmn1r229|Tgif2|Actr3|Gm38070|Herc3|Poglut1|Hdac5|Map1lc3a|Tox4|Smarcal1
Adult_HSC	Zkscan6	0.596885	0.287337	0.309547	0.432924	0	0	0.266667	Zkscan6|Mrm1|Vdr|Aff1|Ndufaf1|Gm17655|Ybey|Npm3|Car9|Haus3|H2bc6|Pi4kb|Cep162|Myo1g|Gm36958|Pusl1|Pfkp|Mrm2|2810403D21Rik|2300009A05Rik|Gm49890|Mthfd2l|Grpel2|Yes1|2310039H08Rik|Vipr1|Gm42681|Phyh|Ift57|Kdm5d|Uxt|Polq|9330020H09Rik|Fam184a|Ell3|Nek3|Bmf|Thumpd2|Abca4|Plppr3|Vti1a|Gm47594|Oaz1|Pcgf1|Naa20|Tmx4|Bcl2l2|Arid4a|Nudt16|Capn5|Rbak|Dsn1|Vmn1r46|Gm44777|Thnsl2|Gm38194|H2ac8|Acox3|Ccdc102a…
Adult_HSC	Nfatc2	0.740876	0.364409	0.376468	0.43173	0	0	0.4	Nfatc2|4632427E13Rik|Svip|Trim30b|Selplg|Map3k12|Ccnl2|Zfp655|Cd274|Gstt3|Pole4|Tgm1|Lcmt1|Platr25|Gm10461|Rgs1|4930507D05Rik|Gm29737|Elp4|Yipf6|Gm20559|Neu3|Erlin1|Gm45410|Psma8|Gm6133|Gm45353|Usp6nl|Il27ra|Tuft1|Hoxa4|Ate1|Ggnbp1|Mast3|Gm47322|Pomt1|Setd4|Lpar2|Mfge8|Bcs1l|Tpk1|Tmem72|Pf4|Ift81|Trp53i11|Chrnb2|D10Wsu102e|Msi2|Rnf25|Riox2|AC124742.1|Kif18a|Trim41|Epsti1|Cdc14b|Nek9|BC031181|Rftn…
Adult_HSC	Crem	0.626931	0.311296	0.315635	0.42869	0	0	0.466667	Crem|Hdac3|Vamp4|Klhl20|Kcnq1ot1|Sin3b|Ccdc134|Ifi35|Ddhd1|Prkag2|Gdap2|Clec1a|Rpap2|S100a4|Zup1|Gm50241|Zbtb25|Hbegf|Zfp952|Hddc3|Gabbr1|Stx17|Tasor|Olfr735|Nr4a2|Ccdc38|Fbxl2|Sgf29|Gm16344|Gm44597|Retreg2|Wars2|Tbck|Ifi44|Jazf1|Gm14233|Ing2|Rmi2|Zfp267|Fancc|Gm37485|Cpeb2|Gimap9|Ubxn8|Cd248|Trmt12|Yipf1|Pagr1a|Epb41l5|Acadl|Slc9a8|Gm9856|Pxmp4|Arhgap11a|Ppdpf|Mat2b|Traf3ip1|Zmat1|Stk4|Ubr3|Dusp…
Adult_HSC	Relb	0.695732	0.354534	0.341198	0.427685	0	0	0.233333	Relb|Gfra2|Ciart|Olfml3|Tmsb15b2|Gm44044|Zfp960|Gm20503|Supt7l|Zdhhc21|Bicd1|Olfr889|Dcbld1|Gm49378|Sart1|Nlrc3|D1Ertd622e|Jazf1|Tpd52|Pip5k1b|Stk39|Gm38125|Tango6|Foxo1|Supt3|Serpinb1a|Actr6|Sytl4|Lsm14b|Alg1|Creb5|Bcl6b|Ccdc61|Wdfy3|Zbtb8a|Cd83|Sdk1|Gapt|Lrrk1|Egr2|Trim14|Chst15|Fat1|Haus7|Lrrn2|Stard13|Tmco3|Nbl1|Abcd2|Rrad|Atf3|Cxcr3|Gimap3|Tprn|Fam114a1|Cntn2|Lmo7|Tcea2|Slc39a4|Arsg|Nkiras1|…
Adult_HSC	Zbtb6	0.662627	0.336403	0.326225	0.426662	0	0	0.233333	Zbtb6|Ciart|Mtrf1|Slc35e4|Atp10d|Rel|Dsel|Zfp606|1700030K09Rik|Zfp808|Tcp11l2|St8sia4|Pxmp4|Zfp850|Rwdd2a|Tmem72|Nrgn|Zfp930|Tob1|Lamtor2|Ms4a6b|C130036L24Rik|Heatr3|Gm48829|Fam102b|Plek|Agpat4|Prdm11|Zfp967|Wdr41|Egln2|Dynlt1f|Mrrf|Mrpl54|Ddah2|Hdac7|Lmna|Anapc13|Dohh|1810009A15Rik|Fam110a|Efcab11|Ptges2|Npm3|Dpp4|St6galnac6|Rnf121|Zscan12|Rhbdd1|Syne4|Zbtb9|Pcf11|Ing2|Zfp691|Otud7b|Golga2|Tmem1…
Adult_HSC	Nr4a2	0.76411	0.391777	0.372333	0.426307	0	0	0.933333	Nr4a2|Cfl1|Fam110a|Fosl2|Nup54|Mcmbp|Unc13d|Spint2|Ubr1|2410006H16Rik|Cirbp|Pik3ip1|Ubqln2|Gbp7|Rbl2|Ifi27|Lrig2|Prtn3|B230354K17Rik|Etv3|Tob2|Sirpa|Stim2|Ncoa1|Zc3h12a|Ccdc97|Gapdh|Sertad3|Ndufb1-ps|Tbc1d14|Vrk1|Crem|Arhgap18|Idnk|Tifa|Csgalnact1|Fbxl14|Senp3|Paf1|Ngrn|Mfsd4b4|Sprtn|Pxk|Sp2|Pcdh7|Mrpl11|Bcor|Gm47484|Ighmbp2|Ptchd1|2510002D24Rik|Cbx8|Klf7|Sash3|Rara|Dazap2|Prpf38b|Naa50|Ret|Ttc7b…
Adult_HSC	Zmat1	0.677025	0.344142	0.332883	0.426109	0	0	0.4	Zmat1|Samd9l|Gm10845|Rnf6|Chd2|Herc4|Parp10|Lat|Prune1|Sfxn3|Uba7|Malt1|Gcc1|Capsl|Gm50115|Sptan1|Abraxas1|Olfr775|Samd11|Ccdc85b|Pcif1|Gfi1b|Wdr25|Borcs8|Nxpe2|Smtnl1|Asxl2|Dnajc27|Mrpl30|Mfsd4b4|Tll1|Gm43423|Mb21d2|Gpcpd1|Fuz|Gm12480|4930555A03Rik|Ift81|Myd88|Rnf103|Gm17494|Cyb561d1|Cables2|G2e3|Oma1|Zfp871|Pus3|Gm21897|Katnal1|Tnfrsf13b|Det1|Nbeal2|2510002D24Rik|Mrpl36|Slc14a1|Abcd1|Syne4|Ccsa…
Adult_HSC	Trafd1	0.567051	0.286349	0.280702	0.425471	0	0	0.8	Trafd1|Zfp512|Synj1|Tet2|Birc2|Olfr1336|Zbtb38|Mocs1|Nfkbie|Rabggta|Tigd2|Ube2h|Tuba4a|Ripk2|Snx13|Dop1a|Gabbr1|Samhd1|Ddx3y|Mob2|Tlcd1|Rab23|Hmgcl|D1Ertd622e|P3h1|Abr|Trim26|Agpat4|Gm47486|Bcl2l1|Casp7|Vhl|Dazap2|Gm38947|Zfp64|Polr2k|Snhg14|Dcp2|Nkapd1|Rcor2|Herc2|Adck2|Nr3c1|Plpp2|Wrap53|Tmem50b|Tsc1|Csf1|Phrf1|Wrn|Med12l|Jam3|Batf|Vps16|Mapk12|Pqlc3|Plppr3|Wwox|Gramd1b|Ostm1|Snhg4|Zdhhc17|Il4r…
Adult_HSC	Egr2	0.596881	0.309133	0.287748	0.424971	0	0	0.266667	Egr2|Ecm2|Zbtb8a|Atg9b|Cdkn3|Sema3d|H4c12|Ryr3|Epha5|Sik2|Arsg|Klhdc7a|Gm10130|E130317F20Rik|Mb21d2|Kctd15|Leng9|Il12rb2|Mid2|Ifi30|Dnajc8|H4c4|Set|Col26a1|Wbp1l|Gm4951|Map3k8|Pla2g7|Zkscan5|Prmt2|Plxna3|Scamp2|Kif21b|Nbea|Myb|Tnik|Hnrnpdl|Ephb3|Syt1|Zbtb7b|Vgf|Cggbp1|Rab37|Itgb8|Gpr132|Nrcam|Ppp1r1b|Cmas|Srcin1|Rbbp6|Nfe2l1
Adult_HSC	Rora	0.597391	0.305462	0.291929	0.423352	0	0	0.566667	Rora|Ier3|5031425E22Rik|Castor2|9530068E07Rik|Olfr920|Gm47457|2610002M06Rik|Klhl24|Nceh1|Khnyn|H1f10|Ppif|AI987944|Litaf|Tbp|Csf2rb2|Vasp|Jak3|Parp12|Fam171b|Dnal1|1810013L24Rik|Psmc1|Ephb6|Cd9|Kyat3|Tmed7|Rsad2|Zdhhc18|Lsr|Nfia|Wrnip1|Wdr89|Lin7b|Klf5|Mgat4a|Ndrg2|Tnpo3|Atp6ap2|Apoa5|Sorbs2|Hspa4l
Adult_HSC	Klf8	0.571169	0.294174	0.276995	0.422458	0	0	0.233333	Klf8|P2ry10|Gm44199|Gm15983|Gas1|Nxpe2|Unc45b|Dync2h1|AI413582|Ppm1h|Gm2974|1810014P07Rik|Casp12|Ptges|Cabyr|Sdad1|Moxd1|Acpp|Lrrc51|4930523C07Rik|Ap5s1|Ccrl2|Dync2li1|Gkn3|Gm42636|Zfp329|Tnfrsf13b|Zfp607a|Tnfsfm13|Tyw3|Sh3yl1|Fkbpl|Gm26782|Ppfibp2|Plekhm3|Vmn2r114|Gpt|Lrrc34|Fam204a|Tfg|Zdhhc1|Ssu2|Gm29542|Fiz1|Gm17491|AI662270|Prkaca|Hdhd3|Snx21|Ccnd3|Slc2a9|Btbd1|Gnaq|Wdr20|Elmo3|Kcnq1|Rab40b|…
Adult_HSC	Hes1	0.674697	0.356569	0.318129	0.422451	0	0	0.333333	Hes1|Ahnak|Fhod3|Dgkk|Dll1|Fitm2|H2bc8|Gm42846|Cpm|Rcan3|Megf11|Nfia|Slc14a1|Tmem25|Olfr161|Zup1|Mid1ip1|Fam102a|Gm47398|Nck2|Gm43412|Gm43294|Etv3|Cpeb3|Malat1|H2-M3|Trmo|Gm28037|Pnkp|Gm10575|Rpn1|Ubc|Leprotl1|Cep162|Gm28262|Dsp|Olfr718-ps1|Gnal|Hoxb3os|Ccdc15|Fgd1|Cdc25b|Dync2h1|Kctd12b|Gm10778|Gbp3|Sdr39u1|Hmcn1|Rgcc|Zfp217|Clcn5|Zdhhc18|Gm37324|Nup50|Phf21b|Insig1|Zfp618|9130221H12Rik|Mcoln2|N…
Adult_HSC	Egr3	0.737836	0.403296	0.33454	0.418285	0	0	0.6	Egr3|Smoc1|Ifi27|Tiparp|Vdr|Dusp5|Csgalnact2|Mafk|Rasgef1b|Zfp628|Polr1b|Hbb-y|2310022A10Rik|Gm48942|Rassf2|Zbtb21|Lypd1|Maff|Cd200r1|Fam43a|Rnaseh1|Wdfy4|Itsn1|Rapgef2|Kmo|Zfp160|Rab1b|Slc35a3|Vps37c|Clec16a|Ptch1|Fam185a|Gbp9|Rnf227|Castor2|Traip|Natd1|Vgf|Dennd2c|Arnt2|Cacna1a|Ifngr1|Pde10a|Sirt1|Pde4a|Orc4|Xk|Erf|Nab2|Cggbp1|Enoph1|Aplp2|Sun2|Slc39a3|Cyld
Adult_HSC	Sp140	0.731494	0.398365	0.333128	0.417216	0	0	0.633333	Sp140|Gm48226|Cluap1|Relch|Hsf1|Apeh|Mfsd4b4|A230087F16Rik|E4f1|Usp54|Gm17017|Cers4|Csf2ra|Gsr|Bcl2l2|Swap70|Tctex1d2|Plscr3|Nmnat3|1190007I07Rik|2610002M06Rik|Calhm6|Kdm6b|Smim14|Gm47652|C130036L24Rik|Kcmf1|Khdrbs1|Tox4|Gpr137b|Gm14326|Traf4|Nudt6|Limd1|Cytl1|Alkbh5|Gm44226|Ring1|Fam168a|Tmem176a|Tmem189|Tbrg4|Ptges|Plaat3|Bcap31|Trpm4|Cd55|Gm14340|Pxk|Btg2|Gm19757|Cd81|Cisd1|Eif2s3x|Taf6|Grina|…
Adult_HSC	Zfp707	0.60894	0.332584	0.276356	0.416468	0	0	0.366667	Zfp707|1110002L01Rik|Tmem14a|Mad2l1bp|Itpkc|Ppm1h|G430095P16Rik|Spn|Rab11fip2|Gpc2|Serpinb9|Ube2e2|Rpap2|Osgin2|2210016F16Rik|Gabbr1|Kif24|Ccdc138|Cir1|Zfp606|Zfp362|Klhl36|Nrf1|Rad9b|Ints5|Itprip|Atg14|Vill|Erg|Fgd4|Gm47233|Gm26901|9130221H12Rik|Serpinb6a|Gm20559|Bcl2l2|Six4|Krt10|AI987944|Ckap4|Gm20467|Specc1|Steap2|Kremen1|Traf3ip2|Rab37|Slain1|Snapc2|Got2|Rab11a|Npr2|Eif4e3|Cdt1|Pias1
Adult_HSC	Zfp28	0.606426	0.331929	0.274497	0.416301	0	0	0.233333	Zfp28|Evi5l|Rsl1|Plcb3|Gm28403|Gm48226|Nr1d1|Tssk6|Mtcl1|Zfp772|Fgf11|Zfp661|Ddx59|Ccdc138|Tk2|Chrnb1|H2-M2|Vps11|Efna2|Tctex1d2|Rfx1|Usp27x|Zfp799|Nmnat1|Slc11a2|Ccdc88c|Sh3bp5l|Hacl1|Fbxl22|Pdlim5|Tmem33|Tcf7l1|E430021H15Rik|Xpa|Rab33b|Cwc22|Tnfaip2|Ptges|Usf3|Hapln1|Gprc5a|Creb3|Chpt1|Abcc10|Ahr|Ppm1l|C330018D20Rik|Pank3|Efnb1|Dnase1l1|Fbxo31|Surf1|Itsn1|Lrrc61|Swap70|Mrpl3|Plekhg1|Adcy3|Ceaca…
Adult_HSC	Ncoa1	0.537455	0.292596	0.244859	0.41525	0	0	0.666667	Ncoa1|Tmem9|Il15|Timm8b|Kctd3|Hip1r|Mrps26|Rhbdd3|Gm44709|Ppp1r2|Glt8d1|Adap1|Atf6|Hbp1|Ppp2r5e|Mettl4|Zeb1|Akt3|Icam1|Ccdc181|Trappc6a|Clcf1|Chchd7|P2rx4|Phospho2|Anapc2|Rps6ka4|Med10|Tapbpl|Ndufa3|Nr4a2|Slc14a1|S100a13|Gclc|Cryzl1|Flot1|Pes1|Pigt|Blzf1|Scaf1|Usp45|Gm44164|Pex1|Il15ra|Gm47071|Tecr|Gm14295|Gmip|Polr2c|Msl2|Cdkn1a|Itga5|Gm17167|E2f1|Vegfa|Neat1|Nup35|Mcur1|Gm46378|Ctsf|Zbtb4|Med1|…
Adult_HSC	Tigd2	0.639934	0.349248	0.290687	0.414804	0	0	0.4	Tigd2|Tfr2|Dhx34|Gm47547|Tbc1d2b|Erich1|Plxdc2|Trafd1|Iah1|Prune1|Pwwp3a|Atp6v1h|Lat|Kcnq1ot1|Bambi|Nat8l|Siah1a|Zcwpw1|Cdk2ap2|Tap1|Nrbf2|Vmn1r218|Dph6|Trmu|Slc25a23|Man1b1|Dhrs11|Tctn1|Sap30bp|Nipa2|App|Tkfc|BC048403|Naprt|Noc3l|Trim34a|Gpc2|Tmem69|Znrd2|Thap2|Gm37606|Dusp5|Mettl22|Rasa2|Pet100|Gm20449|Wdr44|Tmem98|Nhp2|N4bp3|Arhgdib
Adult_HSC	Zxdc	0.550108	0.300355	0.249753	0.414048	0	0	0.4	Zxdc|Hps4|Il2rg|Casc4|Ctsc|Jade1|Ubxn2b|Rpap1|Pnkp|Cbr1|Gpkow|Spata2|8030462N17Rik|Uck1|Ankra2|Cyld|Trpc6|Gm49534|Tmem168|2610001J05Rik|Dnajc17|St8sia4|Rbm48|D11Wsu47e|Gm47428|Slc45a4|Klhl21|Parp10|Rara|Lias|Opa3|Pick1|Anxa1|Snrnp200|Smim19|Nt5c3b|Cdkn1a|Tshz1|Ninj1|Htatsf1|Ralgapb|Cd59a|Unc119b|Zfp655|Tspyl1|Washc3|Grk4|Rars2|Gm47598|2810004N23Rik|Pon2|Zrsr1|Tmem223|Sh3tc1|Cir1|Rffl|Tusc1|Cltb|N…
Adult_HSC	Arid5a	0.725044	0.408118	0.316926	0.413904	0	0	0.233333	Arid5a|Gm7932|Nudt11|Mthfd2l|4931428F04Rik|Ociad2|Tmem170b|Fyb|Olfr11|Leng8|Rgcc|Mri1|Slc9a6|Lins1|Ercc6|Med30|Drc3|Gm44878|Gm20521|Gm26759|Daglb|Foxp1|Irgm2|Axin1|Pip5k1b|Large2|Tiparp|Serpinb9|Hoxb5os|Afap1|Efs|Gm15609|Mettl16|Vipr1|Zc3h4|Lrp2bp|Hsd17b12|Snd1|Nrde2|Hectd2os|Kif18a|Fgd6|Ceacam1|Ppp1r16b|Lrrc75a|Ptprc|Trmt44|Il12rb2|Ppwd1|Npepl1|Dock9|Postn|Dnajc16|Slfn8|Casp1|Tsga10|Slc6a15|Cux2…
Adult_HSC	Zbtb7b	0.614083	0.344627	0.269457	0.412952	0	0	0.233333	Zbtb7b|Septin3|Lrrc4|Alcam|Ahnak|Jakmip1|Ank3|Morn2|C77080|Pcdhgc3|Nrxn3|Ppp6r2|Gm32031|Ep300|Irf2bpl|Gm49322|Tsc1|Aptx|Ccdc32|Ckb|Cbr4|Npdc1|Numbl|Rb1cc1|Mrpl54|Itgb5
Adult_HSC	Irf1	0.667031	0.375056	0.291975	0.412614	0	0	0.9	Irf1|Prune1|Eif2ak2|Ctdsp1|Isyna1|Cbll1|Gm49384|Rhno1|Gna15|Emb|Irf7|Zkscan3|Cdk10|Itsn1|Snhg14|Tmem237|Tbk1|Mbnl3|Zfp704|Kcmf1|Nceh1|Selenoo|Tbck|Plaat3|Hddc2|Rc3h1|Zfp654|Taf1a|Heca|Xpo6|Slc41a1|Pi4ka|Gtpbp10|Ptprs|Cdadc1|Tanc2|Pcnt|Tsc22d3|Acbd3|Mfsd5|S100pbp|Gm26947|Cacul1|1700025G04Rik|Fkbp15|Ube2l6|Kansl3|Dennd1a|Tnfrsf1b|Fnip1|Ehmt2|Trir|Zfp395|Acaca|Chmp1a|Rnf169|Tnfrsf25|Ndc80|Tmem17|Saa…
Adult_HSC	Zbtb38	0.577438	0.320932	0.256506	0.412576	0	0	0.6	Zbtb38|Gng2|Dguok|Ccdc12|Taf9|Gsdme|Alg1|Trafd1|Edem1|Ctso|Gimap5|Dpy19l3|Arntl|Washc5|Ift140|Slc37a1|A730017L22Rik|Tet3|Cfap20|Irf7|Mblac2|Faf2|Ptprj|B020010K11Rik|Tceal8|Itprip|Hddc3|Tbxas1|Plec|Olfr639|Spry1|Sipa1|Slc25a46|Paip2b|Zfp395|Pdcd2|Themis2|Stard10|Gm48838|Rpap1|Tnfrsf13b|Gm7694|Trpv2|Snx18|Nipa2|Ctnnal1|Hectd2os|Cdc42se1|Il12rb2|Cmtr1|Vcl|Ints6l|Srbd1|C1qtnf12|Map3k8|Gba2|Gm48843|Sc…
Adult_HSC	Zfp654	0.628134	0.35333	0.274804	0.412343	0	0	0.4	Zfp654|Flt3|Galnt4|Nr1d2|Atp23|Ptpn2|Dsel|Usp45|Mtmr6|Zfp52|Zfp943|Kdm6a|Cep19|Naf1|Lnpep|Pkig|Cblb|Birc2|Xpc|Atg4d|Mrpl9|Irf1|Fmnl2|Rps10|Prdm11|Gpatch2l|Paip1|Tmem9b|Eef1d|Med14|Pts|Pdgfd|Katnb1|Rbl1|Zdhhc9|Rnf111|Aspm|Cenpj|Gcfc2|Snx15|Gm42031|Pik3ap1|Adam9|Dnajc27|Abca7|Nceh1|Mgat4a|Tbl2|Chfr|Fam122b|Zfp825|Prpf31|Klhl7|Pdcd5|Stk19|Tnfrsf10b|Mtmr3|Vrk3|Gm28512|Pwp2|Chd9|Wrnip1|Sema4f|Rnf187|S…
Adult_HSC	Zfp2	0.717312	0.415962	0.30135	0.409773	0	0	0.233333	Zfp2|Cradd|Taf8|Usp32|Rab10os|Gm9776|Gm44848|4931414P19Rik|Mamdc4|Dlgap4|2310040G24Rik|Large2|4833438C02Rik|Helq|Gm42600|Dennd1a|Gm37637|Smad1|Gm35031|Gm37010|Adamts6|Lrrc8d|Bivm|Dusp10|Tnfaip8l2|Dnah1|Pitx2|Ube2cbp|Arntl2|Spryd3|Ubc|Zfp593|Ccdc9|Rec8|Gm49749|Paxx|Brpf3|Lemd3|Gm5617|Nox4|Rnf187|Gm47739|Gm17477|5033406O09Rik|Acy3|Ebf4|1810010H24Rik|Rbm41|Stxbp2|Zgrf1|Tusc1|Nr2c1|Zbtb10|Me2|Hcls1|Z…
Adult_HSC	Gm14391	0.680724	0.397378	0.283346	0.408969	0	0	0.266667	Gm14391|Gm49971|Polg2|Zfp317|Gm47031|Flt3|Nfkbia|Dubr|Gm45553|Gm15265|Gm37091|Gm47248|A630089N07Rik|Rbm41|Gm26684|Zfp395|Matk|Zfp606|Ears2|Gstm4|Rpe|Rsc1a1|Zfp808|Slfn8|Rab4a|Gm35031|Rhno1|Lemd3|Zfp516|Pde2a|4930420G21Rik|Yy2|Morrbid|Carmil2|Emc6|Klhl7|Gm38253|Tmem219|Gm45864|Plaat3|Cpeb2|Tmem81|Ccdc122|Hook2|Cc2d2a|Pomt2|Malsu1|Cul4b|Paox|Acy1|Rab3il1|4933434E20Rik|Gm42732|BC004004|Dock5|Klhl24
Adult_HSC	Zfp9	0.5845	0.338629	0.245871	0.408526	0	0	0.266667	Zfp9|9230114K14Rik|Qsox1|Tmem88b|Gm41102|Trmu|Gm48796|Ormdl3|Gm49747|D430013B06Rik|Miga2|Gm15879|Gm48283|Tpcn2|Sfxn4|Hoxaas3|Il15ra|Uxt|Tmem119|Gm10419|Rnd2|Odf2l|Hnrnpul1|Nsmce3|Psmd1|Gm9856|Gstt2|Rfxap|Slc46a3|Fam185a|8030462N17Rik|Rmi1|Zfp959|H4c9|Ier3|Pbxip1|Phxr4|Mblac1|Shld2|Gcnt1|Nudt18|Mterf2|Mrgbp|Mphosph8|Gm29055|Mov10|Srr|Mtrf1l|Cd302|Tspan8|Qtrt1|Gm14207|Chst15|Dip2a|Flywch1|2510039O1…
Adult_HSC	Zfp715	0.574842	0.331888	0.242954	0.407924	0	0	0.233333	Zfp715|Mpo|Vmn2r76|Serpinb1a|Hbb-bt|Gm47469|Gm36445|Nlrx1|Gm14393|Olfr656|Zfp600|Zfp808|Il6ra|Tmed4|Fam199x|Gm26789|Hoxb5os|1700094D03Rik|Galnt3|Myo5c|Gm4285|Gm14440|Mpnd|Atf6|Zfp800|Urb1|Mtr|Dync2h1|Klhl15|E230032D23Rik|D8Ertd738e|A130077B15Rik|Zfp628|Mirt1|Pycard|Atf3|Kyat3|Zfp965|D3Ertd751e|Gm26686|Card19|Zc3h12c|Ccdc157|Atf7ip2|Vps11|Arntl|Foxred2|Nceh1|Wdcp|Usp7|Gnl3l|Fam193b|Tmem254b|Ambra1…
Adult_HSC	Nr1d2	0.615788	0.363765	0.252023	0.407392	0	0	0.5	Nr1d2|Mob3b|Acot11|Gnptab|Prmt6|Zfp654|Pqlc3|Ciapin1|Taf8|Rps6ka5|Slc16a10|Coq8a|Ints1|Ppp1r13l|Zfp280c|Arfrp1|Gm43042|Rnf138|Crlf2|Atp8b2|Lysmd3|Man1a|Atg2b|Nsun6|Xpo4|Fdxr|Cep152|Bnip2|Fbxl17|Arhgef39|Zfp160|Tmcc1|Lcorl|Sgk1|Slc19a2|Adam22|4932442E05Rik|Ccdc181|Gprc5b|Caap1|Fadd|Icam1|Ncoa5|Firre|Map7|Shprh|Gm15446|Zc3h3|Vps37b|Pdia4|Arl4c|Alad|Spint2|D430019H16Rik|Ndst1|Gbe1|AI504432|Rbak|Lcp2…
Adult_HSC	Nr3c1	0.63301	0.378412	0.254598	0.405152	0	0	0.566667	Nr3c1|Gsdme|Msantd3|Hexim1|Coro2b|Hs1bp3|Maoa|Trir|Lrrc8d|Fuca2|Thap3|Nsd3|Slc2a3|Gm3194|Zfpm1|Fam102b|Tagap1|Nfkbiz|Pradc1|Rtkn|Tmem246|Sass6|Usp54|Mocs2|Fiz1|Entpd5|Dennd3|Zswim4|Ccdc9|Ugdh|Lat|Pmm2|Cavin3|Src|Rngtt|Asl|Arfgef1|Gpr108|BC005624|Trafd1|Acot13|Ap3m1|Setbp1|Tiam1|Hint3|Unkl|Cc2d1b|Gm42847|Polg|Elf1|Pbxip1|Tep1|Gm43590|Csf2rb|Ap4s1|Trim30d|Sgk1|Ehbp1|Cdkn1b|Tgm1|Usp9x|Capn1|Gm48964|…
Adult_HSC	Klf2	0.594262	0.348967	0.245295	0.403837	0	0	0.633333	Klf2|Ptrhd1|Golga2|Mga|Ndufs1|Galc|Zbtb43|Cryzl1|5430405H02Rik|Atp9b|Tlcd2|Ppan|Gzf1|Naa30|Pip5k1c|Zfp281|Ikbkb|Ftx|Rest|Kmt2c|Stradb|Anxa2|Cdip1|Neurl3|Rin2|Snapc5|Megf9|Focad|Lmna|Abraxas1|Pdlim2|Hmg20a|Cdkn1a|Bnip3|Lin7c|Nsrp1|AL731706.1|Ap5m1|Mast3|Klf4|Txndc11|Vps33b|Nsun5|Rtl8a|Prrc2a|Ncoa6|Vmn2r79|Pik3c2a|Dhrs7b|Cyhr1|Fam53a|Nup107|Supv3l1|Ctdp1|Tex2|Tbcb|Gm47233|Chst15|Igsf8|Tle6|Zdhhc18|…
Adult_HSC	Gm14305	0.683865	0.413075	0.27079	0.403562	0	0	0.433333	Gm14305|Cnbd2|Poli|1700030K09Rik|Pigm|Fam89b|Prxl2c|Numb|Snapc5|Gm6710|Micu2|Tmem176a|Styx|Zfp64|Tcp11l2|Cdk10|Elmo2|Mafk|Zfp788|Gm21244|Ctns|Arhgef18|Zfp622|Ngdn|Dennd4a|Hilpda|Pik3r1|Asb7|Ensa|Eif4e2|Txndc11|Lmbrd2|Chd9|Acot2|Ebpl|Dera|Tprkb|Mfsd6|Mrpl48|Tmem8|Cfap36|Eml3|Trpc6|Elp4|Gm17494|Zfp120|Zc3h13|Socs3|1810026B05Rik|Fgd4|Krba1|Vmn1r55|Zc3h12a|Prrc2c|Zfp90|Tmem161a|Rnf187|Zfp993|Car9|Rab…
Adult_HSC	Zfp113	0.637136	0.385942	0.251193	0.403499	0	0	0.266667	Zfp113|Mbd4|Rps6kc1|Usp54|Phf3|Gm47813|Gm5148|Vmn2r108|Gsk3a|Slc22a21|Pard3b|Gm38947|Sod2|Gm21411|Hmgn3|Mfsd6|Zfp512|A330032B11Rik|Slc15a4|Rab8a|Zcrb1|Gm1673|Hoxa3|Gprc5b|4933404O12Rik|Gm12480|Mkks|Ppp6r1|Nipbl|Zmym1|Gm37612|Hspa4|Stk19|Gm37733|Tmem80|Sun2|Gm20503|Kctd18|Exoc3|Cdkn2d|Spns1|Zbed5|Susd4|Gm20342|Zfp764|Trim3|Ccp110|Gm32687|Olfr90
Adult_HSC	Hinfp	0.593675	0.355659	0.238015	0.403185	0	0	0.233333	Hinfp|Pex11b|Zfp523|Champ1|Mier3|Mpp1|Nfrkb|Kif24|Ghdc|Zdhhc13|Hpf1|Ggcx|Slc35e2|Dancr|Tm7sf3|Eef1akmt2|Fbxw7|Ube2d1|Ankrd13c|Tk2|Mthfd2l|Zkscan8|Pogk|Zfp354c|Lbh|Kctd14|Zfp944|Fzd6|Hook1|Rogdi|Gm7102|Prkcq|Rnf185|Dnajb2|Nampt|Gm43622|Ell2|Mvp|Surf6|Nek4|Ccdc77|Tnfrsf10b|Eid2b|Auts2|Galnt12|Cdh11|Traf3|Lypla2|Prkag1|Pdxdc1|Rgs10|Psmd9|Hexb|Zfp600|Arhgap39|Ebf3|Ttc14|Zfp780b|Amer1|Ppt1|Sun2|Dnpep|…
Adult_HSC	Zbtb43	0.604241	0.362446	0.241794	0.402866	0	0	0.333333	Zbtb43|Crocc|Zfp488|Zscan29|Taf4b|Cfap410|Klf2|Gm7694|Gm44502|Zfas1|Mrpl37|Stx18|AI987944|Lats1|Map11|Rps6ka5|Wdr76|Fbxo7|Taf5|Trp53rkb|Blzf1|Pcgf1|Usp53|Tob1|Ctnnal1|Def8|Esyt1|H4c9|Glod4|Rnasel|Slc37a4|Gfer|Fbxo30|Pgm2l1|Marveld1|Rps12|Flot2|Gsap|Rhbdd3|4933434E20Rik|Mdm1|Clec4e|Gas2l3|Pdk1|Rnf187|Xaf1|Gnptg|Endog|Fgf3|Tceanc2|Upf3b|Naif1|Pbld1|Supt20|Dpm2|Supt3|Pcbd1|Zfp248|Mms19|Smpdl3a|Zfp95…
Adult_HSC	Klf9	0.614251	0.358551	0.2557	0.401847	0	0	0.9	Klf9|Nceh1|Slc25a28|Epb41l4b|Nemp1|Nr4a1|Tmem98|St3gal5|H2-Q6|Tpt1|Scamp2|Trp53bp1|Btrc|Fth1|Rgcc|Rbm28|Pdzk1ip1|Unc119b|Marcks|Smad4|Rprd2|Ift57|Cyp4f13|Tspan13|Gclc|Polg|Zhx3|Sipa1l3|Rfx2|Cdk8|Mrpl14|Extl3|Relch|Gon4l|Bnip2|Unc45b|Abcd1|Cmip|Trappc6b|Tram1|Mfsd9|Mrps35|Map2k5|D6Wsu163e|Cilk1|Nes|Eef2|Spag9|Pde6d|Scyl1|Csf2rb2|Zc3h13|Aim2|Stn1|Nkiras1
Adult_HSC	Ahr	0.728229	0.449359	0.27887	0.401307	0	0	0.466667	Ahr|Fra10ac1|Slc25a28|Leng8|Lrrfip2|Fbxl5|Zfp992|Ankrd16|Asah2|Psen1|Zfp346|Gm17491|Dst|Naa30|Ccpg1|Snhg14|Mgst1|Tmem50b|Fancl|Rpgr|Nprl3|Arl15|Cpq|Rpl9-ps6|Usp32|Zbtb11|Gskip|Pvr|Septin8|Vipr2|Ttc14|Mapk9|Ptges2|Shfl|Jade2|Brap|Oxr1|Qsox1|Eepd1|Fbxo33|Fam234b|Zfp934|Snx18|B020010K11Rik|Plaa|Gramd1b|Ptprj|Paip1|Tmem9b|Rmdn1|Krr1|Gm10687|Gm50087|Zbtb20|Anapc10|Slc4a7|Zfp984|Ntpcr|Rfx7|Gm44950|Cacn…
Adult_HSC	Zfp467	0.669647	0.414801	0.254846	0.400752	0	0	0.433333	Zfp467|Tmem9b|Gatm|Jmy|Zfp523|Ccdc125|2610008E11Rik|Atf7|Vsig10|Asb7|Chd9|Klhl3|Zfp414|Nkiras1|Fgd2|Ssh3|Pick1|Dnajc17|Ncoa6|Zkscan1|Naip5|Ccdc93|Mfsd12|Prkrip1|Extl2|Cnrip1|Fancg|Zfp358|Slc6a13|Trim47|Pex3|Tmtc4|Slc9a1|Sipa1l1|Gm4631|Rhobtb2|Id2|Mgat4a|Rgs12|Lrch1|Galt|Stk4|Cbfa2t2|Gm47283|Hid1|Ccdc91|Mrtfa|Gm2a|Pcca|Cacnb2|Gpatch8|Galnt11|Igsf8|Ubxn7|Polr3d|H2ac8|Rfesd|Gab2|Nkap|Hcfc1r1|2700062…
Adult_HSC	Kcnip3	0.586373	0.358388	0.227985	0.399575	0	0	0.4	Kcnip3|Cep85l|Hscb|Rraga|Dipk2a|Evc2|Lactb2|Pex3|Selenoo|Fahd1|Gpr137|Bnip3|Fbxo9|Babam2|Sbf1|Gm42445|Cmtr1|Gskip|C330018D20Rik|Mis18a|Cog3|Dennd11|Ccdc85b|Elmsan1|Cox19|Rttn|Chmp5|Ccnd1|Bmper|Rhoq|Lysmd1|Xkr8|Bcl7b|Cptp|Zfp952|5031425E22Rik|Cyhr1|Nub1|Dennd6a|Slc30a4|Nfe2|Arf2|Slc30a7|Thg1l|Bloc1s6|Eps8l1|Tbl2|Abcb7|Ptrhd1|Wrn|Pex11b|Fbxw4|Rnf122|Rabep2|Borcs7|Epb41l5|Pcyt1a|Parp16|Mtmr4|Slc35f5…
Adult_HSC	Zfp865	0.599316	0.370468	0.228848	0.399103	0	0	0.366667	Zfp865|Gtpbp8|Cir1|2510002D24Rik|Malsu1|Aff1|Tmem39b|Susd6|Oaz1|Tiam1|Gfpt2|Kcnn4|Tinf2|Fndc3a|Rps6ka5|Vmn1r81|Cox18|Gm43361|Pard3b|Mtss1|Gtpbp2|Pla2g12a|Acot1|Ago2|Pou2f1|Zfp672|4833413G10Rik|Retreg1|Susd1|E530011L22Rik|Tmub2|6720489N17Rik|Fancb|Dnajc15|Fam193a|Gimap5|Bicra|2310022A10Rik|Clcn7|Nbea|Htra2|Gm17096|Gm47815|Plxnb2|Sgk1|Il1rl2|9330151L19Rik|Prex2|Nadk|Sh3bp2|Cdh11|Spcs1
Adult_HSC	Clock	0.770698	0.489663	0.281035	0.398418	0	0	0.3	Clock|Cblb|4632427E13Rik|Ada|Lrrc14|Tmem87b|Trerf1|Ell|Lrp12|Crebrf|Ipmk|Timmdc1|Agfg2|Immp1l|Fam214b|Dhrs13|Foxn2|Mthfr|Slc5a6|Atrn|Tnfrsf22|Sepsecs|Zfp280d|Ilvbl|Zfp655|Mthfs|Shc1|Rbm18|Zcrb1|Ttc39b|Gm14296|Cdkal1|Kptn|Rrp9|Fgfr3|Frk|Mapkbp1|Rpgr|Syt14|Net1|Ebp|Slc41a3|Gpr161|Irs2|2310022A10Rik|Nbea|9130002K18Rik|Creld1|Gm10339|Rfx5|Rc3h2|Spopl|Tpgs1|E130308A19Rik|Chtf8|Tmem250-ps|Sgcb|Hfe|Slc3…
Adult_HSC	Zfp488	0.51606	0.327746	0.188314	0.397085	0	0	0.466667	Zfp488|Prrc2b|4930533N22Rik|Slc25a27|Zbtb43|Vmn1r18|Rsad2|Lsm4|Gm21244|Psma3|Sh3gl1|Ctsb|Gm47821|Prmt5|Prdm11|Hsd3b2|Zbed5|Gm10358|Cnppd1|Gm15657|Asb3|Gm46378|Tmem176a|Idh3a|Gm43577|Evi2|Rbbp6|Enpp3|Vmn1r236|Irak4|Snd1|Hmg20a|Dbf4|Fam53b|Col4a3bp|Slc25a12|Klhl7|Gm43268|Gpaa1|Cdc42ep4|Camk2d|Smim24|Elmo3|Commd8|Fmnl3|Fam149b|Mcrs1|Marf1
Adult_HSC	Tfec	0.680034	0.43556	0.244474	0.396407	0	0	0.233333	Tfec|Gm13012|Zfp986|Svip|Derl1|Gm19590|Gm48363|Heca|Tap1|Vipr2|Gm973|Cryl1|Unkl|Lst1|Asb18|Gm37900|Cox8a|Neil1|Gm35818|Gm10876|C030034L19Rik|Cables2|Gpr19|Vwf|H2bc21|Nrarp|Il18rap|Matk|Ccdc69|Nox1|Gm7160|Pbx4|Stk26|Gm48843|Syt11|Sfxn4|Dera|Lpin1|Tsix|Gm13881|Ppp1r13l|Gm49909|Ssu72|Il2rg|Gp9|Rgs12|Vcl|Tedc1|Nat9|Lbp|Rnf5|Nudt18|P3h3|Jmjd1c|Rbbp4|Dcps|Acadvl|Ilvbl|Serf2|Tom1l2|Dhdds|Tceal5|Hexa|493…
Adult_HSC	Nfkb2	0.633545	0.408577	0.224969	0.394819	0	0	0.4	Nfkb2|Nphp1|Tfpi|Ift22|Vps8|Ptpn23|Chst7|Gfod1|Bex4|Phf7|Fam217b|Bmf|Stambp|Copg2|Herc3|Gmppa|Snx2|Atrn|Rraga|Pcyox1|Wdr92|Gm43205|Senp8|Nmd3|Sra1|Aqp1|Smim11|Dbt|Hsd3b7|Gcc1|Stk38l|Abhd5|Tanc1|Cdc42se2|Itprip|Ndufaf1|Aftph|Creb3l2|Oaz1|Pgs1|Hras|Wdsub1|Bcas3|Lrrc20|Etv3|Plcd4|Olfr365|Tnrc6c|Tcf20|Vmn1r76|Sptlc1|Tasor2|Ccdc93|Atp6v0c|C1galt1c1|Flywch1|Trappc6a|Nr6a1|Zbtb21|Gm48964|Srf|Prrc2b|Spns…
Adult_HSC	Irf9	0.554885	0.355839	0.199046	0.393701	0	0	0.7	Irf9|Atxn7l3|Hmox2|Rbm34|Esco1|Ttc4|Scrn2|AU040320|Rnf146|Stim2|Swt1|Trim41|Mdm2|Zfp277|Mtus1|Txndc12|Il2rg|Ipmk|Sbf1|Nfe2l2|Cast|Plekha3|Olfr718-ps1|Gm4951|Akr1b10|Tmem237|Ddhd2|Rela|Zbtb41|Cox6b2|Slc25a45|Fbxw7|Sdad1|2310022A10Rik|Mfsd10|Lars|St7|Abhd14b|Mrps9|Arid1b|Gm45902|Gbf1|Spag5|Stk4|Adora2a|Prpf40b|Rab5if|Mysm1|Yod1|Atg3|Trappc9|Rin3|Pfdn4|Rtp4|Stat6|Abhd10|Fbxo7|Oasl2|Mtfr1l|Peg12|Parp…
Adult_HSC	Tshz1	0.61192	0.401691	0.210229	0.392335	0	0	0.566667	Tshz1|Dock7|Plscr3|Agpat2|Gm47854|Tnrc18|Ltbp3|Ccdc80|Maged1|Nars2|Gcc2|5730455P16Rik|Ccdc88a|Focad|Gpr137b|Tmem216|Bptf|Gatm|Wrnip1|Acap3|Amdhd2|Fancd2|Zxdc|Sdccag8|Dip2c|Zfand6|Erlin2|Ext1|Cpq|Fundc1|Ccdc90b|Ranbp10|Hmgxb3|Myom1|Gcn1|Dcun1d1|Rasa3|Cyba|Bax|Snx12|Pet100|Slc38a6|Soat1|Eya3|Frmd6|Gm42566|Sbno1|Rabep2|Fzd2|Chst11|Znrf3|Zeb1|Trappc11|Miga1|Gm43307|Klhl26|Cxcr2|Vps37c|H4c4|Ctsz|Cav2|…
Adult_HSC	Zfp248	0.676187	0.454759	0.221427	0.391223	0	0	0.233333	Zfp248|Nxpe2|Zfp267|Tmem144|Tulp3|Cdc14b|Dnajc25|Gm16754|Mylk|Taf9|Cyyr1|Phf7|Nudt22|Mthfd2l|Gm37553|Lbhd1|Tmem254a|Zfp982|Zfp964|Rnf185|Disp1|Thap2|Nat2|Pex11g|9430064I24Rik|Zfp382|Slc27a1|Gm50048|Slc4a1ap|Syt15|Stxbp1|Spsb2|Zfp978|Apopt1|Elmo3|Zfp810|Zbtb43|Klhl4|Mxd4|Zfp579|Zbtb2|Tm2d2|Nsun2
Adult_HSC	Zfp672	0.589874	0.3929	0.196974	0.390376	0	0	0.3	Zfp672|Ccl27a|Zfp931|Tmem119|Insl3|Gm29170|Scd4|Vmn2r76|Gm37607|Mrrf|Mat2b|Arhgap45|Kdm5c|Plppr3|Plekhm3|Dbhos|Usp11|Gm49749|Hoxa2|Vmn2r108|Rnf135|Sult5a1|Snx22|1700008H02Rik|Lcmt1|Lrrc8d|9930012K11Rik|Nmrk1|Cdhr4|Olfr354|Trp53i13|Atf6|Taf9|Fig4|Slc25a40|Atg16l2|Gm48363|Gm45120|Gm49284|Gm13212|Arntl|Olfr986|Ankrd26|Rpusd4|Adck1|Depdc5|Abcg2|Scmh1|Rpap3|Zfp865|Mrtfa|Bola3|Zfp831|Vrk2|Dtx2|Tmed10|P…
Adult_HSC	Prdm16	0.590561	0.386316	0.204245	0.390067	0	0	0.633333	Prdm16|Atg7|Trappc9|Yipf6|Mecp2|Hdac5|Pcif1|Ndst2|Nudt7|Cdkn2aipnl|Stxbp1|Mettl6|Ecsit|Gpalpp1|Tnrc6b|Gpr146|Zfp160|Zbtb8os|Pttg1|Nat9|Bmf|Txndc15|Kdsr|Ercc5|Maml3|Adgrg3|Supt6|S1pr1|Serpinb9|2210418O10Rik|Zfp282|Rab4b|Zdhhc17|Apeh|Abcb10|Als2cl|Cryzl2|Cd59a|C030017G13Rik|Uqcr10|Clcc1|Slc6a6|Zfp433|N4bp3|Smyd5|Zfp592|Clic1|Wdr83os|Ppp1r12c|Gm44087|Klhl3|Hyi|Nr2c2ap|Cuedc2|Ptpn22|Gm37724|Clasp2|Np…
Adult_HSC	Rela	0.704196	0.478826	0.22537	0.389836	0	0	0.933333	Rela|Pik3r1|Srp54a|4921524J17Rik|Uso1|Swap70|Tacc1|Mplkip|Gm4631|Cetn3|Map1lc3b|Mybbp1a|Cic|Ogfr|Slco3a1|Ten1|Irf9|Ppp4r3a|Egln2|Ube2l6|Tmem164|Ttc7b|Ifitm2|Ica1|Gm10717|Tprn|Tex10|Olfr46|Egln3|Tram1|Eefsec|Nop9|Smg7|Arhgap15|Ino80d|Fto|Arpc5|Tbc1d20|Gm14565|Rps27rt|Tpk1|Cramp1l|Ints14|Hscb|Olfr1265|Meaf6|Pi4ka|Rftn2|Chst11|Cd300a|Plscr1|Car9|Coq6|Yif1a|Exoc3l2|Pot1b|Ube2h|Ypel1|Gnptab|Gstk1|Nfkb…
Adult_HSC	Fosl2	0.696242	0.471476	0.224767	0.388953	0	0	1	Fosl2|Zfp36|Nr4a1|Epb41l4b|Nr4a2|Brd3|Mettl7a1|Nceh1|Tiparp|Ifi47|Pdzk1ip1|Ccdc66|Lypla1|Tpt1|Ppp1r15a|Rps6ka3|Rps27|Csgalnact2|Irf2|Rapgef2|Egr1|Tspo|Tapbpl|Mcl1|Zfhx3|Zfp950|Naa16|Supt7l|Coq8b|Wdr6|Smarcad1|Chchd5|Sh2d3c|Zfyve27|Rab32|Tcirg1|Palld|Diaph2|Mfn2|Ezr|Nasp|Irf7|Ptk7|Klf10|Cyfip1|Hells|Ubr4|Ikbkg|Nucb2|Arl16|Slc38a1|Repin1|Atp6v1d|Map7d1|Kbtbd7|Eif3i|Nf1|Xpo6|Srebf2|Eif5|Irf9|Tpk1|St…
Adult_HSC	Hoxb5	0.659236	0.443409	0.215827	0.388608	0	0	0.366667	Hoxb5|Commd1b|Dand5|Ccdc43|Zfp646|Dennd3|Bloc1s5|Megf8|Psmd10|Purg|Ccdc191|Larp1b|2810410L24Rik|Gm37335|Mboat7|Gm42445|Polrmt|Prdm11|Tmem17|Ctnnbl1|Auh|Ascc3|Whamm|Rbm12b1|Zfp335|Srgap2|Zbtb39|Gpam|Nipsnap1|Vps33a|Susd6|Mrpl46|Tecpr1|Tsga10|Crocc|Il11ra1|Dcaf5|Fryl|Chd8|Tbpl1|Vps18|Elac1|0610040J01Rik|Usp6nl|Rnaseh2b|Sesn3|Nedd1|Fam89b|Uap1|2810021J22Rik|Bach1|Zfp202|Eef2k|Urgcp|Arhgef3|Atp8b2|Ma…
Adult_HSC	Rel	0.746451	0.512835	0.233616	0.388559	0	0	0.4	Rel|Ptpn4|Cpped1|Flt3|Hars2|Lst1|Pik3cd|Arhgap5|Rnase6|Acbd5|Arhgap18|Zbtb6|Atp23|Oaz1|Pik3cg|Dock9|Taok2|Rgs1|Cd81|Rnf135|Thumpd2|5430403G16Rik|Gm10252|Clec4e|Aatf|Chchd1|Cnrip1|Plxnc1|Retreg1|Sertad3|Mettl4|1700066M21Rik|Orc3|Rttn|Nek1|Srsf9|Psmg4|Traf3ip3|Elob|Tnfaip3|Rnpepl1|Zfp950|Mir17hg|Gm40309|Mapkapk3|Slc16a7|Tlk2|Gm6710|Elmsan1|Dbhos|Serpina3g|Ndufa3|Nup54|Gt(ROSA)26Sor|Mamdc2|Nhej1|Dtw…
Adult_HSC	Pou2f2	0.670427	0.444975	0.225452	0.388073	0	0	0.666667	Pou2f2|Il21r|Plac8|Rgs18|Coro2a|Npl|Tspan32|Ctsl|Runx2|Plcb2|Myl6|Cavin1|Tax1bp3|Ginm1|Pomp|Fam129b|Mccc1|Adcy6|Nxn|Slc44a1|Usp54|Tnfrsf13c|Atp10a|Lhpp|Tmem109|Vav1|Zfp53|2900027M19Rik|Arid3b|Zc3hav1|Lrrc25|Mea1|Adck2|Sc5d|Chpt1|Paox|Pde12|Fbxw7|Eogt|Zbtb20|Timm22|Gpd2|Plgrkt|1700123O20Rik|Ago1|H2-Q4|Limd1|Cntrl|Lsm14b|Btbd6|Gata3|Gcnt2|Runx3|Micu2|Gpr107|Zfp263|Elf1|Ikzf1|Top1|Wwtr1|Plekhg2|Sreb…
Adult_HSC	Sp4	0.701238	0.484672	0.216566	0.387166	0	0	0.4	Sp4|Gem|Plekha5|Pex3|Dancr|Krit1|Polr3d|Sdad1|Stk19|Zfp943|Hectd2os|Ccdc85b|Zfp688|Nbeal1|Dtnb|Tbl2|Gigyf2|Klf10|Rassf2|5031425E22Rik|Ankrd28|Elac1|Lpcat4|Tmem263|Polr3a|Acox3|Lclat1|Ccdc189|Pdk2|Slc30a4|Arhgap42|Lmbrd2|Lrmp|Bpnt1|Fbxo33|Gpaa1|Ptcd1|Tmem127|Gdap2|Crat|Nfrkb|Naip1|Rad52|Stambpl1|Tbc1d24|Tbc1d20|Entpd5|Leng8|Nek4|Fam72a|Slc35d1|Cd82|Zfp219|Tspyl3|Daam1
Adult_HSC	Zfp142	0.593756	0.404117	0.18964	0.387001	0	0	0.266667	Zfp142|Sp2|Tbc1d2b|Uxt|Pask|Elovl7|Trappc2l|Gm45606|Fgd4|Ormdl1|Selp|Srr|Lyrm9|Neto2|Osbpl7|Tmtc4|Bcl7a|Olfr1173|AI854703|Tk2|Shld2|Acvr2a|Erg28|Ndor1|Hif3a|Gm48764|Ankrd29|Agbl5|Zfp952|Appl1|2310022B05Rik|Rtl8b|Zscan26|2700097O09Rik|Lamtor4|Ovol1|Metrnl|Zfp709|Sh3rf1|Map2k5|Primpol|Prmt3|Slc30a7|Ceacam1|S100pbp|Bmerb1|Zbtb38|Exosc3|Slc66a2|Rnaset2b|Sh3bgrl
Adult_HSC	Phf1	0.548542	0.37825	0.170292	0.386467	0	0	0.5	Phf1|Eepd1|Cenpt|Mtss2|Glb1l|Vps18|Pofut2|Vps11|Taf10|Mfhas1|Tmem127|Smg7|Trip10|Vps13d|Glipr2|Tpcn1|Arhgap25|Gm42577|Kiz|Dennd3|Frat1|5430405H02Rik|Gpn1|Pitpnc1|Gm37158|Zfp27|Gm31718|Gcsh|Uap1l1|9130019O22Rik|Adar|Gm38284|Dtx3|Gm17018|Hs3st1|Snw1|Wsb1|Hotairm1|Emc8|Phf20|Taf9b|Wdfy2|Galnt10|Tmem167|Notch2|Spc24|Gpr84|Elk1|Cep250|H6pd|Lig1|Mmp28|Qpctl|Sptlc2
Adult_HSC	Hivep2	0.56728	0.388185	0.179095	0.385686	0	0	0.266667	Hivep2|Slc39a11|Dlg1|Clasp2|Slc27a3|Tnik|Mtg1|Pkp2|Supt16|Ddx19a|4930452B06Rik|Fat1|Arvcf|Mtarc2|Gm20498|Rcan1|Abcc10|Gigyf1|Mfge8|Rgl1|Zfp965|Zbtb45|Prss36|Map3k20|Paqr8|Ergic3|Slc44a1|Fjx1|6330403K07Rik|Kbtbd7|Tmem19|Gm35082|Cyth3|Cmtm4|Klhl4|Mbd5|Stk19|Cyp4f13|Spg11|BC024978|Lpar4|Tmem29|Fam193b|Rb1|Il17rc|Tmod1|Usp42|Cyp4v3|Prorp|Pdp2|Wdr59|Lrrc61|Enpp5|Gm38120
Adult_HSC	Foxj2	0.544205	0.38176	0.162444	0.384801	0	0	0.233333	Foxj2|Tut7|Arf5|Zfp358|2210016F16Rik|Spryd7|Fancg|Stambp|Zfp965|Slc17a5|Mzt2|Xrcc3|Mgat5|Tom1l2|Ulbp1|Gm12999|Rexo2|Atp6v0d1|Arrb2|Gm38025|Slc25a44|Birc3|Ddx51|Smim27|Gm13012|Zfp942|Iars2|Ypel3|Zfp84|Gm21781|Gm49703|Pet100|Srfbp1|Tfe3|Tmem65|Gm36423|Cdk5rap1|Gm37818|Vps26c|Gm47608|Rere|Fam50a|Dync2li1|Ccdc28a|9330162G02Rik|Sidt2|Gnb5|Ehbp1l1|D130058E05Rik|Phtf1os|Usp5|9130002K18Rik|Micall1|Abhd17…
Adult_HSC	Zbtb4	0.564334	0.392493	0.171841	0.384507	0	0	0.333333	Zbtb4|Trit1|Tmem120a|Cpe|Prom1|Abhd6|Gpm6b|Lat|Tulp4|Hras|Cdt1|Slx1b|Habp4|Ccdc71|Mipol1|Gm42417|Abtb2|Ttn|Thbs3|Fam129c|Lmna|Ncoa1|Gzf1|Adk|Asb4|Kif2a|Lrrfip1|Zfp36l2|Pcmtd1|Itpk1|Tnik|Mfsd2a|Mus81|Aff4|Marf1|Rmdn2|Mbd4|Prdm4|Ndnf|Kif21a|Tspyl1|Bahd1
Adult_HSC	Mtf2	0.599773	0.427772	0.172002	0.384387	0	0	0.7	Mtf2|Spin1|Ppig|Sp1|Bcl11a|Casp2|Dock11|Mbtd1|Zfp148|Hnrnpa0|Zmynd11|Rtn4|Aldh16a1|Fto|Cep120|mt-Nd4|Ahctf1|Mapk12|Pten|Orc4|Slc38a6|Lrpprc|Chordc1|Phgdh|Sf3b5|Chchd7|Ubac2|Vps13b|Mef2d|Fbxl14|Mga|Casc3|Gcdh|Bap1|Jak2|Slc46a3|Pde3b|Hoxa9|Man1a|Rad18|Kit|Gmfb|Bahcc1|Mllt10|Myb|Nfkb1|Pex2|Bcor|Lrrfip1|Pds5b|Irf2|Ahcy|Mbnl1|Cyfip2|Eif5|Ccnd2|Fryl|Ldlrad4|Cdc42se2|Ass1|Bach2|Ikzf1|Egr2|Klf4|Cnot6l|Do…
Adult_HSC	Zfp628	0.568384	0.398593	0.169791	0.383947	0	0	0.233333	Zfp628|Gm16211|Rdm1|Auh|Ttc4|Adssl1|Dpm1|Dnajc27|Gm44610|Dpp10|Ccdc85c|Foxk1|Degs1|Slc25a22|Ctsw|Clpb|Mbd4|Slc33a1|Zfp575|Gramd1c|Slc4a1ap|R3hcc1l|Rnf181|Parp4|Zfp715|Lix1l|Zfp94|9330020H09Rik|Insig1|Bhlhe40|Svil|Egr3|Mettl15|Platr25|Cuedc2|Ggcx|Ccdc88b|Maf1|Vps51|Tmem160|Rara|Ccdc28b|Veph1|Ndufaf6|Ift43|Zfp746|Dusp27|Elk1|Gm12758|Gpr89|Gstt2|Sugt1|Gp1ba|Raet1d|Chd2|Zfp174|Zscan22|Tasp1|Sox6|Lsm1…
Adult_HSC	Creb3	0.624168	0.448308	0.175859	0.381965	0	0	0.3	Creb3|Rnft1|Cnst|0610012G03Rik|Slc12a9|Zbtb18|Syde1|Tedc2|Cpox|Mtres1|Ulk2|Kank3|Fyttd1|Tada2b|AI467606|Tpgs2|C1galt1c1|Ahnak|Tollip|Plcxd1|Smim15|Atg14|Nol4l|Col23a1|Mvb12b|Mast3|Slc35e3|Fam78a|Dnajb12|Zfp949|Gemin8|Kif26a|Myo1d|Nub1|Ret|Gcdh|Asl|Ralgapa2|Gpd2|Slc4a1ap|Ift52|Tbcc|AC139579.1|Ehbp1|Gm10876|Zfp189|Vsig4|Lck|Plekha1|Gprasp2|Slc35e4|Zfp711|Neto2|Slc35b4|Zfp516|Fcho1|Lbr|Pbrm1|Tinagl1…
Adult_HSC	Thra	0.529587	0.364953	0.164634	0.381503	0	0	0.633333	Thra|Xist|Fmnl2|Acvr2a|Fam98c|Arfgef2|Foxj3|Slc35d1|Tdrkh|Haus2|Klhl26|Gtf2a1|Pikfyve|Gm44044|Zfp446|Rab43|Unc45a|Wdyhv1|Gm47493|Ahnak|Rnf14|Batf|D6Wsu163e|Tbc1d17|Nek6|B230307C23Rik|Lmbr1|Tmem104|Tpk1|Ubn2|Zfx|Abi2|Dock7|Usp54|Noc4l|Frat1|Abraxas1|Etohd2|Ccdc82|Tmem201|Tent4a|Pigp|St3gal1|Vmn2r79|Gxylt2|Tor1aip1|Rps6kb2|Ubl5|Pou2f1|Mief1|Lacc1|Gimap8|Ubr4|Flywch2|Arl6ip5|Ptpra|Fut10|Fgd3|Pcbd2|P…
Adult_HSC	Fos	0.657558	0.477852	0.179706	0.379439	0	0	0.933333	Fos|Fosb|Rps20|Mettl1|Dusp1|Ginm1|Ckap4|Brpf3|Gpat4|Vps26a|Chrnb1|Snhg16|Epsti1|Brca2|Dck|Slc43a3|Riox1|Sec24b|Gm20559|App|H2-Q6|Saraf|Sigirr|Pias1|Oas1a|Srp19|Oga|Mbp|Tasor2|Lin52|Sec22c|Thsd1|Cwc22|Sgk1|Pecr|Usp25|Gm10762|Rnf14|Idh1|Setd5|Ccng1|Gm37158|0610010F05Rik|Lrp8|Rasgrp2|Fyco1|Rangrf|Cdk9|Mcm8|Eif4ebp1|Gm45353|Smim27|Noxa1|8030462N17Rik|Pi4k2b|Kmt2a|C230013L11Rik|Il15ra|Relch|Snrk|Paip2…
Adult_HSC	Zfp395	0.649565	0.479369	0.170195	0.379224	0	0	0.666667	Zfp395|Plgrkt|Asrgl1|Capn5|Mdc1|Ctsz|Bckdhb|Zfp507|Atp2a3|Fam49a|Rb1|Cep44|Jak2|Gm45902|Casp4|Lbp|Poglut3|Yod1|Dnal4|Oga|Ggcx|Msantd4|Pglyrp2|Ppp1r10|Fig4|Gm37614|Nol6|Sbno1|Zfp985|Rin2|Rprd2|Sos1|Cd79b|Dusp5|Tfrc|Atg3|Gm14391|Lrrc49|Nfkbie|Ireb2|Mamdc2|Zbtb38|Adgre5|Was|Cd55|Trub1|Timm10b|Irf1|Tmc6|Wsb2|Smim4|Hars2|Scmh1|Ddhd2|Lancl2|Atf2|Reep3|Gpbp1l1|Cyp4f13|Ifitm1|Ube2w|Ikzf5|Kat5|Edem2|Slc44…
Adult_HSC	Nr2c2	0.588361	0.42805	0.160311	0.379132	0	0	0.233333	Nr2c2|Evc2|Inpp1|Zbtb48|Hotairm1|Snupn|Rcc1l|Arhgap27|Gng12|Zfp846|Ttc30a1|Whamm|Ivd|Zmym6|Fam174c|Lrfn1|Lsm6|Tfb1m|AC139579.1|Arv1|Rnft1|Diablo|Haus2|Morc4|Ppp1r3b|Insig2|Sdad1|Elavl4|Lrrk1|Mapk11|Cenpw|Zfp36l1|Bank1|Zfp866|Fam129a|Tmem60|Exoc8|Champ1|Samd10|Thtpa|Amacr|Dtd1|Phc3|Nectin1|Zcchc17|Pop1|Hus1|Ttl|Zup1|Eef1akmt2|Coq8b|E2f5|Zmat5|Megf11|Slc35d1|Rabif|Dynlt3|Hivep1|Dipk1b|Chmp4b|Arhgef…
Adult_HSC	Zfp157	0.583098	0.425317	0.157781	0.379079	0	0	0.366667	Zfp157|Zfand2a|Ankra2|Arl4c|Nbas|Rmdn1|Sdf4|Il1rl2|Rrnad1|Orc5|Eif2ak4|E030030I06Rik|Amn1|Fra10ac1|Sec24a|Trim56|Mtrr|Ctns|Adamts12|Pigyl|Birc2|Gm43622|Ibtk|Tarsl2|Efna4|Pole4|Mtrf1|Etohd2|Arhgef9|Slc9a8|Dhx35|Hbp1|Gtf2h1|5730455P16Rik|Frem1|Rras2|Mkln1|Cradd|Flad1|Clp1|Vps50|Zmat5|Tmem11|Hip1r|Fkbp7|Pde3b|Dcps|Camta2|Ccnd1|Gm21833|Acadvl|Cyld|Las1l|Gm11583|Fktn|Glb1l|Emc2|Rtp4|Eid2b|Tinf2|Lrp5|K…

## Sheet: CTS TFs(expression)
stage	regulon	pos_score	neg_score	ave_diff	CSS	pval	padj
AEC	Hey2	7.07804	0.822672	6.25536	0.525121	0	0
AEC	Foxc2	5.75253	0.87366	4.87887	0.492614	0	0
AEC	Sox17	6.54178	1.03575	5.50603	0.490265	0	0
AEC	Sox10	1.14006	0.0141382	1.12592	0.463627	0	0
AEC	Nr2f2	5.17349	1.12493	4.04855	0.458112	0	0
AEC	Sox2	1.19447	0.0275424	1.16693	0.454784	0	0
AEC	Tbx3	1.20135	0.0420321	1.15932	0.454452	0	0
AEC	Sox11	5.34246	0.817706	4.52475	0.450898	0	0
AEC	Tead1	4.64307	0.706182	3.93689	0.448081	0	0
AEC	Gata6	6.31609	1.32067	4.99542	0.447346	0	0
AEC	Tcf7l1	6.27658	1.67514	4.60144	0.428261	0	0
AEC	Zfp366	3.23374	0.587901	2.64584	0.426825	0	0
AEC	Isl1	5.53791	1.35956	4.17835	0.419616	0	0
AEC	Epas1	10.9034	3.38628	7.51715	0.413823	0	0
AEC	Tfap2a	0.94646	0.0488858	0.897574	0.41216	0	0
AEC	Zfp618	5.21755	1.53896	3.67859	0.393984	0	0
AEC	Prrx1	0.922414	0.0893886	0.833025	0.390222	0	0
AEC	Sox7	8.2218	3.04493	5.17686	0.388852	0	0
AEC	Nfib	5.81002	2.12704	3.68298	0.385038	0	0
AEC	Bcl6b	7.29837	2.90515	4.39323	0.376091	0	0
AEC	Creb3l2	8.05907	3.39115	4.66792	0.374015	0	0
AEC	Hey1	7.12938	2.77385	4.35553	0.372593	0	0
AEC	Nfia	3.09866	0.915683	2.18298	0.372524	0	0
AEC	Mybl1	1.11081	0.154963	0.955849	0.371999	0	0
AEC	Nr2f6	3.88881	1.64732	2.24149	0.36467	0	0
AEC	Zfp703	2.77258	0.852797	1.91978	0.364622	0	0
AEC	Sox13	7.34627	3.27152	4.07475	0.363342	0	0
AEC	Zfp334	3.74791	1.35548	2.39243	0.359324	0	0
AEC	Sox18	5.39268	2.528	2.86468	0.352772	0	0
AEC	Foxc1	1.99037	0.372688	1.61769	0.351395	0	0
AEC	Hoxb7	2.27469	0.676335	1.59835	0.349135	0	0
AEC	Etv4	1.17796	0.137063	1.04089	0.347061	0	0
AEC	Tbx2	0.82078	0.122501	0.698279	0.342402	0	0
AEC	Tead4	1.69498	0.355799	1.33918	0.34206	0	0
AEC	Tead2	8.61602	5.0172	3.59882	0.338519	0	0
AEC	Ets1	7.75596	4.49332	3.26265	0.335776	0	0
AEC	Pax6	0.728702	0.148037	0.580665	0.322234	0	0
AEC	Hlf	13.5444	9.74557	3.79879	0.317386	0	0
HEC	Nr2f2	6.32678	0.725163	5.60162	0.589177	0	0
HEC	Myt1l	0.996287	0.0165334	0.979753	0.491214	0	0
HEC	Zfp609	2.48683	0.356065	2.13077	0.471394	0	0
HEC	Mlxipl	0.716564	0	0.716564	0.470348	0	0
HEC	Zfp365	1.18463	0.085758	1.09887	0.452666	0	0
HEC	Creb3l3	0.675183	0.0129297	0.662253	0.423464	0	0
HEC	Sall4	3.83297	0.969274	2.8637	0.421594	0	0
HEC	Hoxd8	2.92074	0.368131	2.55261	0.419264	0	0
HEC	Zfp423	5.16275	1.76876	3.39399	0.416496	0	0
HEC	Mafb	0.81757	0.0158794	0.801691	0.411777	0	0
HEC	Prox1	1.15154	0.217954	0.933582	0.409841	0	0
HEC	Cebpb	1.09829	0.165414	0.932879	0.40737	0	0
HEC	Tcf15	1.47637	0.246656	1.22972	0.407327	0	0
HEC	Neurod6	0.492705	0.0284099	0.464295	0.406896	0	0
HEC	Aebp1	2.28733	0.464453	1.82288	0.405723	0	0
HEC	Klf7	6.5537	2.9377	3.616	0.403106	0	0
HEC	Rorb	0.371257	0.0264476	0.344809	0.402797	0	0
HEC	Nr2f6	3.92633	1.53694	2.38939	0.402592	0	0
HEC	Pbx3	3.82704	1.27535	2.55168	0.400431	0	0
HEC	Scrt1	0.613078	0.0107654	0.602313	0.400057	0	0
HEC	Hnf4a	1.16055	0.219661	0.940887	0.393538	0	0
HEC	Gpbp1l1	4.04078	1.70233	2.33845	0.390746	0	0
HEC	Sox18	5.18315	2.43447	2.74869	0.390425	0	0
HEC	Zfp385a	2.0761	0.661153	1.41494	0.388918	0	0
HEC	Hey1	6.0787	2.76679	3.3119	0.386365	0	0
HEC	Epas1	7.47043	3.67312	3.79731	0.385035	0	0
HEC	Tead2	8.77553	4.82165	3.95388	0.383557	0	0
HEC	Onecut2	0.477862	0.0303126	0.447549	0.382236	0	0
HEC	Sox11	3.27076	0.991338	2.27942	0.380872	0	0
HEC	Dbp	2.01462	0.56986	1.44476	0.380055	0	0
HEC	Gtf3a	7.51115	4.17868	3.33246	0.379292	0	0
HEC	Six5	4.48421	2.07823	2.40598	0.37764	0	0
HEC	Zfp503	6.77489	3.71609	3.0588	0.377411	0	0
HEC	Arnt2	1.23834	0.274391	0.963948	0.376619	0	0
HEC	Arid3b	8.63325	4.93065	3.7026	0.376033	0	0
HEC	Cbx2	7.05706	3.93926	3.1178	0.375458	0	0
HEC	Hes6	6.78062	3.81086	2.96976	0.37534	0	0
HEC	Camta1	2.79045	1.44311	1.34734	0.372617	0	0
HEC	Klf4	7.26522	4.17474	3.09048	0.371661	0	0
HEC	Zbtb40	3.41497	1.42711	1.98786	0.37029	0	0
HEC	Arid3a	6.10579	3.6172	2.4886	0.370255	0	0
HEC	Foxk1	4.31434	2.42497	1.88938	0.36968	0	0
HEC	Meis2	5.76595	3.05077	2.71518	0.369254	0	0
HEC	Zfp511	5.98681	3.5159	2.4709	0.368261	0	0
HEC	Zfp617	5.63113	3.025	2.60613	0.366924	0	0
HEC	Olig1	0.411626	0.0441049	0.367521	0.366279	0	0
HEC	Arnt	3.68598	1.79423	1.89175	0.365979	0	0
HEC	E2f6	7.68464	4.9089	2.77574	0.365221	0	0
HEC	Gli3	4.26494	1.97632	2.28862	0.365113	0	0
HEC	Zfhx2	5.37696	3.20232	2.17464	0.363668	0	0
HEC	Zfp462	2.53679	0.844963	1.69182	0.362576	0	0
HEC	Deaf1	5.5941	3.41573	2.17837	0.362468	0	0
HEC	Zfp69	6.72997	4.0511	2.67887	0.362246	0	0
HEC	Cebpa	0.971538	0.233356	0.738182	0.360539	0	0
HEC	Sox7	5.71791	3.26826	2.44965	0.358517	0	0
HEC	Kcmf1	8.17595	5.50865	2.66729	0.358241	0	0
HEC	Pin1	7.88155	5.31368	2.56788	0.35789	0	0
HEC	Foxk2	6.95714	4.61813	2.33901	0.357315	0	0
HEC	E2f4	7.61864	5.29236	2.32628	0.355387	0	0
HEC	Ets2	8.26929	5.85814	2.41116	0.353709	0	0
HEC	Gatad2a	8.84239	6.2872	2.55518	0.353076	0	0
HEC	Ybx3	9.62392	7.02911	2.59481	0.350594	0	0
HEC	Gtf2ird1	7.35496	5.11837	2.23659	0.350523	0	0
HEC	Thap11	6.31514	4.41618	1.89896	0.349951	0	0
HEC	Mbd2	7.43241	5.36089	2.07153	0.348833	0	0
HEC	Mbd3	9.06329	6.76173	2.30156	0.347916	0	0
HEC	Dnmt1	9.99929	7.60904	2.39025	0.346121	0	0
HEC	Nme2	10.5436	8.36577	2.17785	0.34191	0	0
HEC	Prrx1	0.47351	0.133816	0.339695	0.33988	0	0
HEC	Ybx1	10.3803	8.54061	1.83972	0.337885	0	0
HEC	Zfp207	10.6288	8.91357	1.7152	0.335958	0	0
HEC	Sox9	0.489079	0.0511516	0.437928	0.32957	0	0
HEC	Foxg1	0.472521	0.0602837	0.412238	0.320592	0	0
HEC	Snapc2	6.81505	4.01294	2.8021	0.371518	0.001	0.00923333
HEC	Peg3	5.45627	2.7543	2.70197	0.368189	0.001	0.00923333
HEC	Usf1	4.26321	2.24143	2.02178	0.367907	0.001	0.00923333
HEC	Zfp692	5.35525	3.01357	2.34168	0.36341	0.001	0.00923333
HEC	Nr2c2	3.51107	1.59313	1.91794	0.360601	0.001	0.00923333
HEC	Rreb1	4.4854	2.77377	1.71163	0.360253	0.001	0.00923333
HEC	Creb3l2	5.91906	3.57079	2.34827	0.357601	0.001	0.00923333
HEC	Srf	3.53892	1.81936	1.71956	0.355571	0.001	0.00923333
HEC	Elk1	2.8552	1.31032	1.54488	0.354093	0.001	0.00923333
HEC	Gata3	5.67099	3.45734	2.21365	0.353942	0.001	0.00923333
HEC	Tbpl1	6.53005	4.51362	2.01643	0.352434	0.001	0.00923333
HEC	Dnttip1	5.29663	3.61103	1.6856	0.350565	0.001	0.00923333
HEC	Bcl11b	0.466355	0.0859041	0.380451	0.346795	0.001	0.00923333
HEC	Atoh8	0.668236	0.060906	0.60733	0.3416	0.001	0.00923333
HEC	Hlf	11.5907	9.93092	1.65976	0.333081	0.001	0.00923333
HEC	Tshz2	0.981193	0.286923	0.69427	0.328102	0.001	0.00923333
HEC	Snai1	0.70483	0.152305	0.552525	0.317861	0.001	0.00923333
T1_pre_HSC	Spi1	6.86861	2.08466	4.78395	0.469411	0	0
T1_pre_HSC	Zfp26	5.43377	2.18717	3.2466	0.416392	0	0
T1_pre_HSC	Zfp280c	5.51437	2.37181	3.14256	0.416067	0	0
T1_pre_HSC	E4f1	4.18395	1.65895	2.52501	0.408282	0	0
T1_pre_HSC	Hoxb9	3.81977	1.19789	2.62188	0.407615	0	0
T1_pre_HSC	Rfx1	5.91998	2.69867	3.22132	0.404933	0	0
T1_pre_HSC	Zfp322a	5.38352	2.26183	3.12169	0.404539	0	0
T1_pre_HSC	Nr2c1	4.50297	1.93712	2.56585	0.403331	0	0
T1_pre_HSC	Zfp445	7.05516	3.65601	3.39915	0.401058	0	0
T1_pre_HSC	Gm4724	4.01179	1.55151	2.46029	0.399605	0	0
T1_pre_HSC	Plagl1	8.54558	4.23299	4.3126	0.39797	0	0
T1_pre_HSC	Zfp619	2.32627	0.351998	1.97428	0.397711	0	0
T1_pre_HSC	Rarg	2.80278	0.81532	1.98746	0.397647	0	0
T1_pre_HSC	Zscan12	4.46299	1.63899	2.824	0.397424	0	0
T1_pre_HSC	Zfp637	6.08954	3.17937	2.91017	0.395121	0	0
T1_pre_HSC	Skil	6.9105	3.67117	3.23933	0.394883	0	0
T1_pre_HSC	Zfp69	7.45276	3.86243	3.59033	0.393593	0	0
T1_pre_HSC	Zfp688	3.70635	1.33182	2.37453	0.393289	0	0
T1_pre_HSC	Zfp358	6.77278	3.66922	3.10355	0.392109	0	0
T1_pre_HSC	Zfp213	4.99352	2.47641	2.51711	0.39154	0	0
T1_pre_HSC	Gfi1	7.97483	4.49333	3.48151	0.391081	0	0
T1_pre_HSC	Snapc2	6.96449	3.93881	3.02568	0.390932	0	0
T1_pre_HSC	Zfp266	5.7132	3.01584	2.69736	0.390471	0	0
T1_pre_HSC	Zfp711	4.82995	2.13935	2.6906	0.38818	0	0
T1_pre_HSC	Zfp329	3.55601	1.34801	2.208	0.387901	0	0
T1_pre_HSC	Zfp410	7.7429	4.50847	3.23443	0.387114	0	0
T1_pre_HSC	Vdr	6.00351	3.16903	2.83447	0.387046	0	0
T1_pre_HSC	Msantd4	6.65439	3.81092	2.84348	0.385606	0	0
T1_pre_HSC	Pcgf6	4.90901	2.35239	2.55662	0.385308	0	0
T1_pre_HSC	Zfp51	3.66793	1.49213	2.1758	0.383518	0	0
T1_pre_HSC	Zkscan1	6.21173	3.44336	2.76838	0.383496	0	0
T1_pre_HSC	Zkscan8	4.53246	2.34139	2.19107	0.382492	0	0
T1_pre_HSC	Setbp1	7.01878	4.05788	2.96091	0.382247	0	0
T1_pre_HSC	Zfp62	6.40101	3.72976	2.67125	0.381964	0	0
T1_pre_HSC	Zfp511	5.95164	3.48444	2.4672	0.381509	0	0
T1_pre_HSC	Tead2	8.01624	4.9141	3.10214	0.381254	0	0
T1_pre_HSC	Zbtb41	4.54816	2.20046	2.3477	0.380778	0	0
T1_pre_HSC	Zfp2	3.47963	1.11507	2.36455	0.380034	0	0
T1_pre_HSC	Zfp521	8.23621	5.0268	3.2094	0.379763	0	0
T1_pre_HSC	Mxi1	6.57324	3.68081	2.89243	0.379739	0	0
T1_pre_HSC	Tgif2	6.15543	3.33173	2.8237	0.379496	0	0
T1_pre_HSC	Zfp518b	4.32057	2.09464	2.22594	0.379386	0	0
T1_pre_HSC	Hes6	6.38619	3.84458	2.54162	0.379291	0	0
T1_pre_HSC	Zfp184	3.86675	1.66084	2.20591	0.379014	0	0
T1_pre_HSC	Zfp319	4.93839	2.45783	2.48056	0.378431	0	0
T1_pre_HSC	Nrf1	7.40969	4.5855	2.82419	0.37836	0	0
T1_pre_HSC	Mycn	9.21929	5.87116	3.34814	0.377534	0	0
T1_pre_HSC	Zfp354c	3.75941	1.79244	1.96697	0.377204	0	0
T1_pre_HSC	Thyn1	7.37339	4.73158	2.64181	0.376548	0	0
T1_pre_HSC	Mecp2	5.71632	3.48452	2.2318	0.374323	0	0
T1_pre_HSC	Nkrf	3.84998	1.69409	2.1559	0.374031	0	0
T1_pre_HSC	Tbpl1	6.82957	4.42127	2.4083	0.373988	0	0
T1_pre_HSC	Hif1a	8.6894	5.70194	2.98746	0.373883	0	0
T1_pre_HSC	Zkscan3	8.30731	5.38672	2.9206	0.373689	0	0
T1_pre_HSC	Cdc5l	8.47192	5.56884	2.90308	0.373614	0	0
T1_pre_HSC	Zfp386	6.19925	3.69693	2.50232	0.373351	0	0
T1_pre_HSC	Zfp428	2.98731	1.20974	1.77757	0.373212	0	0
T1_pre_HSC	Snapc4	4.52514	2.32947	2.19567	0.372045	0	0
T1_pre_HSC	Zfp692	5.0663	3.03567	2.03063	0.372013	0	0
T1_pre_HSC	Cenpt	7.50077	4.95859	2.54218	0.371503	0	0
T1_pre_HSC	E2f4	7.79005	5.2212	2.56886	0.371245	0	0
T1_pre_HSC	Nfyc	7.76561	5.03172	2.7339	0.370821	0	0
T1_pre_HSC	Stat1	7.56042	4.93224	2.62818	0.370434	0	0
T1_pre_HSC	Safb	7.43461	4.99854	2.43607	0.370408	0	0
T1_pre_HSC	Foxk2	6.85047	4.60325	2.24723	0.369796	0	0
T1_pre_HSC	Erf	2.41533	1.26584	1.14949	0.369583	0	0
T1_pre_HSC	Wiz	7.27928	4.86408	2.4152	0.369569	0	0
T1_pre_HSC	Zfp451	7.29878	4.85403	2.44475	0.369511	0	0
T1_pre_HSC	Zfp846	2.46853	0.805096	1.66343	0.369262	0	0
T1_pre_HSC	Mnt	6.21599	4.06836	2.14763	0.36837	0	0
T1_pre_HSC	Sall2	4.83359	2.75569	2.0779	0.368361	0	0
T1_pre_HSC	Zfp397	4.95571	2.62964	2.32607	0.368246	0	0
T1_pre_HSC	Rxrb	7.44514	5.09157	2.35357	0.368138	0	0
T1_pre_HSC	Hmg20a	7.9371	5.4712	2.4659	0.367822	0	0
T1_pre_HSC	Mbd6	6.27724	4.28679	1.99045	0.367374	0	0
T1_pre_HSC	Nfe2l2	7.87991	5.4105	2.46941	0.366421	0	0
T1_pre_HSC	Dr1	7.86771	5.49202	2.37569	0.366174	0	0
T1_pre_HSC	Zfp687	6.3626	4.30986	2.05274	0.365884	0	0
T1_pre_HSC	Nfat5	8.27983	5.81047	2.46936	0.365809	0	0
T1_pre_HSC	Smad1	4.2898	2.25882	2.03098	0.36546	0	0
T1_pre_HSC	Gmeb1	5.30823	3.37116	1.93707	0.365085	0	0
T1_pre_HSC	Thra	5.63716	3.5863	2.05086	0.364772	0	0
T1_pre_HSC	Zfp653	2.58877	0.970827	1.61794	0.364532	0	0
T1_pre_HSC	Zbtb34	5.40568	3.46288	1.9428	0.364526	0	0
T1_pre_HSC	Gtf2b	7.46031	5.28336	2.17696	0.364171	0	0
T1_pre_HSC	Gtf2ird1	7.44422	5.06529	2.37894	0.364049	0	0
T1_pre_HSC	Zbtb1	5.26488	3.33993	1.92495	0.364023	0	0
T1_pre_HSC	Kdm5b	7.24259	4.98201	2.26057	0.363397	0	0
T1_pre_HSC	Kdm2b	7.23417	4.97893	2.25524	0.36335	0	0
T1_pre_HSC	Zfp281	7.23432	5.00318	2.23114	0.363335	0	0
T1_pre_HSC	Creb1	8.09894	5.79585	2.30308	0.36326	0	0
T1_pre_HSC	E2f1	4.92755	2.80491	2.12264	0.363199	0	0
T1_pre_HSC	Maz	6.99521	4.99129	2.00393	0.362608	0	0
T1_pre_HSC	2700081O15Rik	7.89473	5.69581	2.19892	0.362531	0	0
T1_pre_HSC	Nfatc1	6.45694	4.41318	2.04377	0.361775	0	0
T1_pre_HSC	Zkscan5	3.36977	1.57245	1.79732	0.361059	0	0
T1_pre_HSC	Prdm2	4.6218	2.69062	1.93118	0.360647	0	0
T1_pre_HSC	Zbtb17	5.75063	3.5506	2.20003	0.360528	0	0
T1_pre_HSC	Pin1	7.34539	5.38246	1.96293	0.360404	0	0
T1_pre_HSC	Zfp422	9.48747	7.00339	2.48409	0.360393	0	0
T1_pre_HSC	Zzz3	8.63165	6.32358	2.30807	0.360373	0	0
T1_pre_HSC	Lyl1	7.76358	5.72965	2.03392	0.360257	0	0
T1_pre_HSC	Zbtb10	4.90622	3.18937	1.71684	0.360252	0	0
T1_pre_HSC	Cxxc1	7.29992	5.38121	1.91871	0.359934	0	0
T1_pre_HSC	Irf3	6.88081	4.95839	1.92242	0.359869	0	0
T1_pre_HSC	Tbp	6.35214	4.37736	1.97478	0.359472	0	0
T1_pre_HSC	Zfp7	2.52805	0.84098	1.68707	0.359406	0	0
T1_pre_HSC	Cebpz	9.25249	6.89606	2.35643	0.359165	0	0
T1_pre_HSC	Zscan29	4.10213	2.0988	2.00332	0.358979	0	0
T1_pre_HSC	Prdm4	6.86957	4.81747	2.0521	0.358524	0	0
T1_pre_HSC	Patz1	8.41753	6.3319	2.08562	0.358097	0	0
T1_pre_HSC	Ikzf1	8.42267	6.28903	2.13364	0.357553	0	0
T1_pre_HSC	Nfatc4	2.1895	0.683692	1.50581	0.356868	0	0
T1_pre_HSC	Gabpa	8.14226	6.19806	1.9442	0.35627	0	0
T1_pre_HSC	Zfp280b	4.80882	3.07449	1.73433	0.355726	0	0
T1_pre_HSC	Runx1	8.94535	6.88565	2.0597	0.355198	0	0
T1_pre_HSC	Ahctf1	8.71574	6.73423	1.9815	0.355019	0	0
T1_pre_HSC	Rbpj	8.19966	6.32989	1.86977	0.354226	0	0
T1_pre_HSC	Cggbp1	9.05647	7.13558	1.92089	0.353001	0	0
T1_pre_HSC	Ski	9.28891	7.32435	1.96456	0.352859	0	0
T1_pre_HSC	Mbd3	8.61775	6.81627	1.80148	0.352464	0	0
T1_pre_HSC	Tal1	8.20734	6.56255	1.64479	0.351258	0	0
T1_pre_HSC	Smad5	8.03436	6.42128	1.61309	0.350957	0	0
T1_pre_HSC	Nme2	10.0988	8.4221	1.67667	0.34686	0	0
T1_pre_HSC	Ebf4	0.953801	0.119882	0.83392	0.346126	0	0
T1_pre_HSC	Tsc22d1	11.5081	9.98665	1.52145	0.342513	0	0
T1_pre_HSC	Zfp207	10.3061	8.95231	1.35381	0.342394	0	0
T1_pre_HSC	Hmga1	11.9222	10.6186	1.30358	0.339786	0	0
T1_pre_HSC	Zfp235	1.34671	0.410161	0.936548	0.337569	0	0
T1_pre_HSC	Rfx8	1.31826	0.270273	1.04799	0.325299	0	0
T1_pre_HSC	Thap7	4.77155	2.45339	2.31816	0.388676	0.001	0.00456593
T1_pre_HSC	Zbtb2	5.19687	2.67223	2.52464	0.38145	0.001	0.00456593
T1_pre_HSC	Zfp444	3.02313	1.43117	1.59196	0.378426	0.001	0.00456593
T1_pre_HSC	Zc3h8	3.56596	1.57353	1.99244	0.378391	0.001	0.00456593
T1_pre_HSC	Nfya	3.53636	2.10806	1.4283	0.375531	0.001	0.00456593
T1_pre_HSC	Hic2	3.67301	1.82781	1.8452	0.372292	0.001	0.00456593
T1_pre_HSC	Prmt3	7.05361	4.52145	2.53217	0.371908	0.001	0.00456593
T1_pre_HSC	Zfp105	3.64097	1.49889	2.14208	0.371237	0.001	0.00456593
T1_pre_HSC	Ets1	6.9312	4.45693	2.47427	0.370742	0.001	0.00456593
T1_pre_HSC	Klf8	2.31569	0.584744	1.73095	0.370345	0.001	0.00456593
T1_pre_HSC	Zfp41	4.43338	2.25596	2.17742	0.369745	0.001	0.00456593
T1_pre_HSC	Zfp652	5.22788	3.26424	1.96363	0.369455	0.001	0.00456593
T1_pre_HSC	Gm14305	3.99544	2.20699	1.78845	0.369333	0.001	0.00456593
T1_pre_HSC	Zfp606	3.63978	1.64969	1.99009	0.368595	0.001	0.00456593
T1_pre_HSC	Zfp157	4.98053	2.69382	2.2867	0.36835	0.001	0.00456593
T1_pre_HSC	Zfp746	5.93612	3.61861	2.31751	0.366945	0.001	0.00456593
T1_pre_HSC	Setdb1	6.2669	4.10158	2.16533	0.366872	0.001	0.00456593
T1_pre_HSC	Arid3b	7.69605	5.06317	2.63288	0.366458	0.001	0.00456593
T1_pre_HSC	Zfp467	5.33042	3.12311	2.20732	0.366007	0.001	0.00456593
T1_pre_HSC	Tigd2	4.34608	2.20064	2.14544	0.365513	0.001	0.00456593
T1_pre_HSC	Bach1	6.98098	4.87339	2.10759	0.365198	0.001	0.00456593
T1_pre_HSC	Gm6710	2.9329	1.38171	1.55119	0.364952	0.001	0.00456593
T1_pre_HSC	Zfp560	2.69607	1.35315	1.34293	0.3647	0.001	0.00456593
T1_pre_HSC	Nfib	4.09994	2.24421	1.85573	0.364471	0.001	0.00456593
T1_pre_HSC	Zscan21	4.69616	2.75355	1.94261	0.364097	0.001	0.00456593
T1_pre_HSC	Zfp277	6.08627	4.1123	1.97398	0.364061	0.001	0.00456593
T1_pre_HSC	Hmg20b	6.712	4.71286	1.99914	0.362967	0.001	0.00456593
T1_pre_HSC	Nfxl1	5.72311	3.46814	2.25497	0.36279	0.001	0.00456593
T1_pre_HSC	Zfp654	4.57995	2.66133	1.91861	0.362714	0.001	0.00456593
T1_pre_HSC	Usf2	7.1935	5.15263	2.04087	0.362422	0.001	0.00456593
T1_pre_HSC	Pknox1	5.60631	3.51102	2.09529	0.362398	0.001	0.00456593
T1_pre_HSC	Adnp2	5.2889	3.34221	1.9467	0.362111	0.001	0.00456593
T1_pre_HSC	Kmt2b	6.0221	4.0795	1.9426	0.359858	0.001	0.00456593
T1_pre_HSC	Zfp777	5.46825	3.77263	1.69562	0.359842	0.001	0.00456593
T1_pre_HSC	Zfp566	2.47269	0.880647	1.59204	0.359683	0.001	0.00456593
T1_pre_HSC	Xpa	2.0248	0.748766	1.27604	0.359563	0.001	0.00456593
T1_pre_HSC	Jun	7.22201	5.11085	2.11116	0.358938	0.001	0.00456593
T1_pre_HSC	Kat7	8.52081	6.30709	2.21372	0.358591	0.001	0.00456593
T1_pre_HSC	Hif3a	7.62602	5.51454	2.11148	0.358531	0.001	0.00456593
T1_pre_HSC	Zfp180	5.67891	3.72976	1.94916	0.358167	0.001	0.00456593
T1_pre_HSC	Sp3	6.67955	4.96493	1.71462	0.357837	0.001	0.00456593
T1_pre_HSC	Nfyb	6.60117	4.78595	1.81522	0.356877	0.001	0.00456593
T1_pre_HSC	Atf1	7.24862	5.34878	1.89984	0.356428	0.001	0.00456593
T1_pre_HSC	Purb	8.70496	6.65255	2.05241	0.355929	0.001	0.00456593
T1_pre_HSC	Gatad2a	8.31683	6.35403	1.9628	0.355549	0.001	0.00456593
T1_pre_HSC	Nfe2l1	7.90147	6.05711	1.84436	0.35511	0.001	0.00456593
T1_pre_HSC	Elf4	8.19827	6.39897	1.79931	0.35345	0.001	0.00456593
T1_pre_HSC	Hhex	8.53877	6.76712	1.77165	0.350547	0.001	0.00456593
T1_pre_HSC	Pa2g4	9.79873	8.24523	1.55351	0.345793	0.001	0.00456593
T1_pre_HSC	Prdm10	2.04707	0.850373	1.19669	0.342736	0.001	0.00456593
T1_pre_HSC	Gtf2i	10.9865	9.81492	1.17162	0.339452	0.001	0.00456593
T1_pre_HSC	Zfp558	1.15811	0.162979	0.995128	0.337559	0.001	0.00456593
T1_pre_HSC	Hoxa10	4.71777	2.55997	2.1578	0.371821	0.002	0.00765899
T1_pre_HSC	Zfp426	4.30418	2.03094	2.27323	0.371296	0.002	0.00765899
T1_pre_HSC	Kcnip3	4.79432	2.55151	2.24282	0.370505	0.002	0.00765899
T1_pre_HSC	Setdb2	2.39861	0.996316	1.4023	0.370486	0.002	0.00765899
T1_pre_HSC	Zfp407	4.39996	2.21412	2.18584	0.369174	0.002	0.00765899
T1_pre_HSC	Atf6b	5.03735	3.02539	2.01196	0.368855	0.002	0.00765899
T1_pre_HSC	Zfp768	3.87437	1.87234	2.00203	0.365916	0.002	0.00765899
T1_pre_HSC	Gtf3a	6.37162	4.35808	2.01354	0.365475	0.002	0.00765899
T1_pre_HSC	Zfp639	6.06608	3.86961	2.19647	0.364828	0.002	0.00765899
T1_pre_HSC	Mlx	4.6467	2.93687	1.70982	0.364527	0.002	0.00765899
T1_pre_HSC	Terf1	4.25793	2.45939	1.79854	0.364048	0.002	0.00765899
T1_pre_HSC	Sox6	4.07887	1.88182	2.19705	0.363026	0.002	0.00765899
T1_pre_HSC	Zfp160	3.25267	1.48962	1.76306	0.362593	0.002	0.00765899
T1_pre_HSC	Zfp282	5.30475	3.21449	2.09026	0.362079	0.002	0.00765899
T1_pre_HSC	Klf11	6.11358	3.98578	2.12779	0.361606	0.002	0.00765899
T1_pre_HSC	Zfp275	6.36157	3.97663	2.38494	0.360965	0.002	0.00765899
T1_pre_HSC	Zfp217	3.92032	2.27354	1.64678	0.360865	0.002	0.00765899
T1_pre_HSC	Zfp598	6.72371	4.93128	1.79243	0.359535	0.002	0.00765899
T1_pre_HSC	Zfp664	7.71032	5.79588	1.91444	0.357832	0.002	0.00765899
T1_pre_HSC	Gpbp1	8.92749	6.74198	2.18551	0.356047	0.002	0.00765899
T1_pre_HSC	Camta2	3.70318	2.03002	1.67316	0.355513	0.002	0.00765899
T1_pre_HSC	Topors	7.86545	5.96193	1.90351	0.355202	0.002	0.00765899
T1_pre_HSC	Zfp738	3.52368	1.88422	1.63946	0.354956	0.002	0.00765899
T1_pre_HSC	Zfp148	7.83328	5.91602	1.91726	0.354529	0.002	0.00765899
T1_pre_HSC	E2f5	5.27009	3.69786	1.57223	0.354528	0.002	0.00765899
T1_pre_HSC	Zfp710	5.38935	3.76937	1.61998	0.353584	0.002	0.00765899
T1_pre_HSC	Myb	8.86052	6.94191	1.91862	0.352916	0.002	0.00765899
T1_pre_HSC	Six4	2.29528	0.745852	1.54943	0.351822	0.002	0.00765899
T1_pre_HSC	Max	7.12325	5.52211	1.60114	0.351392	0.002	0.00765899
T1_pre_HSC	Pbx2	6.53479	5.25668	1.27811	0.350305	0.002	0.00765899
T1_pre_HSC	Gm14434	3.37998	1.7487	1.63128	0.346635	0.002	0.00765899
T1_pre_HSC	Zfp706	9.36332	7.86844	1.49488	0.345685	0.002	0.00765899
T1_pre_HSC	Zmat1	3.22593	1.60994	1.616	0.342641	0.002	0.00765899
T1_pre_HSC	Zfp182	2.92753	1.25566	1.67187	0.341505	0.002	0.00765899
T1_pre_HSC	Zfp65	2.13842	1.06089	1.07753	0.339533	0.002	0.00765899
T2_pre_HSC	Zfp711	6.56399	2.03482	4.52917	0.407512	0	0
T2_pre_HSC	Zbtb33	6.83715	2.67541	4.16174	0.379787	0	0
T2_pre_HSC	Hlx	4.33096	1.59147	2.73949	0.369938	0	0
T2_pre_HSC	Ankzf1	4.39882	1.83451	2.56431	0.369286	0	0
T2_pre_HSC	Setbp1	8.53168	3.99848	4.53321	0.369094	0	0
T2_pre_HSC	Gzf1	5.90026	2.50898	3.39128	0.368187	0	0
T2_pre_HSC	Plagl1	9.56086	4.31371	5.24715	0.367588	0	0
T2_pre_HSC	Lcorl	5.22094	1.86268	3.35826	0.365898	0	0
T2_pre_HSC	Zbtb11	5.0557	2.26826	2.78744	0.364368	0	0
T2_pre_HSC	Zbtb41	5.44485	2.19599	3.24886	0.363315	0	0
T2_pre_HSC	Spic	0.755297	0.12744	0.627857	0.363246	0	0
T2_pre_HSC	Zfp654	5.82175	2.58604	3.2357	0.363118	0	0
T2_pre_HSC	Egr3	4.80676	1.83647	2.97029	0.361873	0	0
T2_pre_HSC	Klf11	7.68781	3.87456	3.81326	0.359732	0	0
T2_pre_HSC	Zfp266	6.2868	3.07498	3.21183	0.359248	0	0
T2_pre_HSC	Zfp518b	4.88971	2.12995	2.75976	0.35637	0	0
T2_pre_HSC	Arid5b	6.60674	3.29645	3.31028	0.354771	0	0
T2_pre_HSC	Ikzf5	7.26768	3.70309	3.5646	0.354667	0	0
T2_pre_HSC	Zbtb48	3.85812	1.52136	2.33676	0.353741	0	0
T2_pre_HSC	Gm13212	6.75782	3.49172	3.2661	0.35285	0	0
T2_pre_HSC	Zfp521	9.24634	5.05105	4.19529	0.352655	0	0
T2_pre_HSC	Pcgf2	3.38296	1.45813	1.92484	0.350769	0	0
T2_pre_HSC	Lin28b	7.29973	3.8225	3.47723	0.349417	0	0
T2_pre_HSC	Lin54	4.5076	1.98711	2.5205	0.348292	0	0
T2_pre_HSC	Zfp62	6.97473	3.78752	3.1872	0.347978	0	0
T2_pre_HSC	Meis2	6.05889	3.1101	2.94878	0.347738	0	0
T2_pre_HSC	Zeb2	7.12963	4.0457	3.08393	0.347572	0	0
T2_pre_HSC	Ncoa3	5.97268	3.28535	2.68734	0.346051	0	0
T2_pre_HSC	Zfp346	5.12636	2.47142	2.65494	0.345047	0	0
T2_pre_HSC	Zfp507	5.04195	2.39646	2.64549	0.344554	0	0
T2_pre_HSC	Nfkb2	4.96309	2.28196	2.68114	0.344541	0	0
T2_pre_HSC	Hoxb9	3.66802	1.35519	2.31283	0.344203	0	0
T2_pre_HSC	Skil	6.90162	3.84039	3.06124	0.343761	0	0
T2_pre_HSC	Rfx1	5.71599	2.89441	2.82158	0.343404	0	0
T2_pre_HSC	Nfib	4.67607	2.25935	2.41673	0.343307	0	0
T2_pre_HSC	Tgif2	6.44193	3.43782	3.00411	0.342072	0	0
T2_pre_HSC	Snapc5	3.21121	1.6725	1.53871	0.341508	0	0
T2_pre_HSC	Klf10	8.02569	4.5301	3.49558	0.341388	0	0
T2_pre_HSC	Gfi1	8.00028	4.67027	3.33001	0.341249	0	0
T2_pre_HSC	Zfp451	8.00247	4.88176	3.12071	0.34002	0	0
T2_pre_HSC	Zfp608	5.10384	3.05549	2.04836	0.339719	0	0
T2_pre_HSC	Elf2	8.23758	5.11577	3.1218	0.338636	0	0
T2_pre_HSC	Fosl2	7.88641	4.90485	2.98156	0.338501	0	0
T2_pre_HSC	Mef2a	8.16889	5.04793	3.12096	0.338408	0	0
T2_pre_HSC	Zfp646	6.90231	3.97137	2.93093	0.33816	0	0
T2_pre_HSC	Zfp260	6.96587	4.12352	2.84235	0.33816	0	0
T2_pre_HSC	Zfp322a	5.05883	2.4694	2.58944	0.337948	0	0
T2_pre_HSC	Zfp64	6.19054	3.69468	2.49586	0.337695	0	0
T2_pre_HSC	Cebpg	7.05105	4.19815	2.8529	0.336529	0	0
T2_pre_HSC	Sp3	7.91735	4.87963	3.03772	0.33573	0	0
T2_pre_HSC	Zfp628	2.68207	1.20878	1.4733	0.335395	0	0
T2_pre_HSC	Wiz	7.74194	4.92419	2.81774	0.334958	0	0
T2_pre_HSC	Prmt3	7.52395	4.58655	2.93741	0.334935	0	0
T2_pre_HSC	Zfp280d	7.28208	4.55874	2.72334	0.334438	0	0
T2_pre_HSC	Zfp503	6.51617	3.86579	2.65039	0.33438	0	0
T2_pre_HSC	Mbnl2	8.74465	5.66574	3.07891	0.334308	0	0
T2_pre_HSC	Rfx7	7.94601	4.98137	2.96464	0.333981	0	0
T2_pre_HSC	Csrnp1	7.39969	4.79589	2.60379	0.333486	0	0
T2_pre_HSC	Adnp	9.01288	5.72518	3.2877	0.333079	0	0
T2_pre_HSC	Prr12	5.94439	3.83021	2.11418	0.332955	0	0
T2_pre_HSC	Dot1l	8.04736	5.31964	2.72772	0.332117	0	0
T2_pre_HSC	Mbd6	6.5669	4.34923	2.21767	0.331824	0	0
T2_pre_HSC	Eea1	7.16235	4.64115	2.5212	0.330825	0	0
T2_pre_HSC	Sp1	9.1043	6.1105	2.9938	0.330667	0	0
T2_pre_HSC	Myb	10.063	6.87216	3.19081	0.329112	0	0
T2_pre_HSC	Runx1	9.95557	6.85027	3.1053	0.328379	0	0
T2_pre_HSC	Atf2	8.51592	5.86059	2.65533	0.328099	0	0
T2_pre_HSC	Cggbp1	10.2405	7.06854	3.17196	0.327931	0	0
T2_pre_HSC	E2f6	7.4415	5.04593	2.39557	0.327905	0	0
T2_pre_HSC	Zfhx3	5.62691	3.81064	1.81628	0.327592	0	0
T2_pre_HSC	Dr1	8.0321	5.59207	2.44004	0.326768	0	0
T2_pre_HSC	Gabpa	8.86938	6.19653	2.67284	0.326755	0	0
T2_pre_HSC	Topors	8.52491	5.96782	2.55709	0.326364	0	0
T2_pre_HSC	Ets2	8.36799	5.93355	2.43444	0.3252	0	0
T2_pre_HSC	Irf2	6.84928	4.7051	2.14417	0.325092	0	0
T2_pre_HSC	Kat7	8.95796	6.36035	2.59761	0.324759	0	0
T2_pre_HSC	Creb1	8.40209	5.8726	2.52949	0.324709	0	0
T2_pre_HSC	Purb	9.36104	6.66663	2.69441	0.324458	0	0
T2_pre_HSC	Zfp91	8.37864	5.99356	2.38508	0.324372	0	0
T2_pre_HSC	Mef2c	10.1364	7.22187	2.91454	0.324319	0	0
T2_pre_HSC	Gpbp1	9.47535	6.7782	2.69715	0.323881	0	0
T2_pre_HSC	Hif3a	8.02324	5.56812	2.45512	0.323725	0	0
T2_pre_HSC	Fli1	7.14101	5.10636	2.03465	0.323505	0	0
T2_pre_HSC	Ahctf1	9.25454	6.76114	2.49339	0.322281	0	0
T2_pre_HSC	Zzz3	8.74906	6.42673	2.32233	0.321579	0	0
T2_pre_HSC	Cebpz	9.42014	6.99465	2.42549	0.320487	0	0
T2_pre_HSC	Nfat5	8.1171	5.96141	2.15569	0.32041	0	0
T2_pre_HSC	Elf4	8.62395	6.43236	2.1916	0.320124	0	0
T2_pre_HSC	Sox4	9.49209	7.11416	2.37792	0.319876	0	0
T2_pre_HSC	Mtf2	9.47657	7.17174	2.30483	0.318947	0	0
T2_pre_HSC	Tal1	8.60999	6.59117	2.01882	0.317674	0	0
T2_pre_HSC	Dnmt1	10.0249	7.69396	2.33094	0.317544	0	0
T2_pre_HSC	Srebf2	9.8701	7.69913	2.17097	0.316115	0	0
T2_pre_HSC	Pbx1	9.07901	7.12902	1.94999	0.315256	0	0
T2_pre_HSC	Etv6	10.333	8.36596	1.96701	0.312498	0	0
T2_pre_HSC	Akap8	9.07392	7.39099	1.68293	0.311931	0	0
T2_pre_HSC	Nfkb1	9.59521	7.85717	1.73805	0.311459	0	0
T2_pre_HSC	Son	9.87461	8.21136	1.66325	0.310046	0	0
T2_pre_HSC	Gtf2i	11.1098	9.85833	1.25147	0.304172	0	0
T2_pre_HSC	Mitf	2.61785	0.570533	2.04732	0.362358	0.001	0.00624812
T2_pre_HSC	Zscan18	3.57668	1.05216	2.52452	0.357147	0.001	0.00624812
T2_pre_HSC	Rfx3	2.99674	1.04039	1.95635	0.355019	0.001	0.00624812
T2_pre_HSC	Foxp4	5.17842	2.45679	2.72163	0.354342	0.001	0.00624812
T2_pre_HSC	Prdm15	4.59562	1.90271	2.69291	0.354046	0.001	0.00624812
T2_pre_HSC	Zfp184	4.19113	1.72957	2.46156	0.346254	0.001	0.00624812
T2_pre_HSC	Zik1	4.3808	1.84142	2.53938	0.344827	0.001	0.00624812
T2_pre_HSC	Zfp655	7.1761	3.92529	3.2508	0.344727	0.001	0.00624812
T2_pre_HSC	Zbtb1	6.14493	3.31588	2.82904	0.343527	0.001	0.00624812
T2_pre_HSC	Zkscan6	3.22202	1.24158	1.98044	0.343324	0.001	0.00624812
T2_pre_HSC	Gmeb1	5.93773	3.38301	2.55472	0.343207	0.001	0.00624812
T2_pre_HSC	Zfp318	5.31633	2.76779	2.54855	0.3427	0.001	0.00624812
T2_pre_HSC	E2f5	6.44984	3.61335	2.83649	0.341306	0.001	0.00624812
T2_pre_HSC	Foxj3	5.0711	2.54221	2.52888	0.341217	0.001	0.00624812
T2_pre_HSC	Zfp12	5.70379	3.1346	2.56919	0.337993	0.001	0.00624812
T2_pre_HSC	Tef	6.22438	3.41491	2.80946	0.3377	0.001	0.00624812
T2_pre_HSC	Zbtb10	5.45512	3.20114	2.25398	0.337584	0.001	0.00624812
T2_pre_HSC	Zfp512	5.82464	3.35351	2.47113	0.333684	0.001	0.00624812
T2_pre_HSC	Ets1	7.41493	4.51715	2.89778	0.333159	0.001	0.00624812
T2_pre_HSC	Zfp236	5.91378	3.43296	2.48082	0.333121	0.001	0.00624812
T2_pre_HSC	Hif1a	8.89937	5.82729	3.07208	0.331719	0.001	0.00624812
T2_pre_HSC	Nfatc1	7.04699	4.43611	2.61088	0.330752	0.001	0.00624812
T2_pre_HSC	Cdc5l	8.36723	5.7341	2.63312	0.326969	0.001	0.00624812
T2_pre_HSC	Ikzf2	8.96474	6.22348	2.74126	0.326754	0.001	0.00624812
T2_pre_HSC	Mycn	8.7119	6.11617	2.59573	0.326226	0.001	0.00624812
T2_pre_HSC	Nr4a1	8.50201	5.99276	2.50925	0.325471	0.001	0.00624812
T2_pre_HSC	Jun	7.53178	5.17672	2.35506	0.324721	0.001	0.00624812
T2_pre_HSC	Safb2	6.42215	4.51286	1.90929	0.3244	0.001	0.00624812
T2_pre_HSC	Safb	7.37019	5.13392	2.23626	0.322886	0.001	0.00624812
T2_pre_HSC	Zfp69	6.31871	4.2082	2.11051	0.321688	0.001	0.00624812
T2_pre_HSC	Nfx1	8.49658	6.35157	2.14501	0.319944	0.001	0.00624812
T2_pre_HSC	Yy1	8.96009	7.05958	1.90051	0.314571	0.001	0.00624812
T2_pre_HSC	Vezf1	9.11354	7.31038	1.80316	0.313309	0.001	0.00624812
T2_pre_HSC	Stat3	9.26846	7.50564	1.76283	0.312221	0.001	0.00624812
FL_HSC	Pou2f2	6.51904	2.00804	4.511	0.512826	0	0
FL_HSC	Runx2	5.59469	2.14875	3.44594	0.464007	0	0
FL_HSC	Satb1	6.31774	2.53325	3.78449	0.460085	0	0
FL_HSC	Gm13212	6.35088	3.11793	3.23295	0.447106	0	0
FL_HSC	Ikzf1	9.79455	5.65459	4.13995	0.443511	0	0
FL_HSC	Irf8	3.62071	0.885615	2.73509	0.433864	0	0
FL_HSC	Ikzf2	8.84065	5.84099	2.99967	0.426407	0	0
FL_HSC	Rel	4.80809	2.08824	2.71985	0.424598	0	0
FL_HSC	Cggbp1	9.84009	6.70717	3.13292	0.422907	0	0
FL_HSC	Rfx7	7.29115	4.73237	2.55878	0.422791	0	0
FL_HSC	Myb	9.5492	6.54374	3.00546	0.422491	0	0
FL_HSC	Hif1a	8.32168	5.53736	2.78432	0.422419	0	0
FL_HSC	Sp110	7.60453	4.98321	2.62131	0.422269	0	0
FL_HSC	Gpbp1	9.25815	6.43194	2.82621	0.421045	0	0
FL_HSC	Runx3	2.33707	0.182997	2.15407	0.418982	0	0
FL_HSC	Repin1	5.41702	2.93484	2.48218	0.417523	0	0
FL_HSC	Srebf1	6.4673	4.24001	2.22729	0.416787	0	0
FL_HSC	Mtf2	9.31404	6.86855	2.4455	0.412443	0	0
FL_HSC	Mef2c	9.45074	6.99031	2.46042	0.412336	0	0
FL_HSC	Elf1	7.99447	5.6979	2.29656	0.412204	0	0
FL_HSC	Bcl11a	9.51485	7.12837	2.38649	0.411631	0	0
FL_HSC	Zfp422	9.19556	6.86216	2.33341	0.411477	0	0
FL_HSC	Zfp281	7.17013	4.81371	2.35642	0.41015	0	0
FL_HSC	Zfx	7.28688	5.03886	2.24801	0.409828	0	0
FL_HSC	Sox4	8.95056	6.91958	2.03098	0.407298	0	0
FL_HSC	Zfp91	7.68109	5.84722	1.83386	0.406362	0	0
FL_HSC	Zfp704	7.98441	6.20073	1.78368	0.405783	0	0
FL_HSC	Tfec	3.41213	1.23617	2.17596	0.403842	0	0
FL_HSC	Gm6710	2.5594	1.35398	1.20542	0.402963	0	0
FL_HSC	Hhex	8.44127	6.6314	1.80987	0.402187	0	0
FL_HSC	Insm1	1.49323	0.0898297	1.4034	0.400861	0	0
FL_HSC	Trp53	9.53089	7.87688	1.654	0.399518	0	0
FL_HSC	Hmga1	11.7279	10.5575	1.17037	0.389607	0	0
FL_HSC	Zfp831	1.72691	0.250359	1.47655	0.386891	0	0
FL_HSC	Gm14308	2.69633	0.83526	1.86107	0.385309	0	0
FL_HSC	Pbx4	1.42251	0.344795	1.07772	0.353591	0	0
FL_HSC	Zfp458	1.218	0.127844	1.09015	0.314432	0	0
Adult_HSC	Irf7	5.41923	0.72802	4.69121	0.493578	0	0
Adult_HSC	Klf9	7.65902	2.17273	5.4863	0.48141	0	0
Adult_HSC	Nr4a2	8.46591	3.23477	5.23113	0.447888	0	0
Adult_HSC	Nr4a1	11.2743	5.09946	6.17483	0.439207	0	0
Adult_HSC	Fosl2	9.39094	4.27636	5.11457	0.438059	0	0
Adult_HSC	Ltf	2.46025	0.122014	2.33824	0.419158	0	0
Adult_HSC	Zbtb20	6.40197	2.87343	3.52854	0.406544	0	0
Adult_HSC	Junb	10.858	6.74153	4.11649	0.39885	0	0
Adult_HSC	Egr1	11.3588	7.00773	4.35108	0.398833	0	0
Adult_HSC	Irf1	7.24057	3.80821	3.43236	0.395722	0	0
Adult_HSC	Egr3	4.4551	1.65805	2.79705	0.382651	0	0
Adult_HSC	Csrnp1	7.15867	4.62322	2.53544	0.378784	0	0
Adult_HSC	Fosb	8.97134	6.52484	2.4465	0.372853	0	0
Adult_HSC	Klf6	10.1061	8.48507	1.62104	0.363022	0	0
Adult_HSC	Rorc	1.81085	0.089691	1.72115	0.359248	0	0
Adult_HSC	Hivep3	1.9182	0.468014	1.45019	0.347157	0	0
Adult_HSC	Batf2	1.80937	0.22702	1.58235	0.329498	0	0
