# Supplementary material for: Accurate Transcription Factor Activity Inference to Decipher Cell Identity from Single‐Cell Transcriptomic Data with MetaTF
Source: Adv Sci (Weinh). 2025 May 21;12(23):e10745. doi: 10.1002/advs.202410745 (PMC12199337; doi:10.1002/advs.202410745)
Supplement: Supplementary file 10 — Supplemental Table 9 [file ADVS-12-e10745-s021.xlsx]

## Sheet: Sheet2
Table S9
Clinical and pathology details for breast cancer patients analysed by scRNA-Seq in Figure4.[Wu et al. PMID: 34493872; DOI: 10.1038/s41588-021-00911-1]
Case ID	Gender	Age	Grade	Cancer Type	ER	PR	HER2 IHC	HER2 ISH (ratio)	Ki67	Subtype by IHC	Treatment status	Details of treatment	Notable Pathological features	pTNM	Stage
3586	Female	43	3	IDC	100% 2-3+	100% 2-3+	3+	Amplified (6.8)	30-50%	HER2+/ER+	Naïve	-	Multifocal tumour with associatied high grade DCIS and extensive LVI	pT(m)2, N2a	Stage IIIA
3838	Female	49	3	IDC	0	0	3+	Amplified (8.91)	0.6	HER2+	Naïve	-	Associated high grade DCIS.	pT2, N1a	Stage IIB
3921	Female	60	3	IDC	0	0	3+	Amplified (10.46)	>50%	HER2+	Naïve	-	Associated high grade DCIS and focal LVI	pT2, N2a (Stage IIIA)	Stage IIIA
3941	Female	50	2	IDC	90% 3+	90% 3+	2+	Non-Amplified	0.1	ER+	Naïve	-	Multifocal tumour with associated high grade DCIS	pT1c, N1a, Mx	Stage IIA
3946	Female	52	3	IDC	0	0	0	Non-Amplified	0.6	TNBC	Naïve	-	Basal phenotype. Reactive lymphoid inflitrate with germinal centres.	pT2, N0, Mx	Stage IIA
3948	Female	82	3	IDC	90% 2-3+	80% 2+	0	Non-Amplified	~10%	ER+	Naïve	-	Associated LCIS, with LVI and perineural invasion	pT2, N2a	Stage IIIA
3963	Female	61	3	IDC	30% 1+	0	0	Non-Amplified	0.43	ER+	Treated	AC, Paclitaxel, Herceptin (administered for Dx 3 years prior)	Probable recurrence from 3 years prior	pT2, pN0, Mx	Stage IIA
4040	Female	57	3	IDC	95% 3+	95% 2-3+	0	Non-Amplified	>50%	ER+	Naïve	-	Associated high grade DCIS.	pT2, N0	Stage IIA
4066	Female	41	2	IDC	70% 3+	0	3+	Amplified (7.7)	0.3	HER2+/ER+	Treated	Neoadjuvant AC	Associated high grade DCIS and extensive LVI. RCB-III, minimal or no-response to chemotherapy.	pT2 N2a Mx
4067	Female	85	2	IDC	100% 3+	95% 3+	1+	Non-Amplified	3-4%	ER+	Naïve	-	Associated low grade DCIS and focal perineural invasion.	pT2, N1(sn), Mx	Stage IIB
4290	Female	88	2	IDC	90% 3+	30% 2+	1+	Non-Amplified	0.1	ER+	Naïve	-	Locally advanced, skin and chest wall muscle involvement.	pT4b, Nx	Stage IIIB
4398	Female	52	3	IDC	95% 2+	80% 2+	2+	Non-Amplified	0.75	ER+	Treated	Neoadjuvant FEC-D	Mixed morphology with associated high grade DCIS, extensive LVI and perineural invasion. RCB-III, minimal or no-response to chemotherapy.	pT3, pN2a, pMx, Stage IIIA
4404-1	Female	35	3	IDC	0	0	0	Non-Amplified	0.7	TNBC	Naïve	-	Associated high grade DCIS and focal LVI.	pT2, N1a, Mx	Stage IIB
4461	Female	54	2	IDC	95% 3+	~5% 3+	2+	Non-Amplified	0.15	ER+	Naïve	-	Associated intermediate to high grade DCIS, LVI and perineural invasion.	pT3, N1a, Mx	Stage IIIA
4463	Female	58	2	IDC	100% 2-3+	80% 2-3+	0	Non-Amplified	0.5	ER+	Naïve	-	IDC with areas of lobular -like growth pattern, but is E-cadherin positive. Associated low through high grade DCIS and LVI.	pT3, N1, Mx	Stage IIIA
4465	Female	54	3	IDC	0	0	0	Non-Amplified	0.7	TNBC	Naïve	-	Basal phenotype - patchy CK5/6 and p63 positivity. Associated high grade DCIS at periphery of tumour mass.	PT2, N0(sn) Mx	Stage IIA
4471	Female	55	2	ILC	100% 3+	100% 3+	0	Non-Amplified	0.2	ER+	Naïve	-	-	pT3, pN0 (i+)	Stage IIB
4495	Female	63	3	IDC	0	0	0	Non-Amplified	0.8	TNBC	Naïve	-	Medullary features	pT1c, pN0	Stage IA
4497-1	Female	49	3	IDC	0	0	0	Non-Amplified	0.4	TNBC	Naïve	-	Highly atypical cells with circumscribed periphery, associated high grade DCIS and LVI. Accompanying lymphoid stroma.	pT2, N1a, Mx	Stage IIB
4499-1	Female	47	3	IDC	0	0	0	Non-Amplified	60-70%	TNBC	Naïve	-	BRCA2 mutation
4513	Female	73	3	MBC	0	0	0	Non-Amplified	0.75	TNBC	Treated	Neoadjuvant AC (4x), Paclitaxel (3x)	Metaplastic, spindle cell carcinoma with areas of sarcomatous appearance and inflammatory infiltrate. LVI present. RCB-II, partial pathological response to chemotherapy	pT3, pN0, Mx, Stage IIB
4515	Female	67	3	IDC	0	0	0	Non-Amplified	0.6	TNBC	Naïve	-	Basal phenotype: CK5/6+ focal 40%, CK14+ focal 30%. Associated high grade DCIS and patchy lymphoid infiltrate.	PpT1c, pN1, Mi, Stage IIA	Stage IIA
4517-1	Female	58	3	IDC	0	0	3+	Amplified	0.8	HER2+	Naïve	-
4523	Female	52	3	MBC	0	0	1+	Non-Amplified	0.9	TNBC	Treated	Neoadjuvant AC (4x), Paclitaxel (1x)	Metaplastic carcinoma with sebaceous differentiation. LVI present. RCB-II, partial pathological response to chemotherapy	pT2, pN0 (i+), pM0, Stage IIA
4530	Female	42	2	IDC	95% 2+	95% 3+	1+	Non-Amplified	0.05	ER+	Naïve	-	Multifocal tumour with associated high grade DCIS and LVI.	pT3, pN3, pMx, Stage IIIA	Stage IIIA
4535	Female	47	2	ILC	95% 3+	70% 2+	2+	Non-Amplified	0.1	ER+	Naïve	-	-	pT2, pN0 (i+),Stage IIB	Stage IIB
