# Supplementary material for: Accurate Transcription Factor Activity Inference to Decipher Cell Identity from Single‐Cell Transcriptomic Data with MetaTF
Source: Adv Sci (Weinh). 2025 May 21;12(23):e10745. doi: 10.1002/advs.202410745 (PMC12199337; doi:10.1002/advs.202410745)
Supplement: Supplementary file 11 — Supplemental Table 10 [file ADVS-12-e10745-s003.xlsx]

## Sheet: Sheet1
Table S10
Evaluation indicator values for the tow clustering results.
evaluation indicator	TF activity	Gene expression
Calinski-Harabasz Index	5107.26	1390.31
between/within	1.68275	1.17704
1/DBI	0.648602	0.174255
GAP	0.334293	0.234653
