# Supplementary material for: Accurate Transcription Factor Activity Inference to Decipher Cell Identity from Single‐Cell Transcriptomic Data with MetaTF
Source: Adv Sci (Weinh). 2025 May 21;12(23):e10745. doi: 10.1002/advs.202410745 (PMC12199337; doi:10.1002/advs.202410745)
Supplement: Supplementary file 12 — Supplemental Table 11 [file ADVS-12-e10745-s015.xlsx]

## Sheet: Sheet1
Table S11
Specific activated TFs in three cancer epithelial cell populations(Cancer LumA, Cancer LumB, Cancer Basal).
cell type	gene	padjust	percent	css
Cancer LumA	MEF2D	0	0.284968	0.62832
Cancer LumA	HOXB2	0	0.529973	0.626538
Cancer LumA	NFIA	0	0.552958	0.620522
Cancer LumA	KLF4	0	0.59031	0.618867
Cancer LumA	NME2	0	0.716207	0.616696
Cancer LumA	IRX2	0	0.34204	0.616255
Cancer LumA	JUND	0	0.670236	0.615761
Cancer LumA	KLF2	0	0.331461	0.615727
Cancer LumA	ZNF217	0	0.34204	0.615133
Cancer LumA	NR4A1	0	0.68186	0.612762
Cancer LumA	STAT5B	0	0.10461	0.611567
Cancer LumA	TRPS1	0	0.789474	0.61117
Cancer LumA	RXRA	0	0.122241	0.611153
Cancer LumA	STAT3	0	0.702886	0.610643
Cancer LumA	HOXB3	0	0.173567	0.610344
Cancer LumA	TFAP2B	0	0.368682	0.610069
Cancer LumA	FOS	0	0.896173	0.609287
Cancer LumA	FOSL2	0	0.285229	0.608856
Cancer LumA	IRX5	0	0.168734	0.608515
Cancer LumA	FOSB	0	0.814288	0.60833
Cancer LumA	KLF6	0	0.809325	0.608136
Cancer LumA	ZNF138	0	0.220713	0.608077
Cancer LumA	ETS2	0	0.260024	0.607646
Cancer LumA	RORC	0	0.197728	0.60652
Cancer LumA	SGSM2	0	0.129293	0.605857
Cancer LumA	JUN	0	0.894606	0.605639
Cancer LumA	XBP1	0	0.949719	0.605244
Cancer LumA	TRERF1	0	0.11114	0.605197
Cancer LumA	FOXA1	0	0.505159	0.604907
Cancer LumA	ATF3	0	0.650124	0.604906
Cancer LumA	CSRNP1	0	0.509207	0.604352
Cancer LumA	BHLHE40	0	0.782421	0.604197
Cancer LumA	ZNF107	0	0.157242	0.603724
Cancer LumA	SP6	0	0.1003	0.602945
Cancer LumA	GLI3	0	0.181403	0.602337
Cancer LumA	KDM5B	0	0.608593	0.601521
Cancer LumA	MECP2	0	0.176962	0.601013
Cancer LumA	SOX13	0	0.149536	0.600921
Cancer LumA	CLOCK	0	0.173828	0.600438
Cancer LumA	NCOA1	0	0.181925	0.60008
Cancer LumA	PBX1	0	0.691393	0.599896
Cancer LumA	JUNB	0	0.919943	0.599706
Cancer LumA	TET2	0	0.103174	0.599061
Cancer LumA	GATA3	0	0.831919	0.598822
Cancer LumA	ZBTB41	0	0.236907	0.598429
Cancer LumA	KLF10	0	0.395325	0.598395
Cancer LumA	SAFB	0	0.230508	0.598215
Cancer LumA	AR	0	0.652867	0.598147
Cancer LumA	MAFF	0	0.559749	0.59739
Cancer LumA	NR4A2	0	0.44221	0.5973
Cancer LumA	NFYA	0	0.109573	0.596977
Cancer LumA	ZNF324	0	0.113622	0.59675
Cancer LumA	RUNX1	0	0.388795	0.596564
Cancer LumB	TCF7	0	0.279033	0.430431
Cancer LumB	KAT7	0	0.241996	0.418195
Cancer LumB	ZNF563	0	0.18236	0.41783
Cancer LumB	ZNF92	0	0.351224	0.415852
Cancer LumB	TBX3	0	0.591337	0.414029
Cancer LumB	TGIF2	0	0.28688	0.411518
Cancer LumB	ZNF75A	0	0.360954	0.410963
Cancer LumB	MYB	0	0.447897	0.408942
Cancer LumB	ZSCAN18	0	0.407094	0.405996
Cancer LumB	ZNF559	0	0.115819	0.405642
Cancer LumB	PCGF2	0	0.32172	0.404486
Cancer LumB	ZSCAN2	0	0.138104	0.403673
Cancer LumB	DACH1	0	0.131827	0.402703
Cancer LumB	SIX1	0	0.284683	0.40025
Cancer LumB	ARID3A	0	0.182674	0.399578
Cancer LumB	IRF2	0	0.299121	0.398687
Cancer LumB	IRX3	0	0.604834	0.398568
Cancer LumB	BPTF	0	0.556811	0.398046
Cancer LumB	ADNP	0	0.354049	0.397713
Cancer LumB	CEBPZ	0	0.391714	0.397126
Cancer LumB	PA2G4	0	0.625549	0.396784
Cancer LumB	ZFHX3	0	0.188324	0.396741
Cancer LumB	XPA	0	0.333333	0.396658
Cancer LumB	NR2F6	0	0.569994	0.396225
Cancer LumB	MAX	0	0.494978	0.396063
Cancer LumB	DBP	0	0.22285	0.396062
Cancer LumB	TFCP2	0	0.140615	0.395717
Cancer LumB	ZNF76	0	0.156623	0.394863
Cancer LumB	ZNF24	0	0.547081	0.39458
Cancer LumB	DLX3	0	0.112367	0.394576
Cancer LumB	ZFP91	0	0.172003	0.394329
Cancer LumB	SP100	0	0.408663	0.394221
Cancer LumB	HEY1	0	0.104206	0.393812
Cancer LumB	ZNF618	0	0.135907	0.393465
Cancer LumB	ZNF7	0	0.241996	0.393154
Cancer LumB	ZNF830	0	0.343063	0.392883
Cancer LumB	TBX1	0	0.139674	0.392837
Cancer LumB	ATF6B	0	0.54865	0.392113
Cancer LumB	ZNF16	0	0.118644	0.391003
Cancer LumB	ZNF136	0	0.14752	0.390755
Cancer LumB	OSR2	0	0.148148	0.390678
Cancer LumB	ZNF704	0	0.211551	0.390384
Cancer LumB	ZNF322	0	0.267106	0.390047
Cancer LumB	RBPJ	0	0.459196	0.389945
Cancer LumB	ZNF397	0	0.289077	0.389821
Cancer LumB	HES1	0	0.669805	0.389773
Cancer LumB	KLF7	0	0.135593	0.389771
Cancer LumB	HOXC9	0	0.292216	0.389657
Cancer LumB	DRAP1	0	0.749529	0.389567
Cancer LumB	ZNF688	0	0.324545	0.389488
Cancer LumB	ZNF281	0	0.48619	0.389363
Cancer LumB	NFE2L1	0	0.444131	0.389249
Cancer LumB	ZNF581	0	0.37194	0.389242
Cancer LumB	ZNF701	0	0.10452	0.389133
Cancer LumB	NR3C1	0	0.22693	0.38877
Cancer LumB	EGR1	0	0.648148	0.38866
Cancer LumB	ZNF516	0	0.133396	0.388651
Cancer LumB	ZNF224	0	0.208726	0.388591
Cancer Basal	YBX3	0	0.687924	0.452896
Cancer Basal	YBX1	0	0.976594	0.434815
Cancer Basal	BCL11A	0	0.36194	0.426859
Cancer Basal	KIN	0	0.441655	0.426667
Cancer Basal	ELF5	0	0.399593	0.424043
Cancer Basal	HMGA1	0	0.802578	0.422317
Cancer Basal	NFIB	0	0.666554	0.410402
Cancer Basal	ETV5	0	0.171303	0.410346
Cancer Basal	E2F5	0	0.105834	0.410076
Cancer Basal	NFAT5	0	0.302917	0.40984
Cancer Basal	TEAD2	0	0.353121	0.408802
Cancer Basal	ZNF22	0	0.520692	0.408401
Cancer Basal	E2F4	0	0.263569	0.406035
Cancer Basal	OTX1	0	0.120421	0.404956
Cancer Basal	NPAS2	0	0.163161	0.404731
Cancer Basal	HMGN3	0	0.790027	0.404642
Cancer Basal	TCF7L2	0	0.345658	0.403242
Cancer Basal	TFAP4	0	0.291045	0.402876
Cancer Basal	CEBPG	0	0.366011	0.402763
Cancer Basal	ZIC1	0	0.116011	0.402686
Cancer Basal	SATB1	0	0.243555	0.401176
Cancer Basal	CDC5L	0	0.43962	0.399796
Cancer Basal	ESRRA	0	0.22829	0.399534
Cancer Basal	KLF13	0	0.160448	0.397768
Cancer Basal	ARID5A	0	0.249322	0.397685
Cancer Basal	AEBP2	0	0.208616	0.396928
Cancer Basal	MGA	0	0.156377	0.396826
Cancer Basal	THAP11	0	0.213026	0.396781
Cancer Basal	TFDP2	0	0.367707	0.396105
Cancer Basal	E2F3	0	0.151289	0.39576
Cancer Basal	ZNF691	0	0.100746	0.394656
Cancer Basal	DNMT1	0	0.438602	0.393744
Cancer Basal	FOXJ2	0	0.108209	0.393718
Cancer Basal	TFDP1	0	0.213704	0.393546
Cancer Basal	ETV4	0	0.187924	0.393514
Cancer Basal	NFXL1	0	0.109566	0.392371
Cancer Basal	NFIX	0	0.403664	0.392201
Cancer Basal	BHLHE41	0	0.278833	0.392154
Cancer Basal	SOX10	0	0.187246	0.391739
Cancer Basal	MNT	0	0.131615	0.39152
Cancer Basal	L3MBTL4	0	0.15095	0.390992
Cancer Basal	TERF1	0	0.326662	0.390367
Cancer Basal	ETV7	0	0.209973	0.390266
Cancer Basal	MBD4	0	0.393148	0.389966
Cancer Basal	FOXK1	0	0.195387	0.389936
Cancer Basal	TERF2	0	0.105834	0.389896
Cancer Basal	ZNF33A	0	0.363636	0.388799
Cancer Basal	PLSCR1	0	0.36194	0.388744
Cancer Basal	ZUFSP	0	0.108887	0.388669
Cancer Basal	ETV6	0	0.391452	0.388213
Cancer Basal	SOX15	0	0.151628	0.388138
Cancer Basal	SMAD1	0	0.262212	0.387843
Cancer Basal	ZBTB24	0	0.208955	0.387632
Cancer Basal	ATF5	0	0.380258	0.387435
Cancer Basal	ZFP90	0	0.126866	0.387242
Cancer Basal	STAT5A	0	0.182157	0.386664
Cancer Basal	CC2D1A	0	0.312076	0.386649
Cancer Basal	ZNF292	0	0.437924	0.386607
Cancer Basal	HMBOX1	0	0.16384	0.386244
Cancer Basal	GRHL1	0	0.264247	0.385918
Cancer Basal	CENPBD1	0	0.11194	0.385318
Cancer Basal	SOX4	0	0.692673	0.384977
Cancer Basal	SOX6	0	0.14654	0.384469
Cancer Basal	MTF1	0	0.181479	0.384193
Cancer Basal	ZNF521	0	0.121099	0.384006
