# Supplementary material for: Accurate Transcription Factor Activity Inference to Decipher Cell Identity from Single‐Cell Transcriptomic Data with MetaTF
Source: Adv Sci (Weinh). 2025 May 21;12(23):e10745. doi: 10.1002/advs.202410745 (PMC12199337; doi:10.1002/advs.202410745)
Supplement: Supplementary file 13 — Supplemental Table 12 [file ADVS-12-e10745-s020.xlsx]

## Sheet: Sheet1
Table S12
GO pathway enrichment result for activated TFs and their targerts in three BRCA epithelial cell(Cancer LumA,Cancer LumB,Cancer Basal).
category	pathway	similarity	pval	padj	intersect	gene_len	pathway_len
Cancer LumA	regulation of transcription from RNA polymerase II promoter in response to stress	0.0333333	3.1078e-39	2.83089e-35	14	387	47
Cancer LumA	regulation of DNA-templated transcription in response to stress	0.0328638	2.80584e-34	1.27792e-30	14	387	53
Cancer LumA	epithelial cell differentiation	0.0519099	4.7118e-25	8.58395e-22	53	387	687
Cancer LumA	negative regulation of apoptotic process	0.048321	4.54015e-21	5.90803e-18	59	387	893
Cancer LumA	negative regulation of programmed cell death	0.047504	3.76068e-20	3.80623e-17	59	387	914
Cancer LumA	negative regulation of transcription by RNA polymerase II	0.0466772	3.06427e-19	2.79125e-16	59	387	936
Cancer LumA	mammary gland epithelial cell proliferation	0.0172414	8.98026e-18	5.84294e-15	7	387	26
Cancer LumA	intrinsic apoptotic signaling pathway	0.0396341	2.08344e-15	1.06334e-12	26	387	295
Cancer LumA	apoptotic signaling pathway	0.0426439	5.07512e-15	2.00997e-12	40	387	591
Cancer LumA	response to estrogen	0.0224719	1.73108e-12	4.26172e-10	10	387	68
Cancer LumA	regulation of epithelial cell differentiation	0.030303	4.94489e-12	1.12608e-09	16	387	157
Cancer LumA	regulation of cytoplasmic translation	0	0.4187	0.790228	0	387	28
Cancer LumA	cellular response to arsenic-containing substance	0.02	2.54324e-29	7.72211e-26	8	387	21
Cancer LumA	positive regulation of transcription from RNA polymerase II promoter in response to stress	0.0198511	1.99976e-25	4.55396e-22	8	387	24
Cancer LumA	positive regulation of transcription from RNA polymerase II promoter in response to endoplasmic reticulum stress	0.0127226	2.19459e-22	3.33176e-19	5	387	11
Cancer LumA	negative regulation of transcription from RNA polymerase II promoter in response to stress	0.0126904	1.79951e-20	2.04896e-17	5	387	12
Cancer LumA	response to cycloheximide	0.00771208	2.65e-18	2.01157e-15	3	387	5
Cancer LumA	cellular response to indole-3-methanol	0.00771208	2.65e-18	2.01157e-15	3	387	5
Cancer LumA	response to arsenic-containing substance	0.0194175	5.47446e-18	3.83591e-15	8	387	33
Cancer LumA	response to unfolded protein	0.0333988	2.58381e-16	1.56906e-13	17	387	139
Cancer LumA	epithelial cell proliferation involved in prostate gland development	0.0101781	6.14554e-16	3.49873e-13	4	387	10
Cancer LumA	response to topologically incorrect protein	0.0340265	2.10123e-15	1.06334e-12	18	387	160
Cancer LumA	regulation of SMAD protein complex assembly	0.00769231	2.72785e-15	1.12945e-12	3	387	6
Cancer LumA	positive regulation of mammary gland epithelial cell proliferation	0.00769231	2.72785e-15	1.12945e-12	3	387	6
Cancer LumA	mammary gland epithelium development	0.0247748	2.63782e-15	1.12945e-12	11	387	68
Cancer LumA	response to indole-3-methanol	0.00769231	2.72785e-15	1.12945e-12	3	387	6
Cancer LumA	regulation of miRNA transcription	0.0229358	8.6951e-15	3.30015e-12	10	387	59
Cancer LumA	miRNA transcription	0.0228833	1.69486e-14	6.17539e-12	10	387	60
Cancer LumA	leukocyte differentiation	0.04102	1.07877e-13	3.77927e-11	37	387	552
Cancer LumA	positive regulation of neuron death	0.025974	1.12021e-13	3.77927e-11	12	387	87
Cancer LumA	multi-multicellular organism process	0.0344828	3.40109e-13	1.10645e-10	20	387	213
Cancer LumA	response to hormone	0.0406435	7.62258e-13	2.39428e-10	48	387	842
Cancer LumA	mammary gland development	0.0295858	9.51331e-13	2.83269e-10	15	387	135
Cancer LumA	mammary gland alveolus development	0.0124688	1.05732e-12	2.83269e-10	5	387	19
Cancer LumA	mammary gland lobule development	0.0124688	1.05732e-12	2.83269e-10	5	387	19
Cancer LumA	nephron tubule formation	0.0124688	1.05732e-12	2.83269e-10	5	387	19
Cancer LumA	positive regulation of miRNA transcription	0.0188679	1.05311e-12	2.83269e-10	8	387	45
Cancer LumA	female pregnancy	0.032491	1.39614e-12	3.63355e-10	18	387	185
Cancer LumA	positive regulation of cell death	0.0398741	1.71966e-12	4.26172e-10	38	387	604
Cancer LumA	multi-organism reproductive process	0.0331588	2.44566e-12	5.8625e-10	19	387	205
Cancer LumA	hemopoiesis	0.0400334	2.71504e-12	6.34136e-10	48	387	860
Cancer LumA	gland development	0.0380711	5.24248e-12	1.16472e-09	30	387	431
Cancer LumA	myeloid leukocyte differentiation	0.032872	6.55379e-12	1.42139e-09	19	387	210
Cancer LumA	hematopoietic or lymphoid organ development	0.03958	6.77591e-12	1.43539e-09	49	387	900
Cancer LumA	putrescine metabolic process	0.00765306	1.63098e-11	3.03195e-09	3	387	8
Cancer LumA	negative regulation of erythrocyte differentiation	0.00765306	1.63098e-11	3.03195e-09	3	387	8
Cancer LumA	cardiac muscle tissue regeneration	0.00765306	1.63098e-11	3.03195e-09	3	387	8
Cancer LumA	cellular response to laminar fluid shear stress	0.00765306	1.63098e-11	3.03195e-09	3	387	8
Cancer LumA	positive regulation of tau-protein kinase activity	0.00765306	1.63098e-11	3.03195e-09	3	387	8
Cancer LumB	regulation of transcription from RNA polymerase II promoter in response to stress	0.018705	6.40672e-18	1.45897e-14	13	661	47
Cancer LumB	regulation of DNA-templated transcription in response to stress	0.02	3.51134e-18	1.45897e-14	14	661	53
Cancer LumB	cellular response to unfolded protein	0.0242915	2.00756e-14	2.67234e-11	18	661	98
Cancer LumB	cellular response to topologically incorrect protein	0.0263852	2.05362e-14	2.67234e-11	20	661	117
Cancer LumB	peptide metabolic process	0.0473965	2.20736e-11	1.34045e-08	71	661	908
Cancer LumB	response to unfolded protein	0.0243278	6.85182e-10	2.49653e-07	19	661	139
Cancer LumB	regulation of cytoplasmic translation	0.00437318	0.0594552	0.515546	3	661	28
Cancer LumB	regulation of epithelial cell differentiation	0.0123762	0.0988575	0.660033	10	661	157
Cancer LumB	negative regulation of transcription by RNA polymerase II	0.0458415	5.52139e-10	2.0956e-07	70	661	936
Cancer LumB	epithelial cell differentiation	0.0243161	0.263765	0.76928	32	661	687
Cancer LumB	ATF6-mediated unfolded protein response	0.0060241	2.04028e-13	1.94455e-10	4	661	7
Cancer LumB	response to topologically incorrect protein	0.02625	3.6242e-10	1.43534e-07	21	661	160
Cancer LumB	positive regulation of transcription from RNA polymerase II promoter in response to stress	0.0133136	4.85905e-18	1.45897e-14	9	661	24
Cancer LumB	positive regulation of transcription from RNA polymerase II promoter in response to endoplasmic reticulum stress	0.00900901	1.52535e-18	1.38944e-14	6	661	11
Cancer LumB	translational initiation	0.0276316	1.31223e-15	2.39062e-12	21	661	120
Cancer LumB	valine metabolic process	0.0060241	2.04028e-13	1.94455e-10	4	661	7
Cancer LumB	endoplasmic reticulum unfolded protein response	0.0207756	2.13476e-13	1.94455e-10	15	661	76
Cancer LumB	ER-nucleus signaling pathway	0.0158273	3.40922e-13	2.82314e-10	11	661	45
Cancer LumB	formation of translation preinitiation complex	0.00749625	6.01043e-13	4.56242e-10	5	661	11
Cancer LumB	response to endoplasmic reticulum stress	0.0349493	1.0496e-12	7.35444e-10	31	661	257
Cancer LumB	cellular response to arsenic-containing substance	0.0103704	1.52442e-12	9.91851e-10	7	661	21
Cancer LumB	translation	0.0449353	4.75383e-11	2.70641e-08	59	661	711
Cancer LumB	RNA splicing	0.0397351	5.05404e-11	2.70807e-08	42	661	438
Cancer LumB	PERK-mediated unfolded protein response	0.0089153	6.27214e-11	3.17405e-08	6	661	18
Cancer LumB	peptide biosynthetic process	0.0447094	1.39875e-10	6.70592e-08	60	661	741
Cancer LumB	regulation of RNA polymerase II transcription preinitiation complex assembly	0.00600601	2.23122e-10	1.01621e-07	4	661	9
Cancer LumB	regulation of response to endoplasmic reticulum stress	0.0192044	2.35906e-10	1.02327e-07	14	661	82
Cancer LumB	branched-chain amino acid metabolic process	0.0103093	2.61051e-10	1.08087e-07	7	661	25
Cancer LumB	cytoplasmic translational initiation	0.010279	1.92535e-09	6.74541e-07	7	661	27
Cancer LumB	branched-chain amino acid catabolic process	0.00887574	3.21662e-09	1.08519e-06	6	661	21
Cancer LumB	cytoplasmic translation	0.0241117	3.62508e-09	1.17932e-06	19	661	146
Cancer LumB	positive regulation of mammary gland epithelial cell proliferation	0.00451807	4.10269e-09	1.24571e-06	3	661	6
Cancer LumB	positive regulation of RNA polymerase II transcription preinitiation complex assembly	0.00451807	4.10269e-09	1.24571e-06	3	661	6
Cancer LumB	integrated stress response signaling	0.00886263	9.41076e-09	2.76525e-06	6	661	22
Cancer LumB	negative regulation of hematopoietic progenitor cell differentiation	0.00598802	1.93789e-08	5.51632e-06	4	661	11
Cancer LumB	amide biosynthetic process	0.0428863	2.89572e-08	7.99306e-06	63	661	871
Cancer LumB	positive regulation of transcription from RNA polymerase II promoter involved in cellular response to chemical stimulus	0.00883652	6.1549e-08	1.64897e-05	6	661	24
Cancer LumB	isoleucine metabolic process	0.00451128	7.97011e-08	1.96215e-05	3	661	7
Cancer LumB	oncostatin-M-mediated signaling pathway	0.00451128	7.97011e-08	1.96215e-05	3	661	7
Cancer LumB	negative regulation of protein kinase activity by regulation of protein phosphorylation	0.00451128	7.97011e-08	1.96215e-05	3	661	7
Cancer LumB	mammary gland epithelium development	0.0153203	8.63813e-08	2.07065e-05	11	661	68
Cancer LumB	RNA splicing, via transesterification reactions with bulged adenosine as nucleophile	0.0315126	1.06007e-07	2.35516e-05	30	661	321
Cancer LumB	mRNA splicing, via spliceosome	0.0315126	1.06007e-07	2.35516e-05	30	661	321
Cancer LumB	positive regulation of protein localization to chromosome, telomeric region	0.00597907	1.03658e-07	2.35516e-05	4	661	12
Cancer LumB	mammary gland epithelial cell differentiation	0.0074184	1.18188e-07	2.56328e-05	5	661	18
Cancer LumB	regulation of miRNA transcription	0.0140845	1.21816e-07	2.58052e-05	10	661	59
Cancer LumB	RNA splicing, via transesterification reactions	0.0313808	1.63363e-07	3.38198e-05	30	661	325
Cancer LumB	response to arsenic-containing substance	0.0101892	1.79116e-07	3.54688e-05	7	661	33
Cancer LumB	miRNA transcription	0.0140647	1.78664e-07	3.54688e-05	10	661	60
Cancer Basal	CRD-mediated mRNA stabilization	0.00793651	7.07459e-17	3.22212e-13	5	626	9
Cancer Basal	RNA splicing	0.0441609	4.97967e-15	1.51199e-11	45	626	438
Cancer Basal	mRNA metabolic process	0.0471771	2.99218e-13	5.65122e-10	61	626	728
Cancer Basal	mRNA splicing, via spliceosome	0.0383772	3.74495e-13	5.65122e-10	35	626	321
Cancer Basal	regulation of cytoplasmic translation	0.0123839	1.21863e-12	1.00914e-09	8	626	28
Cancer Basal	regulation of RNA stability	0.024453	7.59342e-08	1.64687e-05	19	626	170
Cancer Basal	regulation of DNA-templated transcription in response to stress	0.0119225	7.21874e-06	0.000677892	8	626	53
Cancer Basal	regulation of transcription from RNA polymerase II promoter in response to stress	0.0105105	3.41096e-05	0.00230151	7	626	47
Cancer Basal	regulation of epithelial cell differentiation	0.00772201	0.919423	0.953589	6	626	157
Cancer Basal	negative regulation of transcription by RNA polymerase II	0.0296638	0.0480953	0.462982	45	626	936
Cancer Basal	epithelial cell differentiation	0.0249805	0.14694	0.759204	32	626	687
Cancer Basal	regulation of mRNA metabolic process	0.0372041	4.3428e-13	5.65122e-10	33	626	294
Cancer Basal	mRNA processing	0.0416281	1.48688e-11	9.28942e-09	45	626	500
Cancer Basal	positive regulation of cytoplasmic translation	0.011041	3.2769e-19	2.98492e-15	7	626	15
Cancer Basal	RNA splicing, via transesterification reactions with bulged adenosine as nucleophile	0.0383772	3.74495e-13	5.65122e-10	35	626	321
Cancer Basal	RNA splicing, via transesterification reactions	0.0382096	7.28422e-13	8.29399e-10	35	626	325
Cancer Basal	cytoplasmic translation	0.0279627	1.01692e-12	9.5645e-10	21	626	146
Cancer Basal	positive regulation of mRNA metabolic process	0.0259918	1.05001e-12	9.5645e-10	19	626	124
Cancer Basal	Arp2/3 complex-mediated actin nucleation	0.0151976	1.65501e-12	1.18296e-09	10	626	42
Cancer Basal	negative regulation of nuclear-transcribed mRNA catabolic process, deadenylation-dependent decay	0.00789889	1.68827e-12	1.18296e-09	5	626	12
Cancer Basal	cellular response to heparin	0.00477707	1.68799e-11	9.28942e-09	3	626	5
Cancer Basal	negative regulation of amyloid fibril formation	0.00788644	1.73367e-11	9.28942e-09	5	626	13
Cancer Basal	viral budding from plasma membrane	0.00788644	1.73367e-11	9.28942e-09	5	626	13
Cancer Basal	non-lytic viral release	0.00787402	1.27762e-10	6.46546e-08	5	626	14
Cancer Basal	translation	0.0437158	1.42098e-10	6.81248e-08	56	626	711
Cancer Basal	regulation of nuclear-transcribed mRNA catabolic process, deadenylation-dependent decay	0.0108527	1.75537e-10	7.99483e-08	7	626	26
Cancer Basal	peptide biosynthetic process	0.0435115	3.68913e-10	1.6002e-07	57	626	741
Cancer Basal	regulation of hematopoietic stem cell differentiation	0.00786164	7.21914e-10	2.98905e-07	5	626	15
Cancer Basal	viral budding via host ESCRT complex	0.00934579	2.71348e-09	1.07465e-06	6	626	22
Cancer Basal	regulation of amyloid fibril formation	0.00784929	3.28689e-09	1.24751e-06	5	626	16
Cancer Basal	amide biosynthetic process	0.0432056	4.93857e-09	1.79942e-06	62	626	871
Cancer Basal	actin nucleation	0.0149031	5.73479e-09	2.00916e-06	10	626	55
Cancer Basal	mitotic cytokinetic process	0.00933126	7.63126e-09	2.48261e-06	6	626	23
Cancer Basal	nuclear membrane reassembly	0.00933126	7.63126e-09	2.48261e-06	6	626	23
Cancer Basal	chromatin organization	0.0394511	9.69611e-09	3.04558e-06	46	626	586
Cancer Basal	midbody abscission	0.00783699	1.25256e-08	3.6805e-06	5	626	17
Cancer Basal	positive regulation by host of viral transcription	0.00783699	1.25256e-08	3.6805e-06	5	626	17
Cancer Basal	positive regulation of chromosome organization	0.0185185	1.98506e-08	5.65059e-06	13	626	89
Cancer Basal	endosome to lysosome transport via multivesicular body sorting pathway	0.0047619	3.01226e-08	7.62186e-06	3	626	7
Cancer Basal	endosome transport via multivesicular body sorting pathway	0.0107527	2.96132e-08	7.62186e-06	7	626	32
Cancer Basal	positive regulation of mRNA processing	0.0107527	2.96132e-08	7.62186e-06	7	626	32
Cancer Basal	response to heparin	0.0047619	3.01226e-08	7.62186e-06	3	626	7
Cancer Basal	chromatin remodeling	0.0300231	3.34123e-08	8.00929e-06	26	626	266
Cancer Basal	regulation of mRNA processing	0.0227273	3.26103e-08	8.00929e-06	17	626	139
Cancer Basal	centromeric sister chromatid cohesion	0.00630915	3.76929e-08	8.80371e-06	4	626	12
Cancer Basal	regulation of mRNA splicing, via spliceosome	0.0195804	4.06473e-08	9.2564e-06	14	626	103
Cancer Basal	peptide metabolic process	0.0421196	4.47804e-08	9.94889e-06	62	626	908
Cancer Basal	late endosome to vacuole transport	0.00928793	1.05201e-07	2.12828e-05	6	626	26
Cancer Basal	positive regulation of telomere maintenance	0.0134529	1.07477e-07	2.12828e-05	9	626	52
Cancer Basal	regulation of mRNA stability	0.0234987	1.01255e-07	2.12828e-05	18	626	158
Cancer Basal	viral budding	0.00928793	1.05201e-07	2.12828e-05	6	626	26
Cancer Basal	late endosome to lysosome transport	0.0078125	1.19294e-07	2.31203e-05	5	626	19
