# Supplementary material for: Accurate Transcription Factor Activity Inference to Decipher Cell Identity from Single‐Cell Transcriptomic Data with MetaTF
Source: Adv Sci (Weinh). 2025 May 21;12(23):e10745. doi: 10.1002/advs.202410745 (PMC12199337; doi:10.1002/advs.202410745)
Supplement: Supplementary file 14 — Supplemental Table 13 [file ADVS-12-e10745-s012.xlsx]

## Sheet: Sheet1
Table S13
Specific activated TFs in Cancer Her2 epithelial cells across three BRCA clinical subtype.
BRCA clinical subtype	gene	padjust	percent	css
ER+	TRPS1	0	0.710366	0.330391
ER+	SGSM2	0	0.128049	0.30613
ER+	GATA3	0	0.759146	0.305785
ER+	ZMAT1	0	0.185976	0.30353
ER+	SOX13	0	0.137195	0.302635
ER+	IRX2	0	0.417683	0.302193
ER+	PBX1	0	0.685976	0.301254
ER+	ESR1	0	0.32622	0.300559
HER2+	ELF5	0	0.185381	0.469842
HER2+	ZNF146	0	0.511653	0.463217
HER2+	NFIX	0	0.585805	0.448374
HER2+	ZNF493	0	0.286017	0.448093
HER2+	ZNF581	0	0.378178	0.447511
HER2+	ATF7	0	0.360169	0.447333
HER2+	KIN	0	0.471398	0.447024
HER2+	ZNF26	0	0.153602	0.446225
HER2+	ZNF197	0	0.125	0.444484
HER2+	ZNF765	0	0.169492	0.443992
HER2+	GLI4	0	0.266949	0.443739
HER2+	PA2G4	0	0.708686	0.443065
HER2+	ZNF567	0	0.289195	0.442767
HER2+	ZNF268	0	0.185381	0.442308
HER2+	TRPS1	0	0.490466	0.442271
HER2+	HOXC9	0	0.144068	0.442263
HER2+	ZNF28	0	0.190678	0.442197
HER2+	ZNF544	0	0.401483	0.441897
HER2+	ZIC1	0	0.288136	0.441805
HER2+	HMGA1	0	0.873941	0.441429
HER2+	ZNF700	0	0.100636	0.440964
HER2+	MSX2	0	0.383475	0.440877
TNBC	BATF	0	0.437468	0.66441
TNBC	LIN28B	0	0.469377	0.661994
TNBC	AR	0	0.755533	0.638815
TNBC	SOX11	0	0.338652	0.636223
TNBC	SOX4	0	0.78281	0.633657
TNBC	ZNF346	0	0.10911	0.630112
TNBC	CBX2	0	0.177046	0.6296
TNBC	SMAD1	0	0.323212	0.629512
TNBC	THAP8	0	0.188883	0.629501
TNBC	IRX6	0	0.10139	0.627936
TNBC	ISL2	0	0.25579	0.627087
TNBC	NFIC	0	0.853834	0.626561
TNBC	TFAP2B	0	0.793103	0.62647
TNBC	ZNF487	0	0.199691	0.626104
TNBC	HES6	0	0.459084	0.62469
TNBC	CENPB	0	0.265569	0.624171
TNBC	ZBTB7C	0	0.307771	0.624065
TNBC	RUNX3	0	0.10808	0.623998
TNBC	HMG20B	0	0.804941	0.623238
TNBC	ZFP57	0	0.153886	0.622803
TNBC	HOMEZ	0	0.227483	0.622426
TNBC	KLF5	0	0.242923	0.622133
TNBC	IRX3	0	0.724138	0.622037
TNBC	TBX3	0	0.14668	0.621664
