# Supplementary material for: Accurate Transcription Factor Activity Inference to Decipher Cell Identity from Single‐Cell Transcriptomic Data with MetaTF
Source: Adv Sci (Weinh). 2025 May 21;12(23):e10745. doi: 10.1002/advs.202410745 (PMC12199337; doi:10.1002/advs.202410745)
Supplement: Supplementary file 15 — Supplemental Table 14 [file ADVS-12-e10745-s001.xlsx]

## Sheet: Sheet1
Table S14
GO pathway enrichment result for activated TFs and their targerts in Cancer Her2 epithelial cells across three BRCA clinical subtype.
cell type	BRCA clinical subtype	pathway	similarity	pval	padj	pathway_len	intersect
Cancer Her2	ER+	Glutamate Catabolic Process	0.0204082	4.97e-22	1.51e-18	8	12
Cancer Her2	ER+	Regulation Of Gene Silencing By Rna	0.0298507	6.15e-15	5.1e-12	46	16
Cancer Her2	ER+	Negative Regulation Of Glycolytic Process	0.0194175	8.67e-14	6.07e-11	13	17
Cancer Her2	ER+	Tricarboxylic Acid Metabolic Process	0.0192308	7.64e-13	4.35e-10	14	13
Cancer Her2	ER+	Regulation Of Morphogenesis Of An Epithelium	0.0261438	1.95e-10	7.72e-08	65	22
Cancer Her2	ER+	DNA Damage Response, Signal Transduction By P53 Class Mediator	0.025	2.23e-09	2.67e-07	72	26
Cancer Her2	ER+	putrescine metabolic process	0.0204082	4.96886e-22	1.51437e-18	8	5
Cancer Her2	ER+	chemokine (C-X-C motif) ligand 2 production	0.0280374	6.64999e-22	1.51437e-18	18	8
Cancer Her2	ER+	regulation of chemokine (C-X-C motif) ligand 2 production	0.0280374	6.64999e-22	1.51437e-18	18	7
Cancer Her2	ER+	regulation of RNA polymerase II transcription preinitiation complex assembly	0.020202	1.18282e-19	2.15487e-16	9	3
Cancer Her2	ER+	miRNA transcription	0.0340136	1.2023e-17	1.82529e-14	60	21
Cancer Her2	ER+	regulation of miRNA-mediated gene silencing	0.0307692	2.09358e-16	2.72435e-13	42	15
Cancer Her2	ER+	regulation of post-transcriptional gene silencing	0.030303	1.22584e-15	1.24068e-12	44	16
Cancer Her2	ER+	regulation of post-transcriptional gene silencing by RNA	0.030303	1.22584e-15	1.24068e-12	44	17
Cancer Her2	ER+	cellular biogenic amine biosynthetic process	0.0234375	3.8963e-10	1.18988e-07	39	13
Cancer Her2	ER+	CD4-positive, alpha-beta T cell differentiation involved in immune response	0.0258065	4.1181e-10	1.18988e-07	67	23
Cancer Her2	ER+	morphogenesis of an endothelium	0.0185185	4.18004e-10	1.18988e-07	18	6
Cancer Her2	ER+	polyamine metabolic process	0.0185185	4.18004e-10	1.18988e-07	18	8
Cancer Her2	ER+	DNA damage response, signal transduction by p53 class mediator resulting in cell cycle arrest	0.0185185	4.18004e-10	1.18988e-07	18	8
Cancer Her2	ER+	osteoclast development	0.0185185	4.18004e-10	1.18988e-07	18	6
Cancer Her2	ER+	dicarboxylic acid catabolic process	0.0185185	4.18004e-10	1.18988e-07	18	7
Cancer Her2	ER+	negative regulation of miRNA-mediated gene silencing	0.0185185	4.18004e-10	1.18988e-07	18	6
Cancer Her2	ER+	endothelial tube morphogenesis	0.0185185	4.18004e-10	1.18988e-07	18	8
Cancer Her2	ER+	alpha-beta T cell activation involved in immune response	0.025641	5.88721e-10	1.53219e-07	68	23
Cancer Her2	ER+	alpha-beta T cell differentiation involved in immune response	0.025641	5.88721e-10	1.53219e-07	68	24
Cancer Her2	ER+	response to estrogen	0.025641	5.88721e-10	1.53219e-07	68	24
Cancer Her2	ER+	amine biosynthetic process	0.0232558	6.97536e-10	1.76496e-07	40	15
Cancer Her2	ER+	positive regulation of interleukin-10 production	0.0230769	1.21391e-09	2.30513e-07	41	14
Cancer Her2	ER+	negative regulation of post-transcriptional gene silencing	0.0183486	1.33933e-09	2.30513e-07	19	8
Cancer Her2	ER+	mammary gland alveolus development	0.0183486	1.33933e-09	2.30513e-07	19	8
Cancer Her2	ER+	negative regulation of gene silencing by RNA	0.0183486	1.33933e-09	2.30513e-07	19	7
Cancer Her2	ER+	mammary gland lobule development	0.0183486	1.33933e-09	2.30513e-07	19	6
Cancer Her2	ER+	nephron tubule formation	0.0183486	1.33933e-09	2.30513e-07	19	8
Cancer Her2	ER+	negative regulation of post-transcriptional gene silencing by RNA	0.0183486	1.33933e-09	2.30513e-07	19	7
Cancer Her2	ER+	immune complex clearance	0.0104167	1.87265e-09	2.30513e-07	5	2
Cancer Her2	ER+	citrate metabolic process	0.0104167	1.87265e-09	2.30513e-07	5	1
Cancer Her2	ER+	glutamate biosynthetic process	0.0104167	1.87265e-09	2.30513e-07	5	2
Cancer Her2	ER+	putrescine biosynthetic process	0.0104167	1.87265e-09	2.30513e-07	5	2
Cancer Her2	ER+	negative regulation of serotonin secretion	0.0104167	1.87265e-09	2.30513e-07	5	3
Cancer Her2	ER+	antifungal humoral response	0.0104167	1.87265e-09	2.30513e-07	5	1
Cancer Her2	ER+	spinal cord oligodendrocyte cell differentiation	0.0104167	1.87265e-09	2.30513e-07	5	2
Cancer Her2	ER+	central nervous system myelin maintenance	0.0104167	1.87265e-09	2.30513e-07	5	3
Cancer Her2	ER+	positive regulation of toll-like receptor 9 signaling pathway	0.0104167	1.87265e-09	2.30513e-07	5	3
Cancer Her2	ER+	late endosome to Golgi transport	0.0104167	1.87265e-09	2.30513e-07	5	2
Cancer Her2	ER+	positive regulation of Golgi to plasma membrane protein transport	0.0104167	1.87265e-09	2.30513e-07	5	4
Cancer Her2	ER+	positive regulation of DNA ligation	0.0104167	1.87265e-09	2.30513e-07	5	2
Cancer Her2	ER+	regulation of cardiac muscle tissue development	0.0104167	1.87265e-09	2.30513e-07	5	4
Cancer Her2	ER+	lobar bronchus epithelium development	0.0104167	1.87265e-09	2.30513e-07	5	2
Cancer Her2	ER+	negative regulation of transcription initiation from RNA polymerase II promoter	0.0104167	1.87265e-09	2.30513e-07	5	2
Cancer Her2	ER+	regulation of branching involved in prostate gland morphogenesis	0.0104167	1.87265e-09	2.30513e-07	5	2
Cancer Her2	ER+	negative regulation of epithelial cell proliferation involved in prostate gland development	0.0104167	1.87265e-09	2.30513e-07	5	3
Cancer Her2	ER+	embryonic heart tube left/right pattern formation	0.0104167	1.87265e-09	2.30513e-07	5	3
Cancer Her2	ER+	regulation of mesonephros development	0.0104167	1.87265e-09	2.30513e-07	5	4
Cancer Her2	ER+	proximal/distal pattern formation involved in nephron development	0.0104167	1.87265e-09	2.30513e-07	5	2
Cancer Her2	ER+	specification of nephron tubule identity	0.0104167	1.87265e-09	2.30513e-07	5	2
Cancer Her2	ER+	nephric duct formation	0.0104167	1.87265e-09	2.30513e-07	5	2
Cancer Her2	ER+	positive regulation of inclusion body assembly	0.0104167	1.87265e-09	2.30513e-07	5	3
Cancer Her2	ER+	regulation of polyamine transmembrane transport	0.0104167	1.87265e-09	2.30513e-07	5	3
Cancer Her2	ER+	response to arsenite ion	0.0104167	1.87265e-09	2.30513e-07	5	1
Cancer Her2	ER+	cellular response to arsenite ion	0.0104167	1.87265e-09	2.30513e-07	5	2
Cancer Her2	ER+	cellular response to sodium arsenite	0.0104167	1.87265e-09	2.30513e-07	5	3
Cancer Her2	ER+	positive regulation of endothelial cell-matrix adhesion via fibronectin	0.0104167	1.87265e-09	2.30513e-07	5	1
Cancer Her2	HER2+	Protein Localization To Nuclear Body	0.0104167	1.02e-16	2.15e-13	12	12
Cancer Her2	HER2+	Chaperone-Mediated Protein Folding	0.0245283	1.18e-16	2.15e-13	70	14
Cancer Her2	HER2+	Protein Localization To Nucleoplasm	0.0103734	3.07e-14	4.66e-11	14	11
Cancer Her2	HER2+	Regulation Of Establishment Of Protein Localization To Telomere	0.00833333	7.37e-12	6.71e-09	11	10
Cancer Her2	HER2+	Establishment Of Protein Localization To Telomere	0.0103093	1.29e-11	1.07e-08	17	9
Cancer Her2	HER2+	Regulation Of Establishment Of Protein Localization To Chromosome	0.00831601	7.53e-11	3.9e-08	12	11
Cancer Her2	HER2+	positive regulation of protein localization to chromosome, telomeric region	0.00831601	7.52885e-11	3.90023e-08	12	4
Cancer Her2	HER2+	ATF6-mediated unfolded protein response	0.00628931	7.70713e-11	3.90023e-08	7	3
Cancer Her2	HER2+	protein localization to cytoplasmic stress granule	0.00628931	7.70713e-11	3.90023e-08	7	5
Cancer Her2	HER2+	RNA splicing	0.0375854	1.29273e-10	6.19764e-08	438	147
Cancer Her2	HER2+	cellular response to topologically incorrect protein	0.0243056	4.19275e-10	1.90959e-07	117	39
Cancer Her2	HER2+	ATP synthesis coupled electron transport	0.0216998	7.042e-10	2.91571e-07	92	31
Cancer Her2	HER2+	mitochondrial ATP synthesis coupled electron transport	0.0216998	7.042e-10	2.91571e-07	92	33
Cancer Her2	HER2+	protein folding	0.0300752	7.542e-10	2.98696e-07	212	70
Cancer Her2	HER2+	'de novo' post-translational protein folding	0.0139165	1.18951e-09	4.51467e-07	37	12
Cancer Her2	HER2+	macromolecule depalmitoylation	0.00828157	2.9158e-09	1.02154e-06	14	5
Cancer Her2	HER2+	regulation of protein localization to chromosome, telomeric region	0.00828157	2.9158e-09	1.02154e-06	14	6
Cancer Her2	HER2+	aerobic electron transport chain	0.0201465	3.4351e-09	1.1589e-06	84	28
Cancer Her2	HER2+	integrated stress response signaling	0.0102041	7.94941e-09	2.58611e-06	22	8
Cancer Her2	HER2+	positive regulation of telomerase RNA localization to Cajal body	0.00826446	1.26128e-08	3.96173e-06	15	7
Cancer Her2	HER2+	positive regulation of mRNA processing	0.012024	2.34097e-08	6.87866e-06	32	11
Cancer Her2	HER2+	chaperone cofactor-dependent protein refolding	0.012024	2.34097e-08	6.87866e-06	32	13
Cancer Her2	HER2+	mRNA processing	0.0351064	3.37758e-08	9.6145e-06	500	167
Cancer Her2	HER2+	lipoprotein catabolic process	0.00824742	4.54777e-08	1.25532e-05	16	5
Cancer Her2	HER2+	positive regulation of transcription from RNA polymerase II promoter in response to stress	0.0101626	4.90871e-08	1.27753e-05	24	10
Cancer Her2	HER2+	protein refolding	0.0101626	4.90871e-08	1.27753e-05	24	8
Cancer Her2	HER2+	oxidative phosphorylation	0.0234114	6.39609e-08	1.61839e-05	139	49
Cancer Her2	HER2+	thioester biosynthetic process	0.0136986	1.08875e-07	2.55456e-05	45	17
Cancer Her2	HER2+	acyl-CoA biosynthetic process	0.0136986	1.08875e-07	2.55456e-05	45	15
Cancer Her2	HER2+	fatty-acyl-CoA biosynthetic process	0.010142	1.09373e-07	2.55456e-05	25	10
Cancer Her2	HER2+	positive regulation of mRNA 3'-end processing	0.00625	1.27095e-07	2.82368e-05	10	3
Cancer Her2	HER2+	alpha-linolenic acid metabolic process	0.00625	1.27095e-07	2.82368e-05	10	5
Cancer Her2	HER2+	response to topologically incorrect protein	0.0242718	1.46237e-07	3.17161e-05	160	55
Cancer Her2	HER2+	cellular response to unfolded protein	0.0196429	1.71899e-07	3.64145e-05	98	35
Cancer Her2	HER2+	respiratory electron transport chain	0.0209059	1.77193e-07	3.6683e-05	113	37
Cancer Her2	HER2+	establishment of protein localization to chromosome	0.0101215	2.29147e-07	4.63844e-05	26	10
Cancer Her2	HER2+	citrate metabolic process	0.00420168	3.47525e-07	5.5537e-05	5	3
Cancer Her2	HER2+	asparagine metabolic process	0.00420168	3.47525e-07	5.5537e-05	5	2
Cancer Her2	HER2+	positive regulation of toll-like receptor 9 signaling pathway	0.00420168	3.47525e-07	5.5537e-05	5	1
Cancer Her2	HER2+	positive regulation of transcription from RNA polymerase II promoter in response to oxidative stress	0.00420168	3.47525e-07	5.5537e-05	5	3
Cancer Her2	HER2+	positive regulation of RNA export from nucleus	0.00420168	3.47525e-07	5.5537e-05	5	4
Cancer Her2	HER2+	common bile duct development	0.00420168	3.47525e-07	5.5537e-05	5	1
Cancer Her2	HER2+	cellular sphingolipid homeostasis	0.00420168	3.47525e-07	5.5537e-05	5	4
Cancer Her2	HER2+	cellular response to oxygen-glucose deprivation	0.00420168	3.47525e-07	5.5537e-05	5	2
Cancer Her2	HER2+	scaRNA localization to Cajal body	0.00420168	3.47525e-07	5.5537e-05	5	4
Cancer Her2	HER2+	response to arsenite ion	0.00420168	3.47525e-07	5.5537e-05	5	3
Cancer Her2	HER2+	cellular response to arsenite ion	0.00420168	3.47525e-07	5.5537e-05	5	1
Cancer Her2	HER2+	regulation of phosphatidylcholine biosynthetic process	0.00420168	3.47525e-07	5.5537e-05	5	2
Cancer Her2	HER2+	regulation of telomerase RNA localization to Cajal body	0.00821355	3.86444e-07	6.0642e-05	18	6
Cancer Her2	HER2+	positive regulation of neuron death	0.0181818	3.92785e-07	6.0642e-05	87	29
Cancer Her2	HER2+	mRNA metabolic process	0.0353448	5.19037e-07	7.87984e-05	728	243
Cancer Her2	HER2+	negative regulation of hematopoietic progenitor cell differentiation	0.00623701	6.1607e-07	9.19965e-05	11	5
Cancer Her2	HER2+	translational initiation	0.020654	7.16332e-07	0.000105243	120	40
Cancer Her2	HER2+	nuclear-transcribed mRNA catabolic process	0.0206186	8.62523e-07	0.00012471	121	40
Cancer Her2	HER2+	negative regulation of translational initiation	0.00819672	9.52253e-07	0.00012756	19	7
Cancer Her2	HER2+	RNA localization to Cajal body	0.00819672	9.52253e-07	0.00012756	19	7
Cancer Her2	HER2+	telomerase RNA localization to Cajal body	0.00819672	9.52253e-07	0.00012756	19	8
Cancer Her2	HER2+	telomerase RNA localization	0.00819672	9.52253e-07	0.00012756	19	8
Cancer Her2	HER2+	RNA localization to nucleus	0.00819672	9.52253e-07	0.00012756	19	8
Cancer Her2	HER2+	protein localization to chromosome, telomeric region	0.0100402	2.69647e-06	0.000350887	30	12
Cancer Her2	HER2+	protein K11-linked ubiquitination	0.0100402	2.69647e-06	0.000350887	30	10
Cancer Her2	HER2+	regulation of translational initiation	0.0165138	3.00645e-06	0.000385715	81	28
Cancer Her2	HER2+	amide biosynthetic process	0.034642	3.9006e-06	0.00049348	871	293
Cancer Her2	TNBC	Regulation Of Calcium Ion Export Across Plasma Membrane	0.00692042	1.74e-11	1.88e-08	5	9
Cancer Her2	TNBC	Noradrenergic Neuron Differentiation	0.0102041	2.27e-11	1.88e-08	11	11
Cancer Her2	TNBC	Positive Regulation Of Intracellular Steroid Hormone Receptor Signaling Pathway	0.0101695	1.95e-10	1.48e-07	12	16
Cancer Her2	TNBC	Regulation Of Mirna Transcription	0.0207101	4.23e-10	2.76e-07	59	12
Cancer Her2	TNBC	Protein Transport Within Lipid Bilayer	0.00689655	1.15e-09	3.8e-07	6	10
Cancer Her2	TNBC	Pre-miRNA Processing	0.010101	5.79e-09	1.7e-06	14	8
Cancer Her2	TNBC	response to human chorionic gonadotropin	0.00689655	1.15162e-09	3.80269e-07	6	4
Cancer Her2	TNBC	negative regulation of B cell differentiation	0.00689655	1.15162e-09	3.80269e-07	6	3
Cancer Her2	TNBC	response to hydrostatic pressure	0.00689655	1.15162e-09	3.80269e-07	6	3
Cancer Her2	TNBC	negative regulation of histone H4 acetylation	0.00689655	1.15162e-09	3.80269e-07	6	3
Cancer Her2	TNBC	regulation of histone H4-K16 acetylation	0.00689655	1.15162e-09	3.80269e-07	6	3
Cancer Her2	TNBC	SMAD protein complex assembly	0.0101351	1.21065e-09	3.80269e-07	13	5
Cancer Her2	TNBC	primary miRNA processing	0.0101351	1.21065e-09	3.80269e-07	13	6
Cancer Her2	TNBC	positive regulation of astrocyte differentiation	0.0101351	1.21065e-09	3.80269e-07	13	7
Cancer Her2	TNBC	negative regulation of glial cell proliferation	0.0101351	1.21065e-09	3.80269e-07	13	4
Cancer Her2	TNBC	eyelid development in camera-type eye	0.0101351	1.21065e-09	3.80269e-07	13	7
Cancer Her2	TNBC	skeletal muscle cell differentiation	0.0203488	4.91277e-09	1.49168e-06	65	22
Cancer Her2	TNBC	response to muscle stretch	0.0130719	6.39927e-09	1.82159e-06	24	10
Cancer Her2	TNBC	production of miRNAs involved in gene silencing by miRNA	0.0180723	1.52453e-08	4.20817e-06	52	17
Cancer Her2	TNBC	response to growth hormone	0.015674	1.97297e-08	5.28581e-06	38	13
Cancer Her2	TNBC	locomotor rhythm	0.0100671	2.25512e-08	5.29696e-06	15	5
Cancer Her2	TNBC	optic cup morphogenesis involved in camera-type eye development	0.00687285	2.32603e-08	5.29696e-06	7	4
Cancer Her2	TNBC	DNA dealkylation involved in DNA repair	0.00687285	2.32603e-08	5.29696e-06	7	4
Cancer Her2	TNBC	glyoxylate metabolic process	0.00687285	2.32603e-08	5.29696e-06	7	5
Cancer Her2	TNBC	cellular response to water stimulus	0.00687285	2.32603e-08	5.29696e-06	7	4
Cancer Her2	TNBC	positive regulation of epithelial cell differentiation involved in kidney development	0.00687285	2.32603e-08	5.29696e-06	7	3
Cancer Her2	TNBC	regulation of mitochondrial membrane potential	0.02	3.75469e-08	8.34183e-06	71	25
Cancer Her2	TNBC	response to gamma radiation	0.0178571	7.38062e-08	1.56349e-05	56	20
Cancer Her2	TNBC	primary sncRNA processing	0.0178571	7.38062e-08	1.56349e-05	56	18
Cancer Her2	TNBC	positive regulation of DNA binding	0.0178042	1.0574e-07	2.18907e-05	57	20
Cancer Her2	TNBC	positive regulation of cell death	0.0300926	1.08751e-07	2.20137e-05	604	203
Cancer Her2	TNBC	positive regulation of glial cell differentiation	0.0154799	1.45306e-07	2.87738e-05	42	16
Cancer Her2	TNBC	urogenital system development	0.0290323	1.50841e-07	2.92343e-05	352	117
Cancer Her2	TNBC	negative regulation of transcription by RNA polymerase II	0.0294861	1.57362e-07	2.98628e-05	936	313
Cancer Her2	TNBC	histone H3-K9 trimethylation	0.01	2.12288e-07	3.63351e-05	17	8
Cancer Her2	TNBC	regulation of cysteine-type endopeptidase activity involved in apoptotic signaling pathway	0.01	2.12288e-07	3.63351e-05	17	7
Cancer Her2	TNBC	aspartate metabolic process	0.00684932	2.2338e-07	3.63351e-05	8	4
Cancer Her2	TNBC	regulation of endodeoxyribonuclease activity	0.00684932	2.2338e-07	3.63351e-05	8	3
Cancer Her2	TNBC	mammary gland involution	0.00684932	2.2338e-07	3.63351e-05	8	4
Cancer Her2	TNBC	receptor-mediated endocytosis involved in cholesterol transport	0.00684932	2.2338e-07	3.63351e-05	8	2
Cancer Her2	TNBC	positive regulation of cell proliferation involved in kidney development	0.00684932	2.2338e-07	3.63351e-05	8	4
Cancer Her2	TNBC	protein localization to membrane raft	0.00684932	2.2338e-07	3.63351e-05	8	5
Cancer Her2	TNBC	glial cell proliferation	0.0153846	3.44163e-07	5.49708e-05	44	16
Cancer Her2	TNBC	kidney development	0.0279232	3.50017e-07	5.49708e-05	303	102
Cancer Her2	TNBC	regulation of DNA binding	0.0226131	3.72698e-07	5.75408e-05	121	42
