# Supplementary material for: Accurate Transcription Factor Activity Inference to Decipher Cell Identity from Single‐Cell Transcriptomic Data with MetaTF
Source: Adv Sci (Weinh). 2025 May 21;12(23):e10745. doi: 10.1002/advs.202410745 (PMC12199337; doi:10.1002/advs.202410745)
Supplement: Supplementary file 16 — Supplemental Table 15 [file ADVS-12-e10745-s017.xlsx]

## Sheet: Sheet1
Table S15
GSVA analysis result for the regulons significantly show high activity in one clinical subtype comparing to other subtypes. These regulon were derived from metaTF analysis for BRCA epithelial cells.
regulons	logFC	AveExpr	t	P.Value	adj.P.Val	B	high activity clinical subtype(PAM50)
FOSL2	0.101651	-0.0410133	4.41266	1.11e-05	1.85e-05	2.18602	LumA
GLI3	0.0763558	-0.0379999	3.46222	5.5417e-06	8.08063e-06	-1.49954	LumA
RXRA	0.0731562	-0.0684826	3.38055	7.4614e-06	1.07966e-05	-1.7756	LumA
ETS2	0.0613155	-0.050289	3.00429	2.71597e-05	3.7536e-05	-2.96384	LumA
SP6	0.0477957	-0.0421181	2.41669	0.000158076	0.000202802	-4.54295	LumA
JUN	0.0457757	-0.0318506	2.5177	0.000119388	0.000154516	-4.29558	LumA
JUNB	0.0418256	-0.0338726	2.09682	0.000362139	0.000449474	-5.26	LumA
ZNF107	0.0343822	-0.031019	1.52873	0.00126589	0.00147226	-6.28441	LumA
NFIA	0.0283801	-0.0234097	1.28618	0.00198623	0.00225152	-6.62438	LumA
NCOA1	0.0258264	0.00374341	0.85181	0.00394486	0.00428114	-7.08711	LumA
KLF2	0.0224165	-0.0353744	0.812509	0.00416657	0.00450698	-7.11971	LumA
RUNX1	0.00903774	-0.0362183	0.333289	0.00738973	0.00761401	-7.39348	LumA
JUND	0.00641208	-0.0263141	0.284548	0.00776039	0.00795876	-7.4085	LumA
STAT3	0.00631174	-0.0373561	0.330242	0.00741273	0.00763177	-7.39449	LumA
FOS	0.00612641	-0.0400781	0.344373	0.00730625	0.00753386	-7.38973	LumA
OSR2	0.278313	-0.0368159	10.8219	3.92e-26	9.45e-25	48.4563	LumB
HEY1	0.231818	-0.0556743	10.5025	9.1e-25	1.67e-23	45.3558	LumB
KLF7	0.221575	-0.0332554	7.10836	1.99e-12	8.64e-12	17.4425	LumB
NR3C1	0.205964	-0.0423325	6.70947	2.97e-11	1.16e-10	14.8028	LumB
RBPJ	0.194563	-0.0321294	6.55421	8.21e-11	3.05e-10	13.8136	LumB
ZNF92	0.186531	-0.0403172	8.65586	1.51e-17	1.05e-16	28.9899	LumB
ZFHX3	0.184673	-0.0322678	6.18731	8.32e-10	2.9e-09	11.562	LumB
TBX1	0.179952	-0.0456728	8.81646	3.97e-18	2.91e-17	30.3042	LumB
PCGF2	0.166265	-0.0205831	9.16409	2.04e-19	1.69e-18	33.2215	LumB
TBX3	0.159173	-0.0585664	8.13747	9.81e-16	5.6e-15	24.8943	LumB
ZNF618	0.153929	-0.0592496	6.51543	1.06e-10	3.86e-10	13.5699	LumB
TCF7	0.153446	-0.0432282	5.57378	3.06e-08	9.21e-08	8.07023	LumB
ZNF516	0.152635	-0.0580095	6.27342	4.89e-10	1.74e-09	12.0796	LumB
NFE2L1	0.134569	-0.0318867	4.40196	1.17e-05	2.59e-05	2.37046	LumB
MYB	0.131651	-0.0303554	5.2002	2.33e-07	6.38e-07	6.11372	LumB
MAX	0.118486	-0.056473	4.45887	8.99e-06	2.03e-05	2.61741	LumB
SIX1	0.10948	-0.0417529	6.06314	1.77e-09	6.01e-09	10.8276	LumB
ADNP	0.101892	-0.0525297	5.15269	2.99e-07	8e-07	5.87425	LumB
ZNF24	0.0828384	-0.0560244	3.0989	0.00198651	0.00327898	-2.43666	LumB
EGR1	0.0817688	-0.0366381	3.79294	0.000156119	0.000297841	-0.0794298	LumB
SP100	0.0796809	-0.0455654	2.97753	0.00296284	0.00476067	-2.80095	LumB
ARID3A	0.0733996	-0.0425623	2.50948	0.0122189	0.0180355	-4.07114	LumB
NR2F6	0.0690409	-0.0520113	2.71316	0.00675768	0.0102488	-3.54469	LumB
DLX3	0.0648894	-0.0295721	3.67676	0.000246422	0.000462129	-0.50644	LumB
TFDP2	0.418954	-0.0253351	17.0249	1.62644e-58	1.65647e-56	122.275	Basal
FOXJ2	0.402046	-0.0323891	14.2861	6.03823e-43	1.53743e-41	86.6658	Basal
ZFP90	0.344905	-0.0366475	12.749	4.73165e-35	7.03899e-34	68.633	Basal
ESRRA	0.301729	-0.0434062	12.0841	7.59649e-32	8.74587e-31	61.3169	Basal
MNT	0.260006	-0.0356776	8.97968	9.96972e-19	3.5967e-18	31.45	Basal
NFIX	0.247122	-0.0391971	10.9265	1.37893e-26	9.71119e-26	49.3264	Basal
NFIB	0.22783	-0.0518553	7.23818	7.99561e-13	1.81893e-12	18.0841	Basal
SOX6	0.218031	-0.0549942	7.33798	3.93164e-13	9.11644e-13	18.7797	Basal
SOX15	0.212786	-0.0564554	10.7944	5.16081e-26	3.46848e-25	48.0207	Basal
CEBPG	0.195027	-0.0449537	7.26211	6.74942e-13	1.54606e-12	18.2501	Basal
NFAT5	0.186674	-0.0124575	7.67506	3.35683e-14	8.40158e-14	21.1934	Basal
TFAP4	0.185758	-0.0301283	6.81827	1.44188e-11	3.03505e-11	15.2534	Basal
MGA	0.179044	-0.00972145	6.57886	7.00123e-11	1.40662e-10	13.7098	Basal
KLF13	0.172349	-0.0344004	5.90803	4.47854e-09	8.25847e-09	9.65967	Basal
SMAD1	0.170192	-0.0580647	5.20345	2.2908e-07	3.82474e-07	5.84995	Basal
ETV6	0.167513	-0.0398654	7.53925	9.15277e-14	2.21541e-13	20.2091	Basal
SOX10	0.157109	-0.0152568	5.45798	5.82161e-08	1.0102e-07	7.17318	Basal
ZIC1	0.153306	-0.0282774	8.31707	2.37044e-16	6.88258e-16	26.0615	Basal
STAT5A	0.144998	-0.0545214	5.01798	5.99073e-07	9.75613e-07	4.92384	Basal
AEBP2	0.140792	-0.0144869	4.66807	3.37445e-06	5.36346e-06	3.26462	Basal
CDC5L	0.140364	-0.00829928	4.50369	7.31419e-06	1.12999e-05	2.52509	Basal
BHLHE41	0.132711	-0.0679045	6.47451	1.37232e-10	2.70379e-10	13.053	Basal
TERF1	0.11883	-0.0332488	4.63986	3.86017e-06	6.08437e-06	3.13592	Basal
HMGN3	0.10849	-0.0417198	4.52957	6.48585e-06	1.00671e-05	2.63986	Basal
ETV5	0.0871006	-0.058209	4.33315	1.58997e-05	2.38675e-05	1.78501	Basal
SATB1	0.0862737	-0.0410582	4.96326	7.90815e-07	1.28157e-06	4.65675	Basal
TERF2	0.0756695	-0.0319722	3.06038	0.00225853	0.00298731	-2.85684	Basal
MTF1	0.0682033	-0.0171718	2.78024	0.00551492	0.00711672	-3.66756	Basal
