# Supplementary material for: Accurate Transcription Factor Activity Inference to Decipher Cell Identity from Single‐Cell Transcriptomic Data with MetaTF
Source: Adv Sci (Weinh). 2025 May 21;12(23):e10745. doi: 10.1002/advs.202410745 (PMC12199337; doi:10.1002/advs.202410745)
Supplement: Supplementary file 17 — Supplemental Table 16 [file ADVS-12-e10745-s018.xlsx]

## Sheet: Sheet1
Table S16
The sequences of siRNAs in the human triple-negative breast cancer cell lines BT549 and Hs578T experiment.
siRNA targeting gene name	siRNA sequence (5’-3’)
si-NC-homo	UUGUCCGAACGUGUCACGUTT ACGUGACACGUUCGGAGAATT
si-TFDP2-homo-1248(#1)	CCCUGUUCGUUCAAUGAUGAATT
	UUCAUCAUUGAACGAACAGGGTT
si-TFDP2-homo-963(#2)	GAGGAUCUGAAACUUGCGAAATT
	UUUCGCAAGUUUCAGAUCCUCTT
si-FOXJ2-homo-1411(#1)	CCGCUGGAUCUGUGAUAACUUTT
	AAGUUAUCACAGAUCCAGCGGTT
si-FOXJ2-homo-2446(#2)	GUCACAAUUCUCAGAACUGAUTT
	AUCAGUUCUGAGAAUUGUGACTT
si-ZFP90-homo-1995(#1)	CCAACCUGCAUGAUCAUCAGATT
	UCUGAUGAUCAUGCAGGUUGGTT
si-ZFP90-homo-1201(#2)	GCGAAUUCACACUGGAGAGAATT
	UUCUCUCCAGUGUGAAUUCGCTT
si-ESRRA-homo-281(#1)	GCCCUGACAGUCCAAAGGGUUTT
	AACCCUUUGGACUGUCAGGGCTT
si-ESRRA-homo-1193(#2)	GAGAGGAGUAUGUUCUACUAATT
	UUAGUAGAACAUACUCCUCUCTT
si-MNT-homo-1959(#1)	CCCGGCUACUGUCAUGGCAAATT
	UUUGCCAUGACAGUAGCCGGGTT
si-MNT-homo-952(#2)	GCACCAGCUGAAGAAGUCAAATT
	UUUGACUUCUUCAGCUGGUGCTT
si-NFIX-homo-1228(#1)	CCUGUUGAUGACGUGUUCUAUTT
	AUAGAACACGUCAUCAACAGGTT
si-NFIX-homo-857(#2)	CACAUCACAUUGGAGUCACAATT
	UUGUGACUCCAAUGUGAUGUGTT
si-NFIB-homo-1273(#1)	CCAACCAUACUAUCAUGACAUTT
	AUGUCAUGAUAGUAUGGUUGGTT
si-NFIB-homo-839(#2)	CCGUGCUGUGUCUUAUCCAAUTT
	AUUGGAUAAGACACAGCACGGTT
si-SOX6-homo-378(#1)	CCAACACUUGUCAGUACCAUUTT
	AAUGGUACUGACAAGUGUUGGTT
si-SOX6-homo-1982(#2)	GCCACACAUUAAGCGACCAAUTT
	AUUGGUCGCUUAAUGUGUGGCTT
si-SOX15-homo-890(#1)	AGCAGAGGCUUUGGGUACAGATT
	UCUGUACCCAAAGCCUCUGCUTT
si-SOX15-homo-670(#2)	CGCGCAGUGGAAGCUGCUGGATT
	UCCAGCAGCUUCCACUGCGCGTT
si-CEBPG-homo-481(#1)	GCAACGCCGAGAGAGGAACAATT
	UUGUUCCUCUCUCGGCGUUGCTT
si-CEBPG-homo-641(#2)	GAUUUGUUUCUUGAGCAUGCATT
	UGCAUGCUCAAGAAACAAAUCTT
si-NFAT5-homo-2598(#1)	GCAGCAGAUUUCAUCAAAUAUTT
	AUAUUUGAUGAAAUCUGCUGCTT
si-NFAT5-homo-1376(#2)	GCAGAGUAACUGGACGAAAUATT
	UAUUUCGUCCAGUUACUCUGCTT
si-TFAP4-homo-366(#1)	GCCUUGCCAACAUUCCACUAATT
	UUAGUGGAAUGUUGGCAAGGCTT
si-TFAP4-homo-1015(#2)	CCACAUCAAUGUCGUCACCAUTT
	AUGGUGACGACAUUGAUGUGGTT
si-MGA-homo-3996(#1)	CUAGCCCUGAGAACCAUAAUATT
	UAUUAUGGUUCUCAGGGCUAGTT
si-MGA-homo-2753(#2)	CCCACUAAGAGUACCAGUUAUTT
	AUAACUGGUACUCUUAGUGGGTT
si-KLF13-homo-899(#1)	GCGAGAAAGUUUACGGGAAAUTT
	AUUUCCCGUAAACUUUCUCGCTT
si-KLF13-homo-580(#2)	CUAGCGGACCUCAACCAGCAATT
	UUGCUGGUUGAGGUCCGCUAGTT
si-SMAD1-homo-1729(#1)	CACCUCAUAAUCCUAUUUCAUTT
	AUGAAAUAGGAUUAUGAGGUGTT
si-SMAD1-homo-396(#2)	CCAGCUGUGAAGAGACUUCUUTT
	AAGAAGUCUCUUCACAGCUGGTT
