# Supplementary material for: Accurate Transcription Factor Activity Inference to Decipher Cell Identity from Single‐Cell Transcriptomic Data with MetaTF
Source: Adv Sci (Weinh). 2025 May 21;12(23):e10745. doi: 10.1002/advs.202410745 (PMC12199337; doi:10.1002/advs.202410745)
Supplement: Supplementary file 18 — Supplemental Table 17 [file ADVS-12-e10745-s011.xlsx]

## Sheet: CD8_EM_C1_vs_CD8_EM_C2_degs
Table S17
The differentially expressed genes between CD8 TEM C1 and CD8 TEM C2.
genes	p_val	avg_logFC	pct.1	pct.2	p_val_adj	cluster
HSPA1B	1.17154e-192	3.81415	0.958	0.078	4.35146e-188	CD8_EM_C1
HSPH1	1.88854e-152	3.3999	0.83	0.07	7.01462e-148	CD8_EM_C1
DNAJB1	2.08248e-185	3.26454	0.956	0.109	7.73494e-181	CD8_EM_C1
DUSP1	9.97682e-159	3.17907	0.889	0.13	3.70569e-154	CD8_EM_C1
HSP90AA1	1.37653e-170	2.99987	0.914	0.118	5.11286e-166	CD8_EM_C1
DEPRECATED-ENSG00000132002	2.70202e-160	2.91709	0.845	0.051	1.00361e-155	CD8_EM_C1
FOS	2.50916e-156	2.84966	0.874	0.09	9.31977e-152	CD8_EM_C1
HSPA8	1.29511e-165	2.81371	0.92	0.168	4.81044e-161	CD8_EM_C1
DEPRECATED-ENSG00000204389	1.21512e-147	2.78958	0.901	0.156	4.51331e-143	CD8_EM_C1
DNAJA4	7.39273e-91	2.78702	0.656	0.104	2.74588e-86	CD8_EM_C1
JUNB	2.13255e-158	2.74547	0.933	0.193	7.92094e-154	CD8_EM_C1
HSPD1	9.92257e-129	2.69857	0.73	0.047	3.68554e-124	CD8_EM_C1
DNAJA1	7.11936e-136	2.68885	0.732	0.025	2.64434e-131	CD8_EM_C1
EGR1	8.98274e-106	2.66321	0.713	0.087	3.33646e-101	CD8_EM_C1
HSPA1A	3.58992e-154	2.57342	0.885	0.089	1.33341e-149	CD8_EM_C1
FOSB	1.11288e-139	2.55801	0.761	0.031	4.13355e-135	CD8_EM_C1
ZFAND2A	6.17166e-132	2.54312	0.748	0.038	2.29234e-127	CD8_EM_C1
ATF3	5.41151e-96	2.50682	0.591	0.035	2.01e-91	CD8_EM_C1
HSP90AB1	1.11108e-136	2.3452	0.807	0.098	4.12689e-132	CD8_EM_C1
JUN	4.14884e-138	2.34131	0.954	0.394	1.541e-133	CD8_EM_C1
NEU1	1.5149e-111	2.28756	0.656	0.032	5.62679e-107	CD8_EM_C1
NR4A1	1.67096e-109	2.28431	0.709	0.075	6.20643e-105	CD8_EM_C1
NR4A2	1.45542e-104	2.22841	0.629	0.032	5.40588e-100	CD8_EM_C1
DNAJB4	7.30986e-98	2.15074	0.585	0.023	2.7151e-93	CD8_EM_C1
RGS2	1.1106e-107	2.12722	0.627	0.023	4.12511e-103	CD8_EM_C1
CHORDC1	2.71051e-133	2.06228	0.803	0.077	1.00676e-128	CD8_EM_C1
HSPE1	1.50076e-141	2.05431	0.828	0.069	5.57427e-137	CD8_EM_C1
YPEL5	9.56643e-90	2.02853	0.69	0.139	3.55326e-85	CD8_EM_C1
DDX3X	9.98083e-119	1.95439	0.822	0.139	3.70718e-114	CD8_EM_C1
IFNG	5.1655e-90	1.91733	0.591	0.04	1.91862e-85	CD8_EM_C1
INTS6	5.60515e-96	1.89916	0.65	0.061	2.08192e-91	CD8_EM_C1
PPP1R15A	2.96885e-130	1.89578	0.771	0.051	1.10272e-125	CD8_EM_C1
HIST1H3H	1.31549e-60	1.86979	0.386	0.012	4.88613e-56	CD8_EM_C1
JUND	1.40906e-130	1.83538	0.962	0.446	5.23368e-126	CD8_EM_C1
ISG15	2.29986e-88	1.8288	0.66	0.083	8.54236e-84	CD8_EM_C1
EIF4A3	9.06062e-101	1.78698	0.696	0.077	3.36539e-96	CD8_EM_C1
CD52	4.84814e-117	1.78255	0.878	0.196	1.80074e-112	CD8_EM_C1
EIF1	9.62347e-119	1.77353	0.713	0.043	3.57445e-114	CD8_EM_C1
ANXA1	7.07603e-65	1.72396	0.765	0.289	2.62825e-60	CD8_EM_C1
UBB	1.01492e-108	1.70384	0.652	0.032	3.7697e-104	CD8_EM_C1
ASTL	1.25319e-69	1.69841	0.461	0.025	4.65474e-65	CD8_EM_C1
ACTB	7.22135e-119	1.68005	0.948	0.44	2.68222e-114	CD8_EM_C1
SOCS3	1.61924e-90	1.66874	0.591	0.038	6.01433e-86	CD8_EM_C1
CSRNP1	1.04936e-93	1.63998	0.595	0.038	3.89765e-89	CD8_EM_C1
CHD2	2.75497e-112	1.61723	0.92	0.389	1.02328e-107	CD8_EM_C1
BTG2	3.92951e-82	1.61452	0.771	0.239	1.45954e-77	CD8_EM_C1
RHOB	3.43889e-72	1.60432	0.639	0.123	1.27731e-67	CD8_EM_C1
PPP1R15B	1.65878e-92	1.59445	0.74	0.13	6.1612e-88	CD8_EM_C1
CRIP1	9.52285e-102	1.57521	0.839	0.193	3.53707e-97	CD8_EM_C1
LMNA	6.05332e-34	1.56684	0.411	0.103	2.24838e-29	CD8_EM_C1
DEDD2	2.36294e-98	1.56069	0.79	0.155	8.77665e-94	CD8_EM_C1
PNRC1	2.42376e-106	1.54917	0.889	0.303	9.00256e-102	CD8_EM_C1
ZEB2	8.25848e-70	1.53845	0.604	0.101	3.06745e-65	CD8_EM_C1
SLC2A3	4.92808e-92	1.53795	0.761	0.15	1.83044e-87	CD8_EM_C1
NR4A3	1.14268e-63	1.53463	0.436	0.026	4.24427e-59	CD8_EM_C1
MARCKSL1	1.20106e-58	1.52455	0.453	0.044	4.46111e-54	CD8_EM_C1
PMAIP1	3.89946e-65	1.52043	0.457	0.032	1.44838e-60	CD8_EM_C1
ZFP36	6.1346e-86	1.46186	0.866	0.337	2.27857e-81	CD8_EM_C1
KLF6	3.6911e-72	1.45002	0.857	0.452	1.37099e-67	CD8_EM_C1
RGCC	1.47066e-71	1.4454	0.595	0.09	5.46246e-67	CD8_EM_C1
SERTAD1	7.18876e-75	1.44142	0.459	0.012	2.67012e-70	CD8_EM_C1
CKS2	1.97497e-76	1.41892	0.482	0.018	7.33563e-72	CD8_EM_C1
DUSP5	1.03908e-76	1.41236	0.48	0.017	3.85945e-72	CD8_EM_C1
EIF5	6.97137e-89	1.40501	0.786	0.185	2.58938e-84	CD8_EM_C1
IFRD1	9.19104e-79	1.40249	0.631	0.087	3.41383e-74	CD8_EM_C1
NFKBIA	5.06178e-72	1.40199	0.711	0.17	1.8801e-67	CD8_EM_C1
ANKRD37	8.34974e-55	1.39922	0.388	0.025	3.10134e-50	CD8_EM_C1
MYADM	8.6446e-71	1.39382	0.541	0.061	3.21086e-66	CD8_EM_C1
GLA	3.50999e-52	1.37986	0.363	0.021	1.30372e-47	CD8_EM_C1
NFKBIZ	1.01515e-69	1.37421	0.667	0.145	3.77056e-65	CD8_EM_C1
GZMB	5.22853e-54	1.36076	0.514	0.089	1.94203e-49	CD8_EM_C1
SAP18	2.26744e-66	1.35979	0.516	0.055	8.42196e-62	CD8_EM_C1
RASGEF1B	2.92554e-55	1.35754	0.394	0.028	1.08663e-50	CD8_EM_C1
DUSP4	3.19622e-35	1.354	0.503	0.165	1.18717e-30	CD8_EM_C1
IER5	2.31457e-78	1.34631	0.692	0.123	8.597e-74	CD8_EM_C1
UBC	1.29002e-88	1.34471	0.765	0.155	4.79151e-84	CD8_EM_C1
TMSB10	3.37439e-101	1.33596	0.925	0.349	1.25335e-96	CD8_EM_C1
LDLR	1.72145e-54	1.32772	0.373	0.02	6.39397e-50	CD8_EM_C1
SLC38A2	9.9066e-63	1.31916	0.57	0.101	3.67961e-58	CD8_EM_C1
HIST2H2BE	3.72802e-64	1.31757	0.545	0.075	1.3847e-59	CD8_EM_C1
BAG3	2.87221e-59	1.30685	0.482	0.055	1.06682e-54	CD8_EM_C1
AHSA1	4.61422e-87	1.29123	0.732	0.126	1.71386e-82	CD8_EM_C1
SAT1	2.97669e-63	1.29082	0.765	0.257	1.10563e-58	CD8_EM_C1
CENPM	5.0235e-58	1.28553	0.398	0.021	1.86588e-53	CD8_EM_C1
ZNF331	5.88097e-41	1.28152	0.413	0.083	2.18437e-36	CD8_EM_C1
CCL5	1.38444e-89	1.27581	0.962	0.51	5.14222e-85	CD8_EM_C1
TOB1	1.47421e-70	1.27002	0.658	0.126	5.47566e-66	CD8_EM_C1
NKG7	1.27708e-79	1.26932	0.862	0.299	4.74345e-75	CD8_EM_C1
FTH1	4.66206e-74	1.2687	0.841	0.263	1.73163e-69	CD8_EM_C1
PLK3	1.04698e-79	1.263	0.656	0.093	3.88878e-75	CD8_EM_C1
S100A10	1.00659e-72	1.26028	0.642	0.107	3.73878e-68	CD8_EM_C1
SQSTM1	1.37922e-53	1.25813	0.765	0.299	5.12283e-49	CD8_EM_C1
TNF	1.25715e-44	1.25272	0.325	0.021	4.66945e-40	CD8_EM_C1
HIST1H2AG	1.09968e-47	1.24311	0.348	0.023	4.08453e-43	CD8_EM_C1
CITED2	4.3591e-62	1.24222	0.577	0.101	1.6191e-57	CD8_EM_C1
DEPRECATED-ENSG00000059804	1.0899e-66	1.23836	0.581	0.089	4.04821e-62	CD8_EM_C1
UBE2S	1.55277e-76	1.22959	0.503	0.026	5.76747e-72	CD8_EM_C1
HIST1H2BG	3.55139e-37	1.0165	0.308	0.032	1.31909e-32	CD8_EM_C1
DOK2	2.43198e-54	1.01413	0.711	0.222	9.0331e-50	CD8_EM_C1
MOB4	2.91325e-37	1.01132	0.398	0.074	1.08207e-32	CD8_EM_C1
DYNLL2	1.81791e-57	1.00478	0.604	0.124	6.75228e-53	CD8_EM_C1
HEXIM1	1.72975e-55	1.00062	0.581	0.113	6.4248e-51	CD8_EM_C1
TUBA4A	4.23206e-39	0.99354	0.507	0.132	1.57191e-34	CD8_EM_C1
TSC22D2	2.58398e-47	0.989963	0.518	0.104	9.59766e-43	CD8_EM_C1
JMJD6	6.45493e-54	0.985188	0.541	0.1	2.39755e-49	CD8_EM_C1
ATP1B3	2.10472e-42	0.981002	0.333	0.029	7.81756e-38	CD8_EM_C1
UBE2A	9.9764e-63	0.98071	0.503	0.054	3.70553e-58	CD8_EM_C1
CD83	9.21229e-37	0.978712	0.319	0.037	3.42172e-32	CD8_EM_C1
ADRB2	2.20467e-44	0.976514	0.549	0.133	8.1888e-40	CD8_EM_C1
IER5L	2.02858e-52	0.975176	0.491	0.075	7.53477e-48	CD8_EM_C1
SGK1	4.88703e-37	0.960996	0.312	0.034	1.81519e-32	CD8_EM_C1
CDC42EP3	2.20764e-52	0.959314	0.455	0.055	8.19984e-48	CD8_EM_C1
PER1	2.95149e-40	0.95842	0.482	0.112	1.09627e-35	CD8_EM_C1
TAGAP	3.39087e-36	0.958326	0.642	0.263	1.25947e-31	CD8_EM_C1
POLG2	8.47321e-29	0.957295	0.436	0.127	3.1472e-24	CD8_EM_C1
IVNS1ABP	1.24009e-47	0.955477	0.644	0.187	4.60606e-43	CD8_EM_C1
GPR183	8.46013e-32	0.953275	0.394	0.093	3.14234e-27	CD8_EM_C1
BHLHE40	1.19319e-41	0.949614	0.667	0.242	4.43186e-37	CD8_EM_C1
ARF4	1.54639e-63	0.948555	0.501	0.049	5.74376e-59	CD8_EM_C1
NAMPT	1.44623e-49	0.944993	0.409	0.043	5.37174e-45	CD8_EM_C1
SOD1	1.84556e-60	0.934432	0.551	0.083	6.85497e-56	CD8_EM_C1
TNFAIP3	1.72445e-21	0.930908	0.813	0.666	6.40514e-17	CD8_EM_C1
HIST1H4C	1.63319e-52	0.929823	0.356	0.015	6.06615e-48	CD8_EM_C1
OAZ1	8.2458e-64	0.928824	0.914	0.462	3.06274e-59	CD8_EM_C1
NXF1	2.87465e-45	0.925627	0.635	0.187	1.06773e-40	CD8_EM_C1
GTPBP1	7.26549e-47	0.923283	0.522	0.107	2.69862e-42	CD8_EM_C1
DNTTIP2	2.19444e-54	0.921965	0.415	0.034	8.15081e-50	CD8_EM_C1
IFI6	7.72686e-40	0.910711	0.478	0.107	2.86999e-35	CD8_EM_C1
GADD45A	5.45735e-49	0.91016	0.333	0.014	2.02702e-44	CD8_EM_C1
INSIG1	2.52116e-33	0.909422	0.396	0.084	9.36436e-29	CD8_EM_C1
MT2A	1.73811e-53	0.907855	0.455	0.052	6.45587e-49	CD8_EM_C1
ZC3H12A	2.86637e-41	0.90778	0.507	0.123	1.06466e-36	CD8_EM_C1
BUD31	1.10359e-52	0.905089	0.434	0.047	4.09906e-48	CD8_EM_C1
MEPCE	3.6692e-50	0.90215	0.371	0.026	1.36285e-45	CD8_EM_C1
TNFSF14	4.2995e-33	0.898753	0.423	0.1	1.59696e-28	CD8_EM_C1
FOSL2	1.40209e-32	0.897199	0.495	0.153	5.20777e-28	CD8_EM_C1
TRA2B	1.26055e-53	0.897015	0.769	0.262	4.68205e-49	CD8_EM_C1
NABP1	8.62009e-40	0.895248	0.696	0.28	3.20176e-35	CD8_EM_C1
H2AFZ	3.85745e-46	0.892466	0.371	0.035	1.43277e-41	CD8_EM_C1
TMA7	4.418e-55	0.891664	0.382	0.02	1.64098e-50	CD8_EM_C1
MED29	2.56514e-46	0.891028	0.423	0.057	9.5277e-42	CD8_EM_C1
CALM1	4.98225e-58	0.8864	0.419	0.028	1.85056e-53	CD8_EM_C1
ZC3HAV1	6.18505e-35	0.882711	0.757	0.415	2.29731e-30	CD8_EM_C1
PRMT9	4.62126e-36	0.882343	0.314	0.037	1.71647e-31	CD8_EM_C1
C16orf72	5.64194e-46	0.878835	0.671	0.214	2.09559e-41	CD8_EM_C1
DNAJB9	1.28157e-53	0.878445	0.384	0.023	4.76015e-49	CD8_EM_C1
FAM53C	1.01811e-47	0.877655	0.384	0.037	3.78158e-43	CD8_EM_C1
PHLDA1	1.7466e-22	0.875133	0.331	0.093	6.48738e-18	CD8_EM_C1
DEPRECATED-ENSG00000067064	3.55617e-51	0.874333	0.348	0.015	1.32087e-46	CD8_EM_C1
UAP1	3.14555e-30	0.870381	0.323	0.06	1.16835e-25	CD8_EM_C1
KLF10	9.47579e-51	0.862862	0.352	0.017	3.51959e-46	CD8_EM_C1
GLUL	2.66189e-30	0.858812	0.432	0.116	9.88705e-26	CD8_EM_C1
CYCS	3.71825e-49	0.858789	0.317	0.008	1.38107e-44	CD8_EM_C1
H3F3A	1.70766e-49	0.853193	0.66	0.175	6.34277e-45	CD8_EM_C1
H2AFX	6.00639e-48	0.852317	0.352	0.023	2.23095e-43	CD8_EM_C1
FKBP4	1.79335e-46	0.852169	0.338	0.021	6.66105e-42	CD8_EM_C1
KPNA2	1.33121e-46	0.849499	0.361	0.029	4.94452e-42	CD8_EM_C1
ATP5F1E	7.38841e-54	0.84357	0.591	0.116	2.74428e-49	CD8_EM_C1
LITAF	1.54058e-42	0.842353	0.623	0.191	5.72218e-38	CD8_EM_C1
C12orf57	1.55498e-36	0.84209	0.558	0.165	5.77566e-32	CD8_EM_C1
TSPYL2	1.62082e-32	0.840258	0.512	0.159	6.0202e-28	CD8_EM_C1
PSME1	2.25148e-43	0.838123	0.692	0.248	8.36269e-39	CD8_EM_C1
PITHD1	4.02437e-38	0.83129	0.338	0.04	1.49477e-33	CD8_EM_C1
ADGRE5	8.23881e-27	0.83096	0.79	0.492	3.06014e-22	CD8_EM_C1
MAT2A	1.21245e-33	0.823527	0.698	0.283	4.50342e-29	CD8_EM_C1
CNN2	1.61839e-40	0.823468	0.618	0.193	6.0112e-36	CD8_EM_C1
IRF1	2.50696e-46	0.819788	0.813	0.328	9.31161e-42	CD8_EM_C1
KLF2	4.84712e-28	0.815205	0.547	0.221	1.80037e-23	CD8_EM_C1
PNP	3.09002e-39	0.812802	0.396	0.063	1.14772e-34	CD8_EM_C1
MSN	1.13341e-45	0.808686	0.677	0.21	4.20982e-41	CD8_EM_C1
BIRC2	4.36764e-43	0.804288	0.382	0.047	1.62227e-38	CD8_EM_C1
TRMT112	8.97286e-48	0.799775	0.371	0.031	3.33279e-43	CD8_EM_C1
ELL2	5.0718e-36	0.799543	0.338	0.047	1.88382e-31	CD8_EM_C1
MX1	2.51933e-46	0.798286	0.497	0.092	9.35756e-42	CD8_EM_C1
PPDPF	6.80655e-48	0.798138	0.516	0.096	2.52816e-43	CD8_EM_C1
PTGER4	6.15408e-26	0.797936	0.426	0.138	2.28581e-21	CD8_EM_C1
EZR	7.87795e-26	0.793142	0.709	0.401	2.92611e-21	CD8_EM_C1
ARMCX3	1.43253e-40	0.787017	0.329	0.031	5.32083e-36	CD8_EM_C1
OAS1	1.30389e-27	0.787007	0.365	0.089	4.84304e-23	CD8_EM_C1
LAP3	1.86648e-42	0.781932	0.436	0.074	6.93267e-38	CD8_EM_C1
SNHG32	1.0085e-37	0.778834	0.482	0.115	3.74586e-33	CD8_EM_C1
SNU13	7.77283e-46	0.77654	0.491	0.089	2.88706e-41	CD8_EM_C1
DNAJB6	1.31269e-44	0.775378	0.379	0.041	4.87572e-40	CD8_EM_C1
COTL1	1.69052e-44	0.774883	0.736	0.25	6.2791e-40	CD8_EM_C1
PLAAT4	9.29271e-41	0.774786	0.744	0.268	3.45159e-36	CD8_EM_C1
BIRC3	1.06639e-28	0.774599	0.403	0.106	3.96088e-24	CD8_EM_C1
ARF1	6.52564e-54	0.771924	0.482	0.061	2.42382e-49	CD8_EM_C1
POLR2A	9.72765e-34	0.771589	0.629	0.23	3.61314e-29	CD8_EM_C1
C12orf75	1.13255e-41	0.770487	0.447	0.078	4.20664e-37	CD8_EM_C1
SOCS1	8.54169e-46	0.768614	0.656	0.19	3.17264e-41	CD8_EM_C1
DEPRECATED-ENSG00000147872	1.25261e-33	0.767683	0.325	0.046	4.65258e-29	CD8_EM_C1
STIP1	1.49517e-46	0.767059	0.409	0.049	5.55351e-42	CD8_EM_C1
TENT5C	7.3595e-30	0.765813	0.396	0.095	2.73354e-25	CD8_EM_C1
SKIL	1.72748e-44	0.760085	0.514	0.106	6.41638e-40	CD8_EM_C1
LAPTM5	1.43336e-43	0.753772	0.799	0.34	5.32393e-39	CD8_EM_C1
HCST	6.2694e-40	0.752466	0.421	0.072	2.32864e-35	CD8_EM_C1
EEF1B2	2.71684e-43	0.748171	0.543	0.124	1.00912e-38	CD8_EM_C1
UBA52	1.32464e-43	0.744222	0.807	0.314	4.92011e-39	CD8_EM_C1
CFL1	2.97518e-42	0.743036	0.74	0.262	1.10507e-37	CD8_EM_C1
CCDC59	7.1474e-44	0.738794	0.369	0.038	2.65476e-39	CD8_EM_C1
SPN	1.1719e-38	0.737987	0.686	0.247	4.35277e-34	CD8_EM_C1
SLC7A5	1.28786e-23	0.737935	0.451	0.156	4.78349e-19	CD8_EM_C1
S100A6	1.0882e-41	0.737895	0.809	0.343	4.0419e-37	CD8_EM_C1
HSPA4	4.68471e-46	0.734885	0.417	0.054	1.74004e-41	CD8_EM_C1
MIF	3.98301e-45	0.732741	0.365	0.034	1.47941e-40	CD8_EM_C1
AZIN1	1.2798e-40	0.730414	0.459	0.089	4.75358e-36	CD8_EM_C1
YBX3	2.36917e-32	0.727566	0.331	0.054	8.79982e-28	CD8_EM_C1
MXD1	2.68679e-33	0.725703	0.317	0.044	9.97956e-29	CD8_EM_C1
CLEC2B	2.1001e-26	0.723205	0.767	0.421	7.80041e-22	CD8_EM_C1
HNRNPAB	1.08421e-42	0.722621	0.423	0.064	4.02708e-38	CD8_EM_C1
ACTG1	5.79274e-37	0.713132	0.677	0.24	2.1516e-32	CD8_EM_C1
RYBP	6.23416e-44	0.710604	0.472	0.084	2.31555e-39	CD8_EM_C1
CCDC117	9.12886e-43	0.710393	0.302	0.015	3.39073e-38	CD8_EM_C1
CBX4	5.14292e-34	0.709775	0.507	0.141	1.91023e-29	CD8_EM_C1
ELOVL5	8.89027e-26	0.707118	0.591	0.254	3.30211e-21	CD8_EM_C1
CHCHD2	4.17243e-47	0.705955	0.451	0.064	1.54977e-42	CD8_EM_C1
CCT4	2.2953e-38	0.702144	0.304	0.026	8.52543e-34	CD8_EM_C1
BST2	4.18871e-38	0.699413	0.631	0.202	1.55581e-33	CD8_EM_C1
ARHGDIB	1.36358e-41	0.699123	0.887	0.508	5.06473e-37	CD8_EM_C1
SAMSN1	1.64913e-20	0.698316	0.465	0.188	6.12536e-16	CD8_EM_C1
MIDN	2.70918e-35	0.698241	0.587	0.191	1.00627e-30	CD8_EM_C1
YWHAZ	4.02403e-42	0.697916	0.694	0.236	1.49464e-37	CD8_EM_C1
ERF	1.14865e-24	0.695445	0.338	0.084	4.26644e-20	CD8_EM_C1
VIM	1.43503e-38	0.690804	0.943	0.72	5.33015e-34	CD8_EM_C1
SET	7.05247e-42	0.686564	0.461	0.083	2.6195e-37	CD8_EM_C1
PFKFB3	1.56731e-17	0.684202	0.451	0.194	5.82147e-13	CD8_EM_C1
TCP1	5.01404e-43	0.682307	0.346	0.031	1.86236e-38	CD8_EM_C1
JMY	1.49484e-23	0.678664	0.413	0.129	5.55228e-19	CD8_EM_C1
EEF2	1.48039e-42	0.678164	0.86	0.403	5.4986e-38	CD8_EM_C1
CCL4	2.46581e-19	0.678009	0.426	0.153	9.15877e-15	CD8_EM_C1
IFITM2	1.16138e-36	0.673841	0.34	0.044	4.31372e-32	CD8_EM_C1
LAG3	2.07287e-32	0.672535	0.545	0.173	7.69928e-28	CD8_EM_C1
IRF7	1.29799e-39	0.672237	0.639	0.191	4.82111e-35	CD8_EM_C1
EIF3J	1.30006e-43	0.671933	0.39	0.046	4.82881e-39	CD8_EM_C1
APOBEC3C	8.35566e-37	0.671034	0.505	0.126	3.10354e-32	CD8_EM_C1
GZMH	1.26725e-33	0.667245	0.507	0.139	4.70696e-29	CD8_EM_C1
UQCRB	2.78524e-41	0.664666	0.503	0.106	1.03452e-36	CD8_EM_C1
MAPK1IP1L	2.23002e-41	0.663186	0.407	0.06	8.28295e-37	CD8_EM_C1
PAF1	1.41193e-38	0.66294	0.405	0.067	5.24435e-34	CD8_EM_C1
FEM1C	1.255e-34	0.662779	0.342	0.051	4.66145e-30	CD8_EM_C1
SFPQ	3.50542e-35	0.66112	0.514	0.136	1.30202e-30	CD8_EM_C1
EIF3H	1.43096e-34	0.656752	0.35	0.055	5.31503e-30	CD8_EM_C1
CALM2	2.9935e-40	0.649751	0.543	0.135	1.11188e-35	CD8_EM_C1
ARF6	2.14569e-44	0.649448	0.564	0.126	7.96972e-40	CD8_EM_C1
PFN1	5.54805e-33	0.649069	0.847	0.458	2.06071e-28	CD8_EM_C1
RAC2	1.77412e-37	0.648645	0.765	0.289	6.58961e-33	CD8_EM_C1
NSMCE3	6.52244e-34	0.648162	0.472	0.115	2.42263e-29	CD8_EM_C1
GNG2	4.46182e-27	0.645105	0.547	0.202	1.65725e-22	CD8_EM_C1
NFKB1	2.6903e-24	0.644675	0.354	0.095	9.99256e-20	CD8_EM_C1
OAS2	1.51933e-28	0.642279	0.577	0.207	5.64323e-24	CD8_EM_C1
RACK1	1.16477e-39	0.64152	0.698	0.227	4.32631e-35	CD8_EM_C1
MORF4L2	1.96646e-33	0.640328	0.333	0.051	7.30403e-29	CD8_EM_C1
IL32	2.31968e-31	0.639209	0.834	0.44	8.61598e-27	CD8_EM_C1
ANXA2	4.01035e-33	0.638582	0.436	0.101	1.48956e-28	CD8_EM_C1
ATP5MG	5.27007e-31	0.636844	0.413	0.098	1.95746e-26	CD8_EM_C1
SRSF2	1.99079e-30	0.634845	0.688	0.282	7.39441e-26	CD8_EM_C1
PPP1R18	3.16794e-38	0.633976	0.644	0.199	1.17667e-33	CD8_EM_C1
SLC1A5	4.87344e-32	0.633903	0.335	0.055	1.81014e-27	CD8_EM_C1
UBE2L6	7.61345e-38	0.632514	0.501	0.118	2.82786e-33	CD8_EM_C1
PRNP	9.09656e-29	0.631475	0.342	0.069	3.37873e-24	CD8_EM_C1
MEX3C	6.0848e-28	0.630764	0.302	0.052	2.26008e-23	CD8_EM_C1
DEPRECATED-ENSG00000100450	2.03737e-29	0.627935	0.348	0.069	7.56741e-25	CD8_EM_C1
BCL6	8.06192e-25	0.624233	0.342	0.084	2.99444e-20	CD8_EM_C1
TMSB4X	1.43283e-53	0.624033	0.994	0.916	5.32197e-49	CD8_EM_C1
CD48	5.2695e-30	0.62166	0.505	0.152	1.95725e-25	CD8_EM_C1
SPTY2D1	9.93486e-36	0.613043	0.361	0.055	3.6901e-31	CD8_EM_C1
PIM2	8.53818e-29	0.609979	0.428	0.113	3.17134e-24	CD8_EM_C1
PCBP1	1.10731e-36	0.609367	0.358	0.052	4.11288e-32	CD8_EM_C1
CYTH1	1.14619e-08	-0.642522	0.507	0.51	0.000425729	CD8_EM_C2
BCL11B	5.55774e-07	-0.644262	0.426	0.449	0.0206431	CD8_EM_C2
SNRNP200	1.3351e-09	-0.646078	0.514	0.53	4.95896e-05	CD8_EM_C2
ARAP2	0.0013083	-0.6463	0.331	0.335	1	CD8_EM_C2
CYTIP	2.70884e-26	-0.647091	0.74	0.781	1.00614e-21	CD8_EM_C2
ENTPD4	9.22971e-06	-0.648262	0.317	0.361	0.342819	CD8_EM_C2
SLA	5.00166e-05	-0.648637	0.344	0.372	1	CD8_EM_C2
DPP7	1.23551e-05	-0.653614	0.373	0.397	0.458905	CD8_EM_C2
ORMDL1	0.000136057	-0.655774	0.266	0.312	1	CD8_EM_C2
IKBKB	1.91796e-06	-0.657474	0.447	0.455	0.0712388	CD8_EM_C2
ZNF276	9.98636e-05	-0.658116	0.35	0.369	1	CD8_EM_C2
PDCD4	6.09577e-14	-0.662817	0.629	0.646	2.26415e-09	CD8_EM_C2
STK4	1.06799e-17	-0.664019	0.7	0.678	3.96684e-13	CD8_EM_C2
CDKN1B	4.51301e-18	-0.664533	0.69	0.73	1.67627e-13	CD8_EM_C2
ACTN4	0.000288318	-0.66512	0.304	0.332	1	CD8_EM_C2
FAM193B	2.26639e-06	-0.666352	0.451	0.45	0.0841804	CD8_EM_C2
GRAP2	7.64629e-05	-0.66693	0.375	0.383	1	CD8_EM_C2
USP34	2.27174e-11	-0.667372	0.484	0.531	8.43793e-07	CD8_EM_C2
NDUFV1	7.43168e-05	-0.668107	0.298	0.332	1	CD8_EM_C2
KMT2C	2.62776e-08	-0.668838	0.438	0.462	0.000976028	CD8_EM_C2
DMTF1	6.81125e-07	-0.672607	0.317	0.378	0.025299	CD8_EM_C2
STK10	5.38474e-12	-0.673811	0.549	0.557	2.00006e-07	CD8_EM_C2
INPP4A	1.32024e-07	-0.677421	0.338	0.403	0.00490375	CD8_EM_C2
TMC6	1.33292e-07	-0.677936	0.476	0.489	0.00495087	CD8_EM_C2
SEPTIN6	6.20423e-07	-0.678882	0.394	0.429	0.0230444	CD8_EM_C2
GSDMB	5.91154e-06	-0.686147	0.285	0.342	0.219573	CD8_EM_C2
LIMD2	4.56454e-09	-0.688627	0.577	0.547	0.000169541	CD8_EM_C2
CCDC88B	1.4384e-14	-0.688974	0.528	0.587	5.34264e-10	CD8_EM_C2
ACAP1	1.28413e-23	-0.689053	0.734	0.729	4.76965e-19	CD8_EM_C2
WDR33	2.21839e-05	-0.693613	0.35	0.378	0.823976	CD8_EM_C2
FUBP1	4.87629e-13	-0.695478	0.518	0.559	1.8112e-08	CD8_EM_C2
SKAP1	9.29075e-06	-0.695498	0.384	0.398	0.345086	CD8_EM_C2
SYMPK	1.20847e-07	-0.698091	0.264	0.348	0.00448861	CD8_EM_C2
OGA	1.43872e-30	-0.698921	0.742	0.79	5.34382e-26	CD8_EM_C2
TTC14	1.62443e-10	-0.700185	0.333	0.44	6.03361e-06	CD8_EM_C2
KANSL1	5.091e-12	-0.700389	0.453	0.507	1.89095e-07	CD8_EM_C2
MAP4	3.21847e-05	-0.701393	0.423	0.421	1	CD8_EM_C2
PBXIP1	2.39248e-05	-0.704082	0.275	0.328	0.888639	CD8_EM_C2
KMT2D	2.22448e-07	-0.705045	0.335	0.391	0.00826237	CD8_EM_C2
ANKRD44	5.2886e-12	-0.705742	0.507	0.541	1.96435e-07	CD8_EM_C2
RBM6	0.000103718	-0.707225	0.415	0.406	1	CD8_EM_C2
ITGA4	3.1383e-09	-0.708873	0.384	0.456	0.000116566	CD8_EM_C2
AK1	0.000130481	-0.712144	0.308	0.342	1	CD8_EM_C2
PAG1	1.80611e-06	-0.713045	0.319	0.378	0.0670843	CD8_EM_C2
PATJ	2.17036e-08	-0.713403	0.323	0.4	0.000806138	CD8_EM_C2
ETS1	4.10987e-10	-0.714996	0.518	0.533	1.52653e-05	CD8_EM_C2
TRABD	1.59047e-08	-0.715822	0.346	0.415	0.00059075	CD8_EM_C2
FZR1	1.87101e-05	-0.719515	0.308	0.349	0.694951	CD8_EM_C2
STAT6	5.23827e-07	-0.719797	0.281	0.348	0.0194565	CD8_EM_C2
LUC7L	1.27366e-05	-0.720144	0.323	0.361	0.473075	CD8_EM_C2
SBF1	7.78966e-07	-0.720844	0.279	0.343	0.0289332	CD8_EM_C2
PLCB2	8.19661e-08	-0.721201	0.434	0.453	0.00304447	CD8_EM_C2
NIBAN1	6.24065e-05	-0.725407	0.342	0.361	1	CD8_EM_C2
EPB41	4.24698e-07	-0.725535	0.243	0.323	0.0157745	CD8_EM_C2
ARHGAP45	4.38927e-13	-0.726186	0.581	0.579	1.63031e-08	CD8_EM_C2
PLEC	5.46303e-11	-0.728721	0.434	0.495	2.02913e-06	CD8_EM_C2
THEMIS	4.63784e-06	-0.731792	0.451	0.446	0.172263	CD8_EM_C2
PCNX1	2.53365e-08	-0.735074	0.304	0.381	0.000941074	CD8_EM_C2
SEPTIN1	2.45699e-20	-0.736843	0.681	0.669	9.12599e-16	CD8_EM_C2
CNTRL	4.88216e-08	-0.738586	0.394	0.443	0.00181338	CD8_EM_C2
MICAL1	6.61535e-07	-0.744302	0.291	0.357	0.0245714	CD8_EM_C2
DGKA	2.96074e-07	-0.745171	0.358	0.401	0.0109971	CD8_EM_C2
ATP2A3	2.21813e-08	-0.74566	0.44	0.458	0.000823879	CD8_EM_C2
PSTPIP1	2.28114e-17	-0.748662	0.581	0.62	8.47283e-13	CD8_EM_C2
BTN3A3	1.10053e-06	-0.749817	0.262	0.328	0.0408769	CD8_EM_C2
SFI1	1.48852e-08	-0.752364	0.289	0.375	0.000552882	CD8_EM_C2
ZFP36L2	1.76663e-26	-0.752888	0.744	0.81	6.56179e-22	CD8_EM_C2
KLC1	2.37996e-10	-0.755545	0.384	0.452	8.83988e-06	CD8_EM_C2
CARMIL2	2.85427e-06	-0.756744	0.319	0.363	0.106016	CD8_EM_C2
FGD3	1.77347e-10	-0.758875	0.386	0.453	6.58721e-06	CD8_EM_C2
LRCH4	8.12584e-09	-0.767778	0.294	0.377	0.000301818	CD8_EM_C2
EXOC4	4.52922e-07	-0.769257	0.241	0.319	0.0168229	CD8_EM_C2
CREBZF	7.90026e-11	-0.771978	0.375	0.453	2.93439e-06	CD8_EM_C2
ITPKB	3.14741e-09	-0.772644	0.442	0.476	0.000116904	CD8_EM_C2
ARHGAP4	1.20777e-23	-0.77849	0.667	0.686	4.48602e-19	CD8_EM_C2
NAP1L4	5.45203e-08	-0.778516	0.314	0.38	0.00202505	CD8_EM_C2
ATP8A1	1.63624e-07	-0.783285	0.384	0.424	0.00607748	CD8_EM_C2
FOXP1	2.14761e-08	-0.784479	0.367	0.42	0.000797686	CD8_EM_C2
WNK1	3.68808e-18	-0.7896	0.587	0.62	1.36986e-13	CD8_EM_C2
ACADVL	7.43326e-09	-0.801113	0.216	0.317	0.000276094	CD8_EM_C2
NLRC5	3.87206e-26	-0.80567	0.631	0.685	1.4382e-21	CD8_EM_C2
TNIK	1.25225e-13	-0.810664	0.407	0.493	4.65122e-09	CD8_EM_C2
DCAF8	9.27961e-08	-0.811277	0.329	0.389	0.00344673	CD8_EM_C2
STAG1	9.97101e-09	-0.812041	0.291	0.378	0.000370353	CD8_EM_C2
TRAPPC9	2.82167e-11	-0.812843	0.273	0.389	1.04805e-06	CD8_EM_C2
SLAMF6	4.23129e-12	-0.814023	0.258	0.386	1.57163e-07	CD8_EM_C2
ARHGEF1	2.9662e-55	-0.814779	0.855	0.91	1.10174e-50	CD8_EM_C2
TBC1D2B	4.93849e-18	-0.816712	0.507	0.596	1.8343e-13	CD8_EM_C2
CD84	1.30645e-07	-0.819209	0.229	0.319	0.00485254	CD8_EM_C2
TNFRSF14	1.17127e-10	-0.822919	0.312	0.401	4.35044e-06	CD8_EM_C2
TRAF3IP3	1.5858e-19	-0.824321	0.463	0.571	5.89014e-15	CD8_EM_C2
ITK	3.40776e-14	-0.825669	0.365	0.481	1.26574e-09	CD8_EM_C2
CYBC1	2.55339e-12	-0.832068	0.298	0.413	9.48405e-08	CD8_EM_C2
TBC1D10C	1.90902e-19	-0.832223	0.577	0.626	7.09066e-15	CD8_EM_C2
SCML4	2.38826e-07	-0.838838	0.254	0.332	0.0088707	CD8_EM_C2
STX16	1.18535e-21	-0.845993	0.52	0.611	4.40276e-17	CD8_EM_C2
ANO9	5.71946e-09	-0.846058	0.235	0.335	0.000212438	CD8_EM_C2
PGGHG	2.15122e-07	-0.849104	0.285	0.358	0.00799029	CD8_EM_C2
UTRN	2.50634e-12	-0.84983	0.277	0.401	9.3093e-08	CD8_EM_C2
KLHDC4	3.39876e-12	-0.852409	0.319	0.429	1.2624e-07	CD8_EM_C2
LUC7L3	6.96508e-33	-0.85712	0.612	0.734	2.58704e-28	CD8_EM_C2
ANKRD36B	2.48244e-14	-0.859425	0.231	0.383	9.22051e-10	CD8_EM_C2
AOAH	1.36709e-09	-0.859903	0.507	0.499	5.07777e-05	CD8_EM_C2
JAML	9.98186e-10	-0.863102	0.285	0.383	3.70756e-05	CD8_EM_C2
KCNAB2	1.90749e-15	-0.864576	0.392	0.496	7.085e-11	CD8_EM_C2
HIST1H1E	1.20583e-09	-0.872319	0.325	0.409	4.47882e-05	CD8_EM_C2
TMC8	1.81652e-38	-0.872665	0.717	0.779	6.7471e-34	CD8_EM_C2
PAXX	2.4205e-09	-0.876038	0.241	0.343	8.99044e-05	CD8_EM_C2
ENO2	4.57474e-11	-0.881362	0.247	0.364	1.69919e-06	CD8_EM_C2
TCIRG1	2.24747e-16	-0.893336	0.352	0.481	8.34779e-12	CD8_EM_C2
ANKRD36C	8.68181e-14	-0.894155	0.388	0.476	3.22469e-09	CD8_EM_C2
PIK3IP1	7.35342e-18	-0.902322	0.382	0.515	2.73128e-13	CD8_EM_C2
TNK2	6.13143e-19	-0.910444	0.384	0.524	2.2774e-14	CD8_EM_C2
FMNL3	1.54827e-08	-0.917512	0.277	0.355	0.000575072	CD8_EM_C2
RABGAP1L	1.0434e-33	-0.935031	0.587	0.708	3.87549e-29	CD8_EM_C2
TMEM259	1.55967e-13	-0.935896	0.291	0.415	5.7931e-09	CD8_EM_C2
RBL2	6.43531e-18	-0.937651	0.405	0.519	2.39027e-13	CD8_EM_C2
WASHC1	1.97713e-16	-0.953599	0.229	0.392	7.34364e-12	CD8_EM_C2
CIITA	3.71425e-09	-0.954384	0.203	0.315	0.000137958	CD8_EM_C2
ANKZF1	3.53854e-12	-0.95546	0.233	0.361	1.31432e-07	CD8_EM_C2
HIST1H1D	7.86797e-20	-0.960852	0.317	0.51	2.9224e-15	CD8_EM_C2
CIRBP	1.21011e-45	-0.966301	0.652	0.764	4.49472e-41	CD8_EM_C2
RNF166	5.19235e-12	-0.975036	0.212	0.342	1.92859e-07	CD8_EM_C2
ADCY7	4.63383e-14	-0.977085	0.249	0.389	1.72114e-09	CD8_EM_C2
ZAP70	1.72465e-26	-0.982476	0.512	0.629	6.40586e-22	CD8_EM_C2
DOCK2	1.39822e-32	-0.998538	0.468	0.639	5.19339e-28	CD8_EM_C2
ARGLU1	3.93561e-68	-0.999746	0.74	0.877	1.4618e-63	CD8_EM_C2
AKNA	2.25723e-67	-1.00396	0.771	0.891	8.38403e-63	CD8_EM_C2
CASK	2.77423e-18	-1.00426	0.314	0.466	1.03043e-13	CD8_EM_C2
TMEM63A	2.8778e-14	-1.01494	0.21	0.36	1.0689e-09	CD8_EM_C2
KLRC4	2.08194e-10	-1.01616	0.459	0.493	7.73296e-06	CD8_EM_C2
SPG7	2.62103e-18	-1.01895	0.312	0.466	9.73528e-14	CD8_EM_C2
OXNAD1	1.77287e-19	-1.02951	0.3	0.47	6.58498e-15	CD8_EM_C2
PCSK7	4.0944e-30	-1.03151	0.39	0.585	1.52078e-25	CD8_EM_C2
DIDO1	5.33583e-26	-1.0372	0.268	0.493	1.98189e-21	CD8_EM_C2
SPSB3	6.96608e-19	-1.0539	0.264	0.433	2.58741e-14	CD8_EM_C2
CDK5RAP3	3.20511e-24	-1.05391	0.417	0.56	1.19048e-19	CD8_EM_C2
TXNIP	1.10207e-26	-1.05466	0.694	0.746	4.0934e-22	CD8_EM_C2
CCNL2	3.66992e-39	-1.06551	0.595	0.715	1.36312e-34	CD8_EM_C2
ST8SIA1	2.89394e-17	-1.07025	0.151	0.338	1.0749e-12	CD8_EM_C2
NME3	7.95996e-17	-1.07649	0.13	0.311	2.95657e-12	CD8_EM_C2
FAM118A	7.01191e-16	-1.08069	0.333	0.467	2.60443e-11	CD8_EM_C2
MT-ND6	4.75569e-58	-1.12601	0.665	0.827	1.76641e-53	CD8_EM_C2
FKBP5	5.79097e-19	-1.14013	0.155	0.349	2.15094e-14	CD8_EM_C2
ZFYVE28	3.02293e-19	-1.14316	0.264	0.438	1.12281e-14	CD8_EM_C2
LENG8	7.26508e-89	-1.14516	0.74	0.911	2.69847e-84	CD8_EM_C2
LTBP3	3.48686e-16	-1.14726	0.138	0.315	1.29512e-11	CD8_EM_C2
BCL2	2.52318e-16	-1.17072	0.134	0.315	9.37186e-12	CD8_EM_C2
IL7R	5.95231e-24	-1.25774	0.413	0.59	2.21087e-19	CD8_EM_C2
BTN3A1	1.72075e-31	-1.30473	0.285	0.525	6.39137e-27	CD8_EM_C2
OBSCN	4.94625e-23	-1.35674	0.115	0.342	1.83719e-18	CD8_EM_C2
SNRNP70	2.50949e-63	-1.4801	0.344	0.694	9.32101e-59	CD8_EM_C2
COL1A1	6.71464e-39	-1.66719	0.174	0.492	2.49402e-34	CD8_EM_C2
