# Supplementary material for: Accurate Transcription Factor Activity Inference to Decipher Cell Identity from Single‐Cell Transcriptomic Data with MetaTF
Source: Adv Sci (Weinh). 2025 May 21;12(23):e10745. doi: 10.1002/advs.202410745 (PMC12199337; doi:10.1002/advs.202410745)
Supplement: Supplementary file 19 — Supplemental Table 18 [file ADVS-12-e10745-s005.xlsx]

## Sheet: CD8_EM_C1_vs_CD8_EM_C2_degs
Table S18
GO biological process enrichment result for the differential expressed genes in CD8+ TEM C1 cell population and CD8+ TEM C2 cell population.
Cluster	ID	Description	GeneRatio	BgRatio	pvalue	p.adjust	qvalue	geneID	Count
CD8+ TEM C1	GO:0042110	T cell activation	41/492	443/17913	1.06305e-11	5.13365e-09	3.75052e-09	HSPH1/HSPD1/EGR1/B2M/IFNG/CCL5/SELENOK/NFKBIZ/DUSP10/ANXA1/SOD1/LGALS1/JMJD6/IRF1/SOCS1/MSN/ZC3H12A/PNP/SPN/RAC2/CD83/TNFSF14/LAG3/GPR183/CGAS/BCL3/PRNP/MAP3K8/PTGER4/TBX21/BCL6/CD3G/CD74/RAB29/TFRC/RHOA/TGFB1/PIK3CG/CD3D/CD55/ZFP36L1	41
CD8+ TEM C1	GO:0071900	regulation of protein serine/threonine kinase activity	41/492	479/17913	1.21918e-10	3.71849e-08	2.71664e-08	DUSP1/HSP90AB1/DNAJA1/CHORDC1/ACTB/DDX3X/UBB/RGS2/IFNG/UBC/DUSP5/CKS2/SERTAD1/RGCC/ZEB2/DUSP10/SOD1/CALM1/HEXIM1/GADD45B/CDKN1A/GADD45A/MIF/TNF/ADRB2/UBA52/CALM2/HSPB1/DUSP4/CALM3/UBE2V1/MAP3K8/CCNT1/CD74/EIF2AK2/TNFAIP3/SYAP1/RHOA/TGFB1/CCNL1/PIK3CG	41
CD8+ TEM C1	GO:0007249	I-kappaB kinase/NF-kappaB signaling	27/492	253/17913	1.84731e-09	3.45329e-07	2.52289e-07	UBB/UBC/NFKBIA/LGALS1/SQSTM1/REL/SLC20A1/TNF/UBA52/BIRC2/LITAF/ZC3H12A/PER1/HSPB1/BST2/UBE2V1/BCL3/PIM2/BIRC3/SHISA5/S100A4/CD74/TNFAIP3/RHOA/FASLG/TANK/TNFSF10	27
CD8+ TEM C1	GO:0035722	interleukin-12-mediated signaling pathway	11/492	47/17913	4.27758e-08	4.30399e-06	3.14439e-06	IFNG/SOD1/ARF1/MSN/MIF/TCP1/CFL1/CNN2/ANXA2/SOD2/HNRNPA2B1	11
CD8+ TEM C1	GO:0021955	central nervous system neuron axonogenesis	6/492	34/17913	0.000291171	0.00452369	0.0033049	HSP90AA1/HSP90AB1/NR4A2/ZEB2/C12orf57/NDEL1	6
CD8+ TEM C1	GO:0071875	adrenergic receptor signaling pathway	4/492	22/17913	0.00277515	0.0236848	0.0173035	RGS2/ADRB2/GNAI2/ARRDC3	4
CD8+ TEM C1	GO:0043900	regulation of multi-organism process	49/492	408/17913	2.64814e-18	1.5346e-14	1.12114e-14	HSPA8/JUN/DDX3X/IFNG/CCL5/ISG15/ZFP36/SELENOK/ASTL/LGALS1/OASL/SQSTM1/KPNA2/MX1/MIF/TNF/BIRC2/CFL1/ARHGDIB/ZC3H12A/BST2/APOBEC3C/IFITM2/ZC3HAV1/POLR2A/ANXA2/GTF2B/CALR/CGAS/DTX3L/BIRC3/OAS1/CCNT1/ISG20/CD74/EIF2AK2/PPID/STOM/TNFAIP3/BCL2L11/CCL4/POLR2L/PPIB/DDX60/OAS3/CD55/CHD1/VPS37B/PRF1	49
CD8+ TEM C1	GO:0009615	response to virus	42/492	323/17913	4.36631e-17	1.26514e-13	9.24278e-14	DDX3X/IFNG/CCL5/ISG15/SELENOK/PMAIP1/DDIT4/OASL/ARF1/IVNS1ABP/IRF1/MX1/TNF/IFI44L/BIRC2/CFL1/ZC3H12A/IFI6/IRF7/HSPB1/BST2/IFITM2/ZC3HAV1/CGAS/DTX3L/BCL3/PIM2/BIRC3/OAS2/OAS1/EEF1G/MX2/TBX21/ISG20/EIF2AK2/TNFAIP3/BCL2L11/IFIH1/CCL4/DDX60/OAS3/PRF1	42
CD8+ TEM C1	GO:0043903	regulation of symbiosis, encompassing mutualism through parasitism	35/492	232/17913	1.89921e-16	3.66865e-13	2.68022e-13	HSPA8/JUN/DDX3X/CCL5/ISG15/ZFP36/LGALS1/OASL/SQSTM1/KPNA2/MX1/TNF/CFL1/ZC3H12A/BST2/APOBEC3C/IFITM2/ZC3HAV1/POLR2A/ANXA2/GTF2B/OAS1/CCNT1/ISG20/CD74/EIF2AK2/PPID/STOM/BCL2L11/CCL4/POLR2L/PPIB/OAS3/CHD1/VPS37B	35
CD8+ TEM C1	GO:0050792	regulation of viral process	32/492	204/17913	1.22293e-15	1.77171e-12	1.29437e-12	HSPA8/JUN/DDX3X/CCL5/ISG15/ZFP36/LGALS1/OASL/KPNA2/MX1/TNF/CFL1/ZC3H12A/BST2/APOBEC3C/IFITM2/ZC3HAV1/POLR2A/GTF2B/OAS1/CCNT1/ISG20/CD74/EIF2AK2/PPID/STOM/CCL4/POLR2L/PPIB/OAS3/CHD1/VPS37B	32
CD8+ TEM C1	GO:0006986	response to unfolded protein	28/492	161/17913	5.15036e-15	5.96926e-12	4.361e-12	DNAJB1/HSP90AA1/HSPA8/HSPA1A/HSPH1/HSPE1/HSP90AB1/DNAJA1/PPP1R15A/HSPD1/DNAJB4/ATF3/PPP1R15B/ATF4/HSPA5/BAG3/DDIT3/DNAJB9/HSPA4/RACK1/HSPB1/LMNA/TSPYL2/CALR/DNAJB11/EIF2AK2/BCL2L11/NFE2L2	28
CD8+ TEM C1	GO:0006457	protein folding	29/492	176/17913	7.26484e-15	7.01663e-12	5.12618e-12	HSPA1B/DNAJB1/HSP90AA1/HSPA8/HSPA1A/HSPH1/HSPE1/DNAJA1/CHORDC1/HSPD1/B2M/DNAJA4/HSPA5/BAG3/FKBP4/DNAJB6/TCP1/HSPB1/CCT4/PFDN2/CALR/GNG2/DNAJB11/PFDN5/CD74/GNAI2/PPID/PPIB/ERO1B	29
CD8+ TEM C1	GO:1903311	regulation of mRNA metabolic process	35/492	275/17913	3.81808e-14	2.96266e-11	2.16445e-11	HSPA8/HSPA1A/UBB/UBC/ZFP36/BTG2/SRSF3/TOB1/SAP18/SRSF7/JMJD6/TRA2B/GTPBP1/UBA52/PSME1/YWHAZ/SET/ZC3H12A/PAF1/VIM/HSPB1/ZC3HAV1/HNRNPC/YBX3/TENT5C/SERBP1/HNRNPK/CCNT1/ALKBH5/PAPOLA/HNRNPA2B1/PSMA7/HNRNPA0/ZFP36L1/CNOT6L	35
CD8+ TEM C1	GO:0019058	viral life cycle	38/492	324/17913	4.23806e-14	2.96266e-11	2.16445e-11	HSPA1B/HSPA8/HSPA1A/HSP90AB1/DDX3X/UBB/CCL5/UBC/ISG15/LGALS1/LDLR/OASL/KPNA2/MX1/TNF/UBA52/ZC3H12A/BST2/APOBEC3C/PCBP1/IFITM2/ZC3HAV1/SLC1A5/OAS1/ISG20/CD74/RAB29/TFRC/EIF2AK2/PPID/STOM/CHMP1B/PPIB/VAMP8/OAS3/CD55/CCR5/VPS37B	38
CD8+ TEM C1	GO:0035966	response to topologically incorrect protein	28/492	175/17913	4.6012e-14	2.96266e-11	2.16445e-11	DNAJB1/HSP90AA1/HSPA8/HSPA1A/HSPH1/HSPE1/HSP90AB1/DNAJA1/PPP1R15A/HSPD1/DNAJB4/ATF3/PPP1R15B/ATF4/HSPA5/BAG3/DDIT3/DNAJB9/HSPA4/RACK1/HSPB1/LMNA/TSPYL2/CALR/DNAJB11/EIF2AK2/BCL2L11/NFE2L2	28
CD8+ TEM C1	GO:0097193	intrinsic apoptotic signaling pathway	33/492	277/17913	1.36133e-12	7.88891e-10	5.76344e-10	HSPA1A/DNAJA1/PPP1R15A/DDX3X/UBB/CRIP1/MCL1/ATF4/SELENOK/PMAIP1/SOD1/DDIT3/DDIT4/CDKN1A/IVNS1ABP/MIF/TNF/SKIL/IFI6/RACK1/HSPB1/SFPQ/YBX3/SOD2/BCLAF1/HNRNPK/BCL3/SHISA5/CD74/BCL2L11/HINT1/ARL6IP5/NFE2L2	33
CD8+ TEM C1	GO:0045069	regulation of viral genome replication	19/492	95/17913	1.00706e-11	5.13365e-09	3.75052e-09	HSPA8/DDX3X/CCL5/ISG15/OASL/MX1/TNF/ZC3H12A/BST2/APOBEC3C/IFITM2/ZC3HAV1/OAS1/ISG20/EIF2AK2/PPID/STOM/PPIB/OAS3	19
CD8+ TEM C1	GO:0019079	viral genome replication	21/492	120/17913	1.21593e-11	5.42024e-09	3.9599e-09	HSPA8/DDX3X/CCL5/ISG15/OASL/MX1/TNF/ZC3H12A/BST2/APOBEC3C/PCBP1/IFITM2/ZC3HAV1/OAS1/ISG20/RAB29/EIF2AK2/PPID/STOM/PPIB/OAS3	21
CD8+ TEM C1	GO:1903900	regulation of viral life cycle	23/492	147/17913	1.40606e-11	5.8201e-09	4.25202e-09	HSPA8/DDX3X/CCL5/ISG15/LGALS1/OASL/KPNA2/MX1/TNF/ZC3H12A/BST2/APOBEC3C/IFITM2/ZC3HAV1/OAS1/ISG20/CD74/EIF2AK2/PPID/STOM/PPIB/OAS3/VPS37B	23
CD8+ TEM C1	GO:0061013	regulation of mRNA catabolic process	25/492	178/17913	2.08389e-11	8.05077e-09	5.8817e-09	HSPA8/HSPA1A/UBB/UBC/ZFP36/BTG2/TOB1/GTPBP1/UBA52/PSME1/YWHAZ/SET/ZC3H12A/VIM/HSPB1/ZC3HAV1/HNRNPC/YBX3/TENT5C/SERBP1/ALKBH5/PSMA7/HNRNPA0/ZFP36L1/CNOT6L	25
CD8+ TEM C1	GO:0051817	modification of morphology or physiology of other organism involved in symbiotic interaction	20/492	113/17913	3.03765e-11	1.1002e-08	8.03779e-09	HSPA8/JUN/CCL5/CALM1/KPNA2/CFL1/ZC3H12A/CALM2/ANXA2/CALM3/GTF2B/CCNT1/EIF2AK2/STOM/BCL2L11/TGFB1/CCL4/PPIB/CHD1/SERPINB9	20
CD8+ TEM C1	GO:0006446	regulation of translational initiation	16/492	69/17913	4.12553e-11	1.40632e-08	1.02742e-08	PPP1R15A/EIF1/DDX3X/PPP1R15B/CCL5/EIF5/ATF4/EIF4A2/TNF/HSPB1/EIF3H/EIF4G2/EIF4EBP2/EIF2AK2/EIF1B/EIF4H	16
CD8+ TEM C1	GO:0051607	defense response to virus	28/492	231/17913	4.68626e-11	1.50872e-08	1.10223e-08	IFNG/ISG15/SELENOK/PMAIP1/DDIT4/OASL/IRF1/MX1/IFI44L/BIRC2/ZC3H12A/IFI6/IRF7/BST2/ZC3HAV1/CGAS/DTX3L/BIRC3/OAS2/OAS1/MX2/ISG20/EIF2AK2/TNFAIP3/IFIH1/DDX60/OAS3/PRF1	28
CD8+ TEM C1	GO:1903706	regulation of hemopoiesis	40/492	468/17913	2.16723e-10	6.27954e-08	4.58768e-08	HSPA1B/FOS/HSPA1A/JUN/B2M/IFNG/ISG15/ZFP36/NFKBIA/NFKBIZ/DUSP10/ANXA1/NR4A3/HIST1H3H/SOD1/HIST1H4C/KLF10/H3F3A/IRF1/SOCS1/TNF/PSME1/ZC3H12A/IRF7/PNP/PAF1/CD83/LAG3/TBX21/H3F3B/BCL6/CD74/EIF2AK2/PSMA7/RHOA/EVI2B/TGFB1/PIM1/NFE2L2/ZFP36L1	40
CD8+ TEM C1	GO:0002694	regulation of leukocyte activation	41/492	492/17913	2.75819e-10	7.61128e-08	5.56062e-08	HSPH1/HSPD1/IFNG/CCL5/SELENOK/NFKBIZ/DUSP10/ANXA1/NR4A3/SOD1/LGALS1/LDLR/CDKN1A/IRF1/SOCS1/MIF/TNF/ZC3H12A/AHR/PNP/SPN/RAC2/CD83/TNFSF14/LAG3/GPR183/CGAS/PRNP/MAP3K8/TBX21/BCL6/CD74/TFRC/TNFAIP3/RHOA/SAMSN1/TGFB1/VAMP8/CD55/CTSC/ZFP36L1	41
CD8+ TEM C1	GO:2001233	regulation of apoptotic signaling pathway	36/492	397/17913	3.58052e-10	9.43142e-08	6.89036e-08	HSPA1B/HSPA1A/DNAJA1/DDX3X/UBB/NR4A2/DEDD2/ATF3/MCL1/PMAIP1/SOD1/DDIT3/GZMB/IVNS1ABP/MIF/TNF/SKIL/YWHAZ/IFI6/RACK1/HSPB1/SFPQ/LMNA/YWHAQ/YBX3/SOD2/BCLAF1/HNRNPK/CD74/GNAI2/TNFAIP3/BCL2L11/FASLG/TNFSF10/NFE2L2/CTSC	36
CD8+ TEM C1	GO:0051249	regulation of lymphocyte activation	36/492	401/17913	4.71911e-10	1.18812e-07	8.68009e-08	HSPH1/HSPD1/IFNG/CCL5/SELENOK/NFKBIZ/DUSP10/ANXA1/SOD1/LGALS1/CDKN1A/IRF1/SOCS1/MIF/ZC3H12A/AHR/PNP/SPN/RAC2/CD83/TNFSF14/LAG3/GPR183/CGAS/PRNP/MAP3K8/TBX21/BCL6/CD74/TFRC/TNFAIP3/RHOA/SAMSN1/TGFB1/CD55/ZFP36L1	36
CD8+ TEM C1	GO:0045071	negative regulation of viral genome replication	14/492	59/17913	4.96067e-10	1.18812e-07	8.68009e-08	CCL5/ISG15/OASL/MX1/TNF/ZC3H12A/BST2/APOBEC3C/IFITM2/ZC3HAV1/OAS1/ISG20/EIF2AK2/OAS3	14
CD8+ TEM C1	GO:0035821	modification of morphology or physiology of other organism	22/492	160/17913	5.12562e-10	1.18812e-07	8.68009e-08	HSPA8/JUN/IFNG/CCL5/CALM1/KPNA2/CFL1/ZC3H12A/CALM2/ANXA2/CALM3/GTF2B/CCNT1/EIF2AK2/STOM/BCL2L11/TGFB1/CCL4/PPIB/CHD1/PRF1/SERPINB9	22
CD8+ TEM C1	GO:0051702	interaction with symbiont	16/492	81/17913	5.34821e-10	1.19203e-07	8.70871e-08	HSPA8/JUN/HSPD1/CCL5/CALM1/CFL1/ZC3H12A/CALM2/ANXA2/CALM3/GTF2B/CCNT1/STOM/CCL4/PPIB/CHD1	16
CD8+ TEM C1	GO:0034248	regulation of cellular amide metabolic process	38/492	452/17913	9.96238e-10	2.13822e-07	1.56213e-07	PPP1R15A/EIF1/DDX3X/RGS2/EIF4A3/PPP1R15B/CCL5/EIF5/ZFP36/BTG2/PLK3/ATF4/EIF4A2/TOB1/TNF/EEF2/ZC3H12A/PER1/RACK1/VIM/HSPB1/EIF3H/YBX3/CALR/EIF4G2/BCL3/ETF1/NCL/PRNP/MKNK2/EIF4EBP2/EIF2AK2/RHOA/EIF1B/EIF4H/NFE2L2/ZFP36L1/CNOT6L	38
CD8+ TEM C1	GO:0043901	negative regulation of multi-organism process	23/492	182/17913	1.12998e-09	2.33866e-07	1.70857e-07	JUN/CCL5/ISG15/ZFP36/ASTL/OASL/SQSTM1/MX1/TNF/ARHGDIB/ZC3H12A/BST2/APOBEC3C/IFITM2/ZC3HAV1/ANXA2/CALR/OAS1/ISG20/EIF2AK2/TNFAIP3/CCL4/OAS3	23
CD8+ TEM C1	GO:0006417	regulation of translation	35/492	397/17913	1.34431e-09	2.6863e-07	1.96254e-07	PPP1R15A/EIF1/DDX3X/RGS2/EIF4A3/PPP1R15B/CCL5/EIF5/ZFP36/BTG2/ATF4/EIF4A2/TOB1/TNF/EEF2/ZC3H12A/PER1/RACK1/VIM/HSPB1/EIF3H/YBX3/CALR/EIF4G2/BCL3/ETF1/NCL/MKNK2/EIF4EBP2/EIF2AK2/RHOA/EIF1B/EIF4H/ZFP36L1/CNOT6L	35
CD8+ TEM C1	GO:0048525	negative regulation of viral process	17/492	99/17913	1.51517e-09	2.9268e-07	2.13825e-07	JUN/CCL5/ISG15/ZFP36/OASL/MX1/TNF/ZC3H12A/BST2/APOBEC3C/IFITM2/ZC3HAV1/OAS1/ISG20/EIF2AK2/CCL4/OAS3	17
CD8+ TEM C1	GO:0030522	intracellular receptor signaling pathway	28/492	272/17913	2.08913e-09	3.78328e-07	2.76397e-07	HSPA1B/HSPA1A/NR4A1/UBB/NR4A2/UBC/NFKBIA/NR4A3/CITED2/CREM/BUD31/FKBP4/UBA52/BIRC2/PER1/IRF7/AHR/CALR/UBE2V1/BIRC3/TAF7/LBH/TNFAIP3/RHOA/IFIH1/PIM1/DDX60/ASXL1	28
CD8+ TEM C1	GO:0051851	modification by host of symbiont morphology or physiology	15/492	77/17913	2.2816e-09	3.84173e-07	2.80668e-07	HSPA8/JUN/CCL5/CALM1/CFL1/ZC3H12A/CALM2/ANXA2/CALM3/GTF2B/CCNT1/STOM/CCL4/PPIB/CHD1	15
CD8+ TEM C1	GO:0007159	leukocyte cell-cell adhesion	31/492	328/17913	2.30083e-09	3.84173e-07	2.80668e-07	HSPH1/HSPD1/IFNG/CCL5/SELENOK/NFKBIZ/DUSP10/ANXA1/NR4A3/LGALS1/IRF1/SOCS1/MSN/TNF/ZC3H12A/PNP/SPN/RAC2/CD83/TNFSF14/LAG3/PRNP/MAP3K8/EZR/TBX21/BCL6/CD74/TFRC/RHOA/TGFB1/CD55	31
CD8+ TEM C1	GO:0043620	regulation of DNA-templated transcription in response to stress	18/492	115/17913	2.35889e-09	3.84173e-07	2.80668e-07	DNAJB1/HSPA1A/JUN/UBB/EGR1/ATF3/UBC/ATF4/HSPA5/CITED2/BAG3/DDIT3/UBA52/PSME1/BCLAF1/KLF2/PSMA7/NFE2L2	18
CD8+ TEM C1	GO:0043488	regulation of mRNA stability	21/492	158/17913	2.38658e-09	3.84173e-07	2.80668e-07	HSPA8/HSPA1A/UBB/UBC/ZFP36/UBA52/PSME1/YWHAZ/SET/ZC3H12A/VIM/HSPB1/HNRNPC/YBX3/TENT5C/SERBP1/ALKBH5/PSMA7/HNRNPA0/ZFP36L1/CNOT6L	21
CD8+ TEM C1	GO:0048524	positive regulation of viral process	17/492	103/17913	2.85087e-09	4.46509e-07	3.26208e-07	HSPA8/JUN/DDX3X/CCL5/LGALS1/KPNA2/CFL1/POLR2A/GTF2B/CCNT1/CD74/PPID/STOM/POLR2L/PPIB/CHD1/VPS37B	17
CD8+ TEM C1	GO:0060337	type I interferon signaling pathway	16/492	91/17913	3.22069e-09	4.78561e-07	3.49625e-07	HSP90AB1/EGR1/ISG15/OASL/IRF1/MX1/IFI6/IRF7/BST2/IFITM2/OAS2/XAF1/OAS1/MX2/ISG20/OAS3	16
CD8+ TEM C1	GO:0071357	cellular response to type I interferon	16/492	91/17913	3.22069e-09	4.78561e-07	3.49625e-07	HSP90AB1/EGR1/ISG15/OASL/IRF1/MX1/IFI6/IRF7/BST2/IFITM2/OAS2/XAF1/OAS1/MX2/ISG20/OAS3	16
CD8+ TEM C1	GO:0043487	regulation of RNA stability	21/492	163/17913	4.22771e-09	5.9755e-07	4.36556e-07	HSPA8/HSPA1A/UBB/UBC/ZFP36/UBA52/PSME1/YWHAZ/SET/ZC3H12A/VIM/HSPB1/HNRNPC/YBX3/TENT5C/SERBP1/ALKBH5/PSMA7/HNRNPA0/ZFP36L1/CNOT6L	21
CD8+ TEM C1	GO:2001242	regulation of intrinsic apoptotic signaling pathway	21/492	163/17913	4.22771e-09	5.9755e-07	4.36556e-07	HSPA1A/DNAJA1/DDX3X/UBB/MCL1/PMAIP1/SOD1/DDIT3/IVNS1ABP/MIF/SKIL/RACK1/HSPB1/SFPQ/YBX3/SOD2/BCLAF1/HNRNPK/CD74/BCL2L11/NFE2L2	21
CD8+ TEM C1	GO:0043902	positive regulation of multi-organism process	22/492	180/17913	4.90213e-09	6.76377e-07	4.94145e-07	HSPA8/JUN/DDX3X/IFNG/CCL5/LGALS1/KPNA2/MIF/CFL1/POLR2A/GTF2B/CCNT1/CD74/PPID/STOM/BCL2L11/POLR2L/PPIB/DDX60/CHD1/VPS37B/PRF1	22
CD8+ TEM C1	GO:0071496	cellular response to external stimulus	30/492	320/17913	5.06681e-09	6.82841e-07	4.98867e-07	HSPA8/FOS/JUN/NR4A2/ATF3/ATF4/HSPA5/PMAIP1/SLC38A2/SOD1/BAG3/MAP1LC3B/CDKN1A/KLF10/NAMPT/GADD45A/IRF1/ZC3H12A/CNN2/TNFSF14/ATP1A1/GLUL/SLC2A1/PTGER4/NFKB1/EIF2AK2/TLE5/TGFB1/PIM1/NFE2L2	30
CD8+ TEM C1	GO:0034340	response to type I interferon	16/492	95/17913	6.1683e-09	8.12393e-07	5.93514e-07	HSP90AB1/EGR1/ISG15/OASL/IRF1/MX1/IFI6/IRF7/BST2/IFITM2/OAS2/XAF1/OAS1/MX2/ISG20/OAS3	16
CD8+ TEM C1	GO:0043618	regulation of transcription from RNA polymerase II promoter in response to stress	17/492	109/17913	6.95574e-09	8.83229e-07	6.45265e-07	DNAJB1/HSPA1A/JUN/UBB/EGR1/ATF3/UBC/ATF4/HSPA5/CITED2/BAG3/DDIT3/UBA52/PSME1/KLF2/PSMA7/NFE2L2	17
CD8+ TEM C1	GO:0002521	leukocyte differentiation	38/492	485/17913	7.01096e-09	8.83229e-07	6.45265e-07	JUNB/FOS/JUN/EGR1/B2M/IFNG/KLF6/NFKBIZ/DUSP10/ANXA1/SOD1/LGALS1/JMJD6/DNAJB9/KLF10/IRF1/SOCS1/TNF/ZC3H12A/IRF7/PNP/SPN/CD83/ANXA2/LAG3/GPR183/BCL3/IRF2BP2/PTGER4/TBX21/BCL6/CD74/TFRC/RHOA/EVI2B/TGFB1/CD3D/ZFP36L1	38
CD8+ TEM C1	GO:0030217	T cell differentiation	25/492	234/17913	7.2503e-09	8.93947e-07	6.53095e-07	EGR1/B2M/IFNG/NFKBIZ/DUSP10/ANXA1/SOD1/JMJD6/IRF1/SOCS1/ZC3H12A/PNP/SPN/CD83/LAG3/GPR183/BCL3/PTGER4/TBX21/BCL6/CD74/RHOA/TGFB1/CD3D/ZFP36L1	25
CD8+ TEM C1	GO:0050863	regulation of T cell activation	29/492	307/17913	7.73228e-09	9.33512e-07	6.82001e-07	HSPH1/HSPD1/IFNG/CCL5/SELENOK/NFKBIZ/DUSP10/ANXA1/SOD1/LGALS1/IRF1/SOCS1/ZC3H12A/PNP/SPN/RAC2/CD83/TNFSF14/LAG3/CGAS/PRNP/MAP3K8/TBX21/BCL6/CD74/TFRC/RHOA/TGFB1/CD55	29
CD8+ TEM C1	GO:0001819	positive regulation of cytokine production	36/492	446/17913	8.18238e-09	9.67692e-07	7.06972e-07	HSPA1B/HSPA1A/HSPD1/DDX3X/EGR1/B2M/IFNG/ATF4/RGCC/SELENOK/ANXA1/NR4A3/SOD1/DDIT3/IRF1/MIF/TNF/BIRC2/IRF7/SPN/HSPB1/CD83/CGAS/BCL3/BIRC3/NFKB2/PTGER4/NFKB1/CD74/EIF2AK2/IFIH1/GPSM3/TGFB1/POLR2L/DDX60/PDE4B	36
CD8+ TEM C1	GO:0002753	cytoplasmic pattern recognition receptor signaling pathway	13/492	61/17913	8.52416e-09	9.8795e-07	7.21772e-07	HSPA1B/HSPA1A/UBB/UBC/NFKBIA/UBA52/BIRC2/IRF7/UBE2V1/BIRC3/TNFAIP3/IFIH1/DDX60	13
CD8+ TEM C1	GO:0006401	RNA catabolic process	32/492	368/17913	9.72001e-09	1.10446e-06	8.06891e-07	HSPA1B/HSPA8/HSPA1A/UBB/EIF4A3/DEDD2/UBC/ZFP36/BTG2/TOB1/GTPBP1/UBA52/PSME1/YWHAZ/SET/ZC3H12A/VIM/HSPB1/ZC3HAV1/HNRNPC/YBX3/TENT5C/SERBP1/ETF1/OAS2/ISG20/ALKBH5/PSMA7/PNRC2/HNRNPA0/ZFP36L1/CNOT6L	32
CD8+ TEM C1	GO:1903037	regulation of leukocyte cell-cell adhesion	28/492	295/17913	1.26774e-08	1.4128e-06	1.03215e-06	HSPH1/HSPD1/IFNG/CCL5/SELENOK/NFKBIZ/DUSP10/ANXA1/NR4A3/LGALS1/IRF1/SOCS1/TNF/ZC3H12A/PNP/SPN/CD83/TNFSF14/LAG3/PRNP/MAP3K8/TBX21/BCL6/CD74/TFRC/RHOA/TGFB1/CD55	28
CD8+ TEM C1	GO:0070423	nucleotide-binding oligomerization domain containing signaling pathway	10/492	35/17913	2.21002e-08	2.41642e-06	1.76538e-06	HSPA1B/HSPA1A/UBB/UBC/NFKBIA/UBA52/BIRC2/UBE2V1/BIRC3/TNFAIP3	10
CD8+ TEM C1	GO:0030098	lymphocyte differentiation	29/492	325/17913	2.75864e-08	2.96043e-06	2.16281e-06	EGR1/B2M/IFNG/KLF6/NFKBIZ/DUSP10/ANXA1/SOD1/LGALS1/JMJD6/DNAJB9/IRF1/SOCS1/ZC3H12A/PNP/SPN/CD83/LAG3/GPR183/BCL3/IRF2BP2/PTGER4/TBX21/BCL6/CD74/RHOA/TGFB1/CD3D/ZFP36L1	29
CD8+ TEM C1	GO:0035872	nucleotide-binding domain, leucine rich repeat containing receptor signaling pathway	10/492	36/17913	2.98544e-08	3.14557e-06	2.29808e-06	HSPA1B/HSPA1A/UBB/UBC/NFKBIA/UBA52/BIRC2/UBE2V1/BIRC3/TNFAIP3	10
CD8+ TEM C1	GO:0022407	regulation of cell-cell adhesion	32/492	389/17913	3.63235e-08	3.75883e-06	2.74611e-06	HSPH1/HSPD1/IFNG/CCL5/RGCC/MYADM/SELENOK/NFKBIZ/DUSP10/ANXA1/NR4A3/CITED2/LGALS1/IRF1/SOCS1/TNF/ZC3H12A/PNP/SPN/CD83/TNFSF14/LAG3/PRNP/MAP3K8/TBX21/BCL6/CD74/TFRC/RHOA/TGFB1/FXYD5/CD55	32
CD8+ TEM C1	GO:0009896	positive regulation of catabolic process	32/492	392/17913	4.34768e-08	4.30399e-06	3.14439e-06	HSP90AA1/HSPA1A/ZFAND2A/IFNG/ZFP36/BTG2/PLK3/TOB1/OAZ1/MYLIP/BAG3/TIPARP/LDLR/GTPBP1/MSN/TNF/ADRB2/ZC3H12A/RACK1/ZC3HAV1/DTX3L/PIM2/EZR/TNFAIP3/BCL2L11/TOMM7/PFKFB3/NFE2L2/CTSC/PNPLA2/ZFP36L1/CNOT6L	32
CD8+ TEM C2	GO:0050851	antigen receptor-mediated signaling pathway	22/371	224/17913	1.67e-09	2.38e-06	2.09e-06	BTN3A1/ZAP70/WNK1/FYB1/BCL2/ITK/FOXP1/PAG1/IKBKB/THEMIS/SKAP1/GRAP2/PRKCH/FYN/PRKCB/LAT/TRBC1/INPP5D/CARD11/MAPK1/LPXN/CYLD	22
CD8+ TEM C2	GO:0007264	small GTPase mediated signal transduction	32/371	465/17913	3.03e-09	3.24e-06	2.84e-06	ARHGEF1/OGT/DOCK2/ARHGAP4/OBSCN/TNK2/ARHGAP45/FGD3/ITPKB/CYTH1/RASAL3/GRAP2/DOCK8/ARHGAP15/ARAP2/DNM2/CYTH4/ARHGAP9/GMIP/DOCK10/ARHGAP26/LAT/MYO9B/GDI1/ARHGAP25/SIPA1/DOCK11/DOCK9/ARAP1/RIPOR2/RALGDS/ROCK1	32
CD8+ TEM C2	GO:0050852	T cell receptor signaling pathway	17/371	180/17913	2.16e-07	6.14e-05	5.38e-05	BTN3A1/ZAP70/WNK1/FYB1/ITK/PAG1/IKBKB/THEMIS/SKAP1/GRAP2/FYN/LAT/TRBC1/INPP5D/CARD11/MAPK1/CYLD	17
CD8+ TEM C2	GO:0002694	regulation of leukocyte activation	29/371	492/17913	4.68e-07	0.0001084	9.5e-05	ZAP70/ZFP36L2/IL7R/BCL2/CCDC88B/TNFRSF14/CORO1A/ITPKB/CD84/STAT6/RASAL3/PAG1/TGFBR2/GRAP2/FYN/DOCK8/RUNX3/ATM/LAT/INPP5D/PRDM1/CD47/AP3B1/CD6/UNC13D/CARD11/TIGIT/RIPOR2/CYLD	29
CD8+ TEM C2	GO:0002429	immune response-activating cell surface receptor signaling pathway	24/371	399/17913	3.3e-06	0.000564715	0.000494715	BTN3A1/ZAP70/WNK1/FYB1/BCL2/ITK/FOXP1/PAG1/IKBKB/THEMIS/SKAP1/GRAP2/PRKCH/FYN/PRKCB/LAT/TRBC1/INPP5D/MYO1G/CD47/CARD11/MAPK1/LPXN/CYLD	24
CD8+ TEM C2	GO:0046632	alpha-beta T cell differentiation	11/371	99/17913	6.41e-06	0.000978536	0.00085724	ZAP70/BCL2/SLAMF6/ITPKB/FOXP1/STAT6/BCL11B/TGFBR2/RUNX3/PRDM1/AP3B1	11
CD8+ TEM C2	GO:0042110	T cell activation	38/371	443/17913	1.17e-13	4.99e-10	4.37e-10	DOCK2/BTN3A1/ZAP70/ZFP36L2/IL7R/TCIRG1/BCL2/CCDC88B/ITK/SLAMF6/TNFRSF14/CORO1A/JAML/ITPKB/FOXP1/STAT6/BCL11B/CASP8/RASAL3/PAG1/THEMIS/ITGAL/TGFBR2/GRAP2/FYN/DOCK8/RUNX3/LAT/NLRC3/PRDM1/CD47/AP3B1/CD6/CARD11/TIGIT/RIPOR2/CCND3/CYLD	38
CD8+ TEM C2	GO:0007159	leukocyte cell-cell adhesion	27/371	328/17913	1.21e-09	2.38e-06	2.09e-06	ZAP70/IL7R/WNK1/CCDC88B/STK10/TNFRSF14/CORO1A/ETS1/ITGA4/ITPKB/RASAL3/SKAP1/ITGAL/SEMA4D/TGFBR2/GRAP2/FYN/DOCK8/RUNX3/CD47/AP3B1/CD6/CARD11/TIGIT/RIPOR2/ROCK1/CYLD	27
CD8+ TEM C2	GO:0043087	regulation of GTPase activity	29/371	410/17913	9.35e-09	8e-06	7e-06	ARHGEF1/DOCK2/ARHGAP4/ACAP1/TNK2/WNK1/ARHGAP45/FGD3/SBF1/RASAL3/SEMA4D/DOCK8/ARHGAP15/ARAP2/SMAP2/ARHGAP9/GMIP/DOCK10/ARHGAP26/MYO9B/GDI1/TBCD/AGAP2/ASAP1/ARHGAP25/SIPA1/DOCK11/DOCK9/ARAP1	29
CD8+ TEM C2	GO:0043368	positive T cell selection	9/371	32/17913	1.17e-08	8.35e-06	7.32e-06	DOCK2/ZAP70/BCL2/SLAMF6/ITPKB/STAT6/BCL11B/THEMIS/CYLD	9
CD8+ TEM C2	GO:0045058	T cell selection	10/371	45/17913	2.15e-08	1.16e-05	1.02e-05	DOCK2/ZAP70/BCL2/SLAMF6/ITPKB/STAT6/BCL11B/THEMIS/CARD11/CYLD	10
CD8+ TEM C2	GO:1903039	positive regulation of leukocyte cell-cell adhesion	20/371	214/17913	2.17e-08	1.16e-05	1.02e-05	ZAP70/IL7R/CCDC88B/TNFRSF14/CORO1A/ETS1/ITGA4/ITPKB/RASAL3/SKAP1/TGFBR2/GRAP2/FYN/DOCK8/RUNX3/CD47/AP3B1/CD6/CARD11/CYLD	20
CD8+ TEM C2	GO:0045785	positive regulation of cell adhesion	27/371	388/17913	4.32e-08	1.76e-05	1.54e-05	ZAP70/IL7R/CCDC88B/UTRN/TNFRSF14/CORO1A/ETS1/ITGA4/ITPKB/RASAL3/SKAP1/TGFBR2/GRAP2/FYN/SPOCK2/DOCK8/DNM2/RUNX3/ATM/LDB1/CD47/AP3B1/CD6/UNC13D/CARD11/ROCK1/CYLD	27
CD8+ TEM C2	GO:0008380	RNA splicing	29/371	440/17913	4.42e-08	1.76e-05	1.54e-05	SNRNP70/LUC7L3/AHNAK/SNRNP200/DDX17/SYMPK/PRPF3/WDR33/HNRNPLL/ZRANB2/SRRM2/DDX39B/ZNF638/MBNL1/SUGP2/TIA1/ERN1/CDK13/CELF1/RBM39/ARL6IP4/HNRNPUL1/RBM25/SF3B1/PRPF6/AKAP17A/SRRM1/CLK3/PPP1R9B	29
CD8+ TEM C2	GO:0043547	positive regulation of GTPase activity	25/371	339/17913	4.52e-08	1.76e-05	1.54e-05	ARHGEF1/DOCK2/ARHGAP4/ACAP1/ARHGAP45/RASAL3/SEMA4D/DOCK8/ARHGAP15/ARAP2/SMAP2/ARHGAP9/GMIP/DOCK10/ARHGAP26/MYO9B/GDI1/TBCD/AGAP2/ASAP1/ARHGAP25/SIPA1/DOCK11/DOCK9/ARAP1	25
CD8+ TEM C2	GO:1903037	regulation of leukocyte cell-cell adhesion	23/371	295/17913	5.76e-08	2.05e-05	1.8e-05	ZAP70/IL7R/WNK1/CCDC88B/TNFRSF14/CORO1A/ETS1/ITGA4/ITPKB/RASAL3/SKAP1/TGFBR2/GRAP2/FYN/DOCK8/RUNX3/CD47/AP3B1/CD6/CARD11/TIGIT/RIPOR2/CYLD	23
CD8+ TEM C2	GO:0030098	lymphocyte differentiation	24/371	325/17913	8.24e-08	2.59e-05	2.27e-05	DOCK2/IKZF1/ZAP70/ZFP36L2/IL7R/TCIRG1/BCL2/SLAMF6/ITGA4/ITPKB/FOXP1/STAT6/BCL11B/THEMIS/TGFBR2/RUNX3/ATM/DOCK10/INPP5D/PRDM1/AP3B1/CARD11/DOCK11/CYLD	24
CD8+ TEM C2	GO:0051249	regulation of lymphocyte activation	27/371	401/17913	8.5e-08	2.59e-05	2.27e-05	ZAP70/ZFP36L2/IL7R/BCL2/CCDC88B/TNFRSF14/CORO1A/ITPKB/STAT6/RASAL3/PAG1/TGFBR2/GRAP2/FYN/DOCK8/RUNX3/ATM/LAT/INPP5D/PRDM1/CD47/AP3B1/CD6/CARD11/TIGIT/RIPOR2/CYLD	27
CD8+ TEM C2	GO:0022409	positive regulation of cell-cell adhesion	20/371	251/17913	3.02e-07	8.05e-05	7.06e-05	ZAP70/IL7R/CCDC88B/TNFRSF14/CORO1A/ETS1/ITGA4/ITPKB/RASAL3/SKAP1/TGFBR2/GRAP2/FYN/DOCK8/RUNX3/CD47/AP3B1/CD6/CARD11/CYLD	20
CD8+ TEM C2	GO:0051251	positive regulation of lymphocyte activation	20/371	258/17913	4.68e-07	0.0001084	9.5e-05	ZAP70/IL7R/BCL2/CCDC88B/TNFRSF14/CORO1A/ITPKB/STAT6/RASAL3/TGFBR2/GRAP2/FYN/DOCK8/RUNX3/INPP5D/CD47/AP3B1/CD6/CARD11/CYLD	20
CD8+ TEM C2	GO:0050863	regulation of T cell activation	22/371	307/17913	4.82e-07	0.0001084	9.5e-05	ZAP70/IL7R/CCDC88B/TNFRSF14/CORO1A/ITPKB/RASAL3/PAG1/TGFBR2/GRAP2/FYN/DOCK8/RUNX3/LAT/PRDM1/CD47/AP3B1/CD6/CARD11/TIGIT/RIPOR2/CYLD	22
CD8+ TEM C2	GO:0046631	alpha-beta T cell activation	14/371	133/17913	6.89e-07	0.000147242	0.00012899	DOCK2/ZAP70/TCIRG1/BCL2/SLAMF6/ITPKB/FOXP1/STAT6/BCL11B/RASAL3/TGFBR2/RUNX3/PRDM1/AP3B1	14
CD8+ TEM C2	GO:0051056	regulation of small GTPase mediated signal transduction	22/371	316/17913	7.85e-07	0.000159818	0.000140008	ARHGEF1/OGT/ARHGAP4/OBSCN/ARHGAP45/FGD3/ITPKB/CYTH1/RASAL3/ARHGAP15/ARAP2/DNM2/CYTH4/ARHGAP9/GMIP/ARHGAP26/MYO9B/GDI1/ARHGAP25/SIPA1/ARAP1/RIPOR2	22
CD8+ TEM C2	GO:0050870	positive regulation of T cell activation	17/371	198/17913	8.35e-07	0.000162305	0.000142186	ZAP70/IL7R/CCDC88B/TNFRSF14/CORO1A/ITPKB/RASAL3/TGFBR2/GRAP2/FYN/DOCK8/RUNX3/CD47/AP3B1/CD6/CARD11/CYLD	17
CD8+ TEM C2	GO:0030217	T cell differentiation	18/371	234/17913	1.97e-06	0.000365322	0.000320038	DOCK2/ZAP70/ZFP36L2/IL7R/TCIRG1/BCL2/SLAMF6/ITPKB/FOXP1/STAT6/BCL11B/THEMIS/TGFBR2/RUNX3/PRDM1/AP3B1/CARD11/CYLD	18
CD8+ TEM C2	GO:0022407	regulation of cell-cell adhesion	24/371	389/17913	2.13e-06	0.000379278	0.000332264	AKNA/ZAP70/IL7R/WNK1/CCDC88B/TNFRSF14/CORO1A/ETS1/ITGA4/ITPKB/RASAL3/SKAP1/TGFBR2/GRAP2/FYN/DOCK8/RUNX3/CD47/AP3B1/CD6/CARD11/TIGIT/RIPOR2/CYLD	24
CD8+ TEM C2	GO:0018209	peptidyl-serine modification	18/371	252/17913	5.59e-06	0.000918453	0.000804605	WNK1/STK4/BCL2/IKBKB/GRK2/TGFBR2/SPOCK2/AKAP9/MAP4K1/ATM/ERN1/MARK3/ATP2B4/GGNBP2/CSNK1D/ROCK1/CSNK1G2/MAPK1	18
CD8+ TEM C2	GO:0002696	positive regulation of leukocyte activation	20/371	305/17913	6.18e-06	0.000978121	0.000856876	ZAP70/IL7R/BCL2/CCDC88B/TNFRSF14/CORO1A/ITPKB/STAT6/RASAL3/TGFBR2/GRAP2/FYN/DOCK8/RUNX3/INPP5D/CD47/AP3B1/CD6/CARD11/CYLD	20
CD8+ TEM C2	GO:0018105	peptidyl-serine phosphorylation	17/371	231/17913	6.85e-06	0.00100971	0.000884553	WNK1/STK4/BCL2/IKBKB/GRK2/TGFBR2/AKAP9/MAP4K1/ATM/ERN1/MARK3/ATP2B4/GGNBP2/CSNK1D/ROCK1/CSNK1G2/MAPK1	17
CD8+ TEM C2	GO:0002521	leukocyte differentiation	26/371	485/17913	1.03e-05	0.0014643	0.00128279	DOCK2/IKZF1/ZAP70/ZFP36L2/IL7R/TCIRG1/BCL2/SLAMF6/ITGA4/ITPKB/FOXP1/STAT6/BCL11B/CASP8/THEMIS/TGFBR2/RUNX3/ATM/DOCK10/INPP5D/PRDM1/GAB3/AP3B1/CARD11/DOCK11/CYLD	26
CD8+ TEM C2	GO:0042113	B cell activation	16/371	215/17913	1.11e-05	0.00152872	0.00133923	ZAP70/ZFP36L2/IL7R/TCIRG1/BCL2/ITGA4/STAT6/CASP8/PRKCB/ATM/DOCK10/INPP5D/AKAP17A/CARD11/DOCK11/CYLD	16
CD8+ TEM C2	GO:0050867	positive regulation of cell activation	20/371	319/17913	1.2e-05	0.00160063	0.00140223	ZAP70/IL7R/BCL2/CCDC88B/TNFRSF14/CORO1A/ITPKB/STAT6/RASAL3/TGFBR2/GRAP2/FYN/DOCK8/RUNX3/INPP5D/CD47/AP3B1/CD6/CARD11/CYLD	20
CD8+ TEM C2	GO:0002768	immune response-regulating cell surface receptor signaling pathway	24/371	434/17913	1.36e-05	0.00176141	0.00154307	BTN3A1/ZAP70/WNK1/FYB1/BCL2/ITK/FOXP1/PAG1/IKBKB/THEMIS/SKAP1/GRAP2/PRKCH/FYN/PRKCB/LAT/TRBC1/INPP5D/MYO1G/CD47/CARD11/MAPK1/LPXN/CYLD	24
CD8+ TEM C2	GO:0043484	regulation of RNA splicing	11/371	115/17913	2.69e-05	0.00338719	0.00296733	SNRNP70/AHNAK/DDX17/HNRNPLL/MBNL1/TIA1/ERN1/CELF1/RBM25/AKAP17A/CLK3	11
CD8+ TEM C2	GO:0006397	mRNA processing	25/371	499/17913	4.67e-05	0.00569755	0.0049913	SNRNP70/SNRNP200/DDX17/SYMPK/PRPF3/WDR33/HNRNPLL/ZRANB2/SRRM2/DDX39B/MBNL1/SUGP2/TIA1/ERN1/CDK13/CELF1/RBM39/ARL6IP4/HNRNPUL1/RBM25/SF3B1/PRPF6/AKAP17A/SRRM1/CDK9	25
CD8+ TEM C2	GO:0070661	leukocyte proliferation	17/371	270/17913	5.11e-05	0.00604152	0.00529264	DOCK2/BTN3A1/ZAP70/IL7R/TCIRG1/BCL2/CCDC88B/CORO1A/RASAL3/TGFBR2/FYN/DOCK8/ATM/INPP5D/CD6/CARD11/CCND3	17
CD8+ TEM C2	GO:0046651	lymphocyte proliferation	16/371	244/17913	5.23e-05	0.00604152	0.00529264	DOCK2/BTN3A1/ZAP70/IL7R/BCL2/CCDC88B/CORO1A/RASAL3/TGFBR2/FYN/DOCK8/ATM/INPP5D/CD6/CARD11/CCND3	16
CD8+ TEM C2	GO:0032943	mononuclear cell proliferation	16/371	246/17913	5.77e-05	0.00648423	0.00568046	DOCK2/BTN3A1/ZAP70/IL7R/BCL2/CCDC88B/CORO1A/RASAL3/TGFBR2/FYN/DOCK8/ATM/INPP5D/CD6/CARD11/CCND3	16
CD8+ TEM C2	GO:0043312	neutrophil degranulation	24/371	485/17913	8.01e-05	0.00877831	0.00769019	DOCK2/TBC1D10C/TCIRG1/KCNAB2/TMEM63A/ARHGAP45/STK10/TMC6/ATP8A1/ITGAL/DPP7/NBEAL2/DIAPH1/ARHGAP9/ATP11B/CDK13/SPTAN1/CD47/GSDMD/UNC13D/CPNE1/ROCK1/ORMDL3/MAPK1	24
CD8+ TEM C2	GO:0090286	cytoskeletal anchoring at nuclear membrane	3/371	5/17913	8.54e-05	0.00896373	0.00785262	SYNE2/SUN2/SYNE1	3
CD8+ TEM C2	GO:0033077	T cell differentiation in thymus	8/371	69/17913	8.72e-05	0.00896373	0.00785262	DOCK2/ZAP70/ZFP36L2/IL7R/BCL2/ITPKB/BCL11B/CARD11	8
CD8+ TEM C2	GO:0002283	neutrophil activation involved in immune response	24/371	488/17913	8.81e-05	0.00896373	0.00785262	DOCK2/TBC1D10C/TCIRG1/KCNAB2/TMEM63A/ARHGAP45/STK10/TMC6/ATP8A1/ITGAL/DPP7/NBEAL2/DIAPH1/ARHGAP9/ATP11B/CDK13/SPTAN1/CD47/GSDMD/UNC13D/CPNE1/ROCK1/ORMDL3/MAPK1	24
CD8+ TEM C2	GO:0030183	B cell differentiation	10/371	113/17913	0.000120383	0.011758	0.0103005	ZFP36L2/TCIRG1/BCL2/ITGA4/ATM/DOCK10/INPP5D/CARD11/DOCK11/CYLD	10
CD8+ TEM C2	GO:0002446	neutrophil mediated immunity	24/371	499/17913	0.000123797	0.011758	0.0103005	DOCK2/TBC1D10C/TCIRG1/KCNAB2/TMEM63A/ARHGAP45/STK10/TMC6/ATP8A1/ITGAL/DPP7/NBEAL2/DIAPH1/ARHGAP9/ATP11B/CDK13/SPTAN1/CD47/GSDMD/UNC13D/CPNE1/ROCK1/ORMDL3/MAPK1	24
CD8+ TEM C2	GO:0042119	neutrophil activation	24/371	499/17913	0.000123797	0.011758	0.0103005	DOCK2/TBC1D10C/TCIRG1/KCNAB2/TMEM63A/ARHGAP45/STK10/TMC6/ATP8A1/ITGAL/DPP7/NBEAL2/DIAPH1/ARHGAP9/ATP11B/CDK13/SPTAN1/CD47/GSDMD/UNC13D/CPNE1/ROCK1/ORMDL3/MAPK1	24
CD8+ TEM C2	GO:0031589	cell-substrate adhesion	18/371	322/17913	0.000142036	0.013197	0.0115611	COL1A1/CASK/BCL2/UTRN/CORO1A/ITGA4/SKAP1/ITGAL/ACTN4/SPOCK2/MACF1/DNM2/PARVG/TBCD/MYO1G/LDB1/UNC13D/ROCK1	18
CD8+ TEM C2	GO:0048872	homeostasis of number of cells	15/371	241/17913	0.000159159	0.0144733	0.0126793	IKZF1/IL7R/TCIRG1/BCL2/CORO1A/ETS1/ITPKB/DOCK10/LAT/INPP5D/LDB1/CARD11/DOCK11/UBAP2L/CYLD	15
CD8+ TEM C2	GO:0051136	regulation of NK T cell differentiation	3/371	6/17913	0.000168262	0.0149823	0.0131252	TGFBR2/PRDM1/AP3B1	3
CD8+ TEM C2	GO:0006895	Golgi to endosome transport	4/371	15/17913	0.000206229	0.0179882	0.0157584	VPS13C/EPS15/MON2/CORO7	4
CD8+ TEM C2	GO:0008360	regulation of cell shape	10/371	124/17913	0.000258876	0.0221287	0.0193857	FMNL1/FGD3/CORO1A/FMNL3/EPB41/SEMA4D/FYN/ARHGAP15/DIAPH1/ARAP1	10
CD8+ TEM C2	GO:0001865	NK T cell differentiation	3/371	7/17913	0.000289934	0.0242976	0.0212858	TGFBR2/PRDM1/AP3B1	3
CD8+ TEM C2	GO:0010810	regulation of cell-substrate adhesion	13/371	201/17913	0.000297654	0.0244649	0.0214323	COL1A1/CASK/BCL2/UTRN/SKAP1/ACTN4/SPOCK2/MACF1/DNM2/TBCD/LDB1/UNC13D/ROCK1	13
CD8+ TEM C2	GO:0042098	T cell proliferation	12/371	177/17913	0.000329199	0.0265471	0.0232564	DOCK2/BTN3A1/ZAP70/CCDC88B/CORO1A/RASAL3/TGFBR2/FYN/DOCK8/CD6/CARD11/CCND3	12
CD8+ TEM C2	GO:0031022	nuclear migration along microfilament	2/371	2/17913	0.000427822	0.0331131	0.0290085	SYNE2/SUN2	2
CD8+ TEM C2	GO:0034968	histone lysine methylation	9/371	109/17913	0.000439219	0.0331131	0.0290085	OGT/HIST1H1D/HIST1H1E/KMT2C/KMT2D/KDM4C/ATRX/SETD1B/SETD5	9
CD8+ TEM C2	GO:0007265	Ras protein signal transduction	17/371	324/17913	0.000450457	0.0331131	0.0290085	ARHGEF1/OGT/ARHGAP4/OBSCN/FGD3/ITPKB/CYTH1/RASAL3/GRAP2/DNM2/CYTH4/LAT/MYO9B/GDI1/RIPOR2/RALGDS/ROCK1	17
CD8+ TEM C2	GO:0036289	peptidyl-serine autophosphorylation	3/371	8/17913	0.000456775	0.0331131	0.0290085	ATM/ERN1/MARK3	3
CD8+ TEM C2	GO:0099515	actin filament-based transport	3/371	8/17913	0.000456775	0.0331131	0.0290085	SYNE2/SUN2/ACTN4	3
CD8+ TEM C2	GO:0051656	establishment of organelle localization	21/371	448/17913	0.000457106	0.0331131	0.0290085	CASK/TRAPPC9/ITGA4/CD84/EXOC4/MAP4/SYNE2/SUN2/ACTN4/VAMP1/DNM2/PRKCB/ATM/LAT/SPG11/AP3B1/UNC13D/CSNK1D/RAB11B/NUMA1/PCM1	21
CD8+ TEM C2	GO:0045061	thymic T cell selection	4/371	19/17913	0.000548434	0.0390668	0.0342242	DOCK2/ZAP70/ITPKB/CARD11	4
CD8+ TEM C2	GO:0045619	regulation of lymphocyte differentiation	11/371	164/17913	0.000632482	0.0443152	0.038822	ZAP70/ZFP36L2/IL7R/ITPKB/TGFBR2/RUNX3/INPP5D/PRDM1/AP3B1/CARD11/CYLD	11
CD8+ TEM C2	GO:0043369	CD4-positive or CD8-positive, alpha-beta T cell lineage commitment	4/371	20/17913	0.000674417	0.0453103	0.0396938	BCL2/SLAMF6/STAT6/CYLD	4
CD8+ TEM C2	GO:0050861	positive regulation of B cell receptor signaling pathway	3/371	9/17913	0.000674657	0.0453103	0.0396938	FOXP1/PRKCH/PRKCB	3
CD8+ TEM C2	GO:0051568	histone H3-K4 methylation	6/371	52/17913	0.000690733	0.0453103	0.0396938	OGT/HIST1H1D/HIST1H1E/KMT2C/KMT2D/SETD1B	6
CD8+ TEM C2	GO:0045621	positive regulation of lymphocyte differentiation	8/371	93/17913	0.00069127	0.0453103	0.0396938	ZAP70/IL7R/ITPKB/TGFBR2/RUNX3/INPP5D/AP3B1/CYLD	8
CD8+ TEM C2	GO:0120032	regulation of plasma membrane bounded cell projection assembly	11/371	166/17913	0.000699691	0.0453103	0.0396938	WASHC1/EVL/CARMIL2/MAP4/SYNE2/SEPTIN9/DNM2/DOCK11/ARAP1/RIPOR2/CYLD	11
CD8+ TEM C2	GO:0016569	covalent chromatin modification	20/371	433/17913	0.000745422	0.0475513	0.041657	OGT/HIST1H1D/KANSL1/HIST1H1E/KMT2C/KMT2D/KDM4C/ATRX/KDM5C/RESF1/PRKCB/ATM/ATXN7/LDB1/SETD1B/CDK9/SETD5/BRD1/USP3/KAT2B	20
CD8+ TEM C2	GO:0050853	B cell receptor signaling pathway	6/371	53/17913	0.000765524	0.0478649	0.0419317	BCL2/FOXP1/PRKCH/PRKCB/MAPK1/LPXN	6
CD8+ TEM C2	GO:0060491	regulation of cell projection assembly	11/371	168/17913	0.000772737	0.0478649	0.0419317	WASHC1/EVL/CARMIL2/MAP4/SYNE2/SEPTIN9/DNM2/DOCK11/ARAP1/RIPOR2/CYLD	11
