# Supplementary material for: Accurate Transcription Factor Activity Inference to Decipher Cell Identity from Single‐Cell Transcriptomic Data with MetaTF
Source: Adv Sci (Weinh). 2025 May 21;12(23):e10745. doi: 10.1002/advs.202410745 (PMC12199337; doi:10.1002/advs.202410745)
Supplement: Supplementary file 20 — Supplemental Table 19 [file ADVS-12-e10745-s013.xlsx]

## Sheet: Figure 5h
Supplementary Table 19
The colocalization (Pearson’s coefffcient) between CD8 and ADRB2.
Pearson's_Rr	Overlap_R	k1	k2	Slope	Intercept
0.716396	0.757316	1.7181	0.333815	1.6984	0.7201
0.530019	0.570051	0.505227	0.643192	0.0893	10.176
0.968642	0.611994	0.175467	2.26772	0.1294	2.6315
0.543547	0.695921	1.06711	0.453848	0.7909	9.9206
0.788515	0.801472	1.11778	0.574671	0.5493	38.3341
0.618268	0.522212	0.504065	0.540533	0.148	23.0633
0.71992	0.557266	0.7209	0.430267	0.3193	19.8914
0.443808	0.324322	0.69894	0.167546	0.3102	17.0311
0.751979	0.308916	0.74285	0.150617	0.3102	17.0311
0.596297	0.573842	1.64849	0.20093	0.7242	27.3477
0.493168	0.581281	0.749279	0.45095	0.2762	18.7429
0.770555	0.578963	0.778386	0.40573	0.2762	18.7429

## Sheet: Extended Data Fig. 20i
Table S19
The colocalization (Pearson’s coefffcient) between CD8 and ADRB2.
Pearson's_Rr	Overlap_R	k1	k2	Slope	Intercept
0.840762	0.843765	0.765373	0.930186	0.8139	0.4622
0.852488	0.857446	0.819405	0.897252	0.8139	0.4622
0.801313	0.803803	0.74236	0.870332	0.741	0.1392
0.739073	0.420667	0.483423	0.740263	0.6545	-0.505
0.824568	0.825805	0.648265	1.05197	0.6474	0.1467
0.810443	0.812703	0.759302	0.869859	0.7577	0.1684
0.821064	0.823123	0.779747	0.868913	0.7781	0.1759
0.645858	0.64903	0.482581	0.87289	0.479	0.5425
0.463249	0.456654	0.797149	0.261599	0.7746	2.6065
0.750683	0.766151	0.6618	0.886956	0.653	0.5755
