# Supplementary material for: Accurate Transcription Factor Activity Inference to Decipher Cell Identity from Single‐Cell Transcriptomic Data with MetaTF
Source: Adv Sci (Weinh). 2025 May 21;12(23):e10745. doi: 10.1002/advs.202410745 (PMC12199337; doi:10.1002/advs.202410745)
Supplement: Supplementary file 21 — Supplemental Table 20 [file ADVS-12-e10745-s002.xlsx]

## Sheet: Sheet1
Table S20
RNA-Seq count matrix for epinephrine treatment and control group.
gene_id	gene_name	Control.count (mean)	epinephrine.count (mean)
ENSG00000290825.1	DDX11L2	0	0
ENSG00000223972.6	DDX11L1	0	0
ENSG00000227232.5	WASH7P	281	195
ENSG00000278267.1	MIR6859-1	8	6
ENSG00000243485.5	MIR1302-2HG	0	2
ENSG00000284332.1	MIR1302-2	0	0
ENSG00000237613.2	FAM138A	0	0
ENSG00000268020.3	OR4G4P	0	0
ENSG00000290826.1	ENSG00000290826	0	0
ENSG00000240361.3	OR4G11P	0	0
ENSG00000186092.7	OR4F5	0	0
ENSG00000238009.6	ENSG00000238009	1	0
ENSG00000239945.1	ENSG00000239945	0	0
ENSG00000233750.3	CICP27	0	0
ENSG00000268903.1	ENSG00000268903	3	0
ENSG00000269981.1	ENSG00000269981	1	4
ENSG00000239906.1	ENSG00000239906	0	0
ENSG00000241860.7	ENSG00000241860	0	0
ENSG00000222623.1	RNU6-1100P	0	0
ENSG00000241599.1	ENSG00000241599	0	0
ENSG00000279928.2	DDX11L17	1	1
ENSG00000279457.4	WASH9P	256	256
ENSG00000273874.1	MIR6859-2	2	3
ENSG00000228463.10	ENSG00000228463	9	7
ENSG00000286448.1	ENSG00000286448	0	0
ENSG00000236679.2	RPL23AP24	4	0
ENSG00000236601.2	ENSG00000236601	0	0
ENSG00000290385.1	ENSG00000290385	16	25
ENSG00000269732.1	WBP1LP7	0	0
ENSG00000284733.2	OR4F29	0	0
ENSG00000237094.13	ENSG00000237094	0	0
ENSG00000233653.3	CICP7	0	2
ENSG00000250575.1	ENSG00000250575	4	0
ENSG00000278757.1	U6	0	0
ENSG00000230021.10	ENSG00000230021	107	65
ENSG00000235146.2	ENSG00000235146	0	0
ENSG00000225972.1	MTND1P23	10	7
ENSG00000225630.1	MTND2P28	2171	2419
ENSG00000237973.1	MTCO1P12	772	840
ENSG00000278791.1	ENSG00000278791	0	0
ENSG00000229344.1	MTCO2P12	12	10
ENSG00000240409.1	MTATP8P1	0	1
ENSG00000248527.1	MTATP6P1	14612	15534
ENSG00000198744.5	MTCO3P12	55	79
ENSG00000268663.1	WBP1LP6	0	0
ENSG00000284662.2	OR4F16	0	0
ENSG00000229376.3	CICP3	0	3
ENSG00000291215.1	ENSG00000291215	307	329
ENSG00000223181.1	RNU6-1199P	0	0
ENSG00000229905.1	ENSG00000229905	0	0
ENSG00000228327.6	ENSG00000228327	0	0
ENSG00000237491.10	LINC01409	49	42
ENSG00000285268.1	ENSG00000285268	0	0
ENSG00000290784.1	ENSG00000290784	15	10
ENSG00000230092.8	ENSG00000230092	0	0
ENSG00000177757.2	FAM87B	5	6
ENSG00000225880.6	LINC00115	45	26
ENSG00000228794.12	LINC01128	609	561
ENSG00000288531.1	ENSG00000288531	0	0
ENSG00000230368.2	FAM41C	0	0
ENSG00000234711.1	TUBB8P11	0	0
ENSG00000283040.1	ENSG00000283040	0	0
ENSG00000272438.1	ENSG00000272438	0	1
ENSG00000230699.2	ENSG00000230699	0	0
ENSG00000241180.1	ENSG00000241180	0	0
ENSG00000223764.2	LINC02593	0	0
ENSG00000187634.13	SAMD11	2	0
ENSG00000188976.11	NOC2L	4666	4477
ENSG00000187961.15	KLHL17	360	319
ENSG00000187583.11	PLEKHN1	20	14
ENSG00000187642.10	PERM1	0	0
ENSG00000272512.1	ENSG00000272512	0	0
ENSG00000188290.11	HES4	0	2
ENSG00000187608.10	ISG15	798	549
ENSG00000231702.2	ENSG00000231702	0	0
ENSG00000224969.1	ENSG00000224969	0	2
ENSG00000188157.15	AGRN	906	1004
ENSG00000242590.1	ENSG00000242590	0	0
ENSG00000291156.1	ENSG00000291156	553	670
ENSG00000273443.1	ENSG00000273443	231	313
ENSG00000217801.13	ENSG00000217801	149	155
ENSG00000237330.3	RNF223	3	10
ENSG00000131591.18	C1orf159	580	611
ENSG00000285812.1	ENSG00000285812	0	6
ENSG00000223823.1	LINC01342	0	0
ENSG00000207730.3	MIR200B	0	0
ENSG00000207607.3	MIR200A	0	0
ENSG00000198976.1	MIR429	0	0
ENSG00000272141.1	ENSG00000272141	0	0
ENSG00000205231.1	TTLL10-AS1	0	0
ENSG00000162571.14	TTLL10	2	5
ENSG00000186891.14	TNFRSF18	1221	1142
ENSG00000186827.12	TNFRSF4	617	470
ENSG00000078808.20	SDF4	6269	5844
ENSG00000176022.7	B3GALT6	814	832
ENSG00000184163.3	C1QTNF12	2	5
ENSG00000260179.1	ENSG00000260179	2	1
ENSG00000160087.21	UBE2J2	2103	2195
ENSG00000230415.1	LINC01786	8	6
ENSG00000162572.21	SCNN1D	82	51
ENSG00000131584.19	ACAP3	2145	2029
ENSG00000278073.1	MIR6726	0	0
ENSG00000169972.13	PUSL1	362	306
ENSG00000127054.22	INTS11	4526	4142
ENSG00000283712.1	MIR6727	0	0
ENSG00000240731.1	ENSG00000240731	45	47
ENSG00000224051.7	CPTP	1204	1256
ENSG00000169962.5	TAS1R3	48	57
ENSG00000107404.21	DVL1	1455	1080
ENSG00000284372.1	MIR6808	0	0
ENSG00000162576.17	MXRA8	63	78
ENSG00000175756.14	AURKAIP1	2395	2173
ENSG00000223663.2	NDUFB4P8	9	0
ENSG00000221978.13	CCNL2	3386	2934
ENSG00000224870.9	MRPL20-AS1	1011	953
ENSG00000242485.6	MRPL20	1785	1614
ENSG00000264293.2	RN7SL657P	0	0
ENSG00000272455.1	MRPL20-DT	79	50
ENSG00000235098.9	ANKRD65	0	0
ENSG00000225905.1	ANKRD65-AS1	0	0
ENSG00000205116.4	TMEM88B	0	0
ENSG00000225285.1	LINC01770	3	0
ENSG00000179403.12	VWA1	8	2
ENSG00000215915.10	ATAD3C	6	9
ENSG00000160072.20	ATAD3B	1116	1018
ENSG00000290916.1	ENSG00000290916	0	0
ENSG00000284740.3	ENSG00000284740	0	0
ENSG00000197785.14	ATAD3A	2113	2108
ENSG00000205090.9	TMEM240	2	4
ENSG00000160075.12	SSU72	4099	3922
ENSG00000215014.5	ENSG00000215014	15	11
ENSG00000274481.1	ENSG00000274481	0	0
ENSG00000228594.4	FNDC10	95	60
ENSG00000286989.1	ENSG00000286989	22	12
ENSG00000272106.1	ENSG00000272106	104	77
ENSG00000197530.13	MIB2	640	607
ENSG00000189409.14	MMP23B	2	0
ENSG00000248333.9	CDK11B	3342	3125
ENSG00000272004.1	ENSG00000272004	1	4
ENSG00000189339.12	SLC35E2B	3562	3231
ENSG00000269737.2	ENSG00000269737	250	247
ENSG00000215914.4	MMP23A	0	1
ENSG00000008128.23	CDK11A	34	36
ENSG00000268575.1	ENSG00000268575	49	53
ENSG00000227775.3	ENSG00000227775	293	285
ENSG00000290854.1	ENSG00000290854	93	65
ENSG00000215790.9	SLC35E2A	0	0
ENSG00000008130.15	NADK	3249	3224
ENSG00000078369.19	GNB1	21179	20584
ENSG00000231050.3	GNB1-DT	7	6
ENSG00000169885.10	CALML6	8	8
ENSG00000178821.13	TMEM52	4	4
ENSG00000142609.20	CFAP74	0	0
ENSG00000233542.2	ENSG00000233542	0	0
ENSG00000187730.9	GABRD	0	0
ENSG00000226969.1	PRKCZ-DT	0	0
ENSG00000067606.17	PRKCZ	68	41
ENSG00000271806.1	ENSG00000271806	2	0
ENSG00000182873.5	PRKCZ-AS1	50	28
ENSG00000162585.17	FAAP20	603	482
ENSG00000234396.3	ENSG00000234396	0	0
ENSG00000157933.11	SKI	2500	2250
ENSG00000287356.1	ENSG00000287356	0	2
ENSG00000116151.14	MORN1	160	118
ENSG00000272161.1	ENSG00000272161	1	2
ENSG00000269896.2	ENSG00000269896	46	6
ENSG00000272420.1	ENSG00000272420	2	0
ENSG00000157916.20	RER1	3955	3379
ENSG00000157911.11	PEX10	288	266
ENSG00000149527.18	PLCH2	200	163
ENSG00000224387.1	ENSG00000224387	3	2
ENSG00000229393.1	ENSG00000229393	0	4
ENSG00000157881.16	PANK4	1866	1879
ENSG00000197921.6	HES5	0	0
ENSG00000272449.3	ENSG00000272449	71	21
ENSG00000238164.6	TNFRSF14-AS1	554	441
ENSG00000157873.18	TNFRSF14	2129	1942
ENSG00000225931.3	ENSG00000225931	2	5
ENSG00000228037.1	ENSG00000228037	18	3
ENSG00000289610.2	ENSG00000289610	0	0
ENSG00000157870.17	PRXL2B	1055	893
ENSG00000142606.16	MMEL1	0	0
ENSG00000237058.1	MMEL1-AS1	0	0
ENSG00000215912.13	TTC34	15	28
ENSG00000285945.1	ENSG00000285945	0	0
ENSG00000283259.1	ENSG00000283259	0	0
ENSG00000233234.1	ENSG00000233234	0	0
ENSG00000287396.1	ENSG00000287396	0	0
ENSG00000231630.1	ENSG00000231630	0	0
ENSG00000284745.1	ENSG00000284745	0	0
ENSG00000169717.7	ACTRT2	0	0
ENSG00000177133.14	PRDM16-DT	0	0
ENSG00000142611.17	PRDM16	6	19
ENSG00000283572.1	MIR4251	0	0
ENSG00000226286.1	ENSG00000226286	0	0
ENSG00000279839.1	ENSG00000279839	0	0
ENSG00000272235.1	ENSG00000272235	0	0
ENSG00000287828.1	ENSG00000287828	0	0
ENSG00000286518.1	ENSG00000286518	0	0
ENSG00000130762.15	ARHGEF16	0	3
ENSG00000272088.1	ENSG00000272088	0	0
ENSG00000162591.17	MEGF6	92	30
ENSG00000207776.1	MIR551A	0	0
ENSG00000238260.3	ENSG00000238260	6	6
ENSG00000158109.15	TPRG1L	1143	1124
ENSG00000116213.16	WRAP73	1639	1370
ENSG00000078900.15	TP73	614	562
ENSG00000227589.1	TP73-AS3	0	0
ENSG00000235131.1	TP73-AS2	0	7
ENSG00000227372.12	TP73-AS1	782	648
ENSG00000276189.1	ENSG00000276189	0	0
ENSG00000162592.10	CCDC27	0	0
ENSG00000235169.11	SMIM1	2	2
ENSG00000130764.10	LRRC47	1697	1532
ENSG00000266075.2	RN7SL574P	0	8
ENSG00000272153.1	ENSG00000272153	21	28
ENSG00000116198.14	CEP104	1560	1686
ENSG00000169598.17	DFFB	524	495
ENSG00000198912.12	C1orf174	1053	825
ENSG00000236423.8	LINC01134	21	14
ENSG00000233304.7	LINC01346	0	0
ENSG00000226374.3	LINC01345	0	0
ENSG00000284668.2	LINC02780	3	1
ENSG00000284703.1	ENSG00000284703	0	0
ENSG00000229280.1	EEF1DP6	0	0
ENSG00000235054.4	LINC01777	0	0
ENSG00000284694.1	ENSG00000284694	0	0
ENSG00000227169.2	ENSG00000227169	0	0
ENSG00000232596.3	LINC01646	0	0
ENSG00000196581.11	AJAP1	0	0
ENSG00000287586.1	ENSG00000287586	0	0
ENSG00000284739.1	ENSG00000284739	0	0
ENSG00000284674.1	LINC02781	0	0
ENSG00000231510.1	LINC02782	0	0
ENSG00000284616.1	ENSG00000284616	0	0
ENSG00000284692.2	ENSG00000284692	0	0
ENSG00000284666.1	ENSG00000284666	0	0
ENSG00000260972.1	ENSG00000260972	0	0
ENSG00000283356.1	ENSG00000283356	0	0
ENSG00000236948.2	ENSG00000236948	0	0
ENSG00000264341.1	ENSG00000264341	0	0
ENSG00000289893.1	ENSG00000289893	0	0
ENSG00000264101.1	MIR4689	1	0
ENSG00000131697.18	NPHP4	1092	1214
ENSG00000069424.16	KCNAB2	30766	34175
ENSG00000116254.18	CHD5	18	22
ENSG00000285629.1	ENSG00000285629	0	0
ENSG00000116251.11	RPL22	2615	2177
ENSG00000226944.1	RNF207-AS1	5	0
ENSG00000158286.13	RNF207	196	169
ENSG00000116237.16	ICMT	7099	7127
ENSG00000225077.3	ICMT-DT	41	41
ENSG00000173673.9	HES3	0	0
ENSG00000158292.7	GPR153	96	86
ENSG00000097021.21	ACOT7	4284	3823
ENSG00000271746.1	ENSG00000271746	3	0
ENSG00000069812.11	HES2	6	0
ENSG00000187017.18	ESPN	63	67
ENSG00000265392.1	MIR4252	0	0
ENSG00000231868.1	ENSG00000231868	0	0
ENSG00000215788.11	TNFRSF25	1776	1457
ENSG00000171680.23	PLEKHG5	62	69
ENSG00000162408.11	NOL9	953	976
ENSG00000253022.1	RNU6-731P	0	0
ENSG00000229519.2	ENSG00000229519	3	4
ENSG00000173662.21	TAS1R1	0	0
ENSG00000204859.13	ZBTB48	737	702
ENSG00000162413.17	KLHL21	2606	2442
ENSG00000116273.6	PHF13	1486	1506
ENSG00000041988.16	THAP3	477	462
ENSG00000007923.17	DNAJC11	1903	1777
ENSG00000228750.7	LINC01672	0	0
ENSG00000284744.1	ENSG00000284744	0	0
ENSG00000237436.1	CAMTA1-DT	1	2
ENSG00000171735.20	CAMTA1	435	416
ENSG00000227950.1	ENSG00000227950	0	0
ENSG00000237365.1	ENSG00000237365	0	0
ENSG00000207056.1	RNU1-8P	0	0
ENSG00000237402.1	CAMTA1-IT1	0	0
ENSG00000237728.2	CAMTA1-AS2	0	0
ENSG00000225126.1	CAMTA1-AS1	0	0
ENSG00000270171.1	ENSG00000270171	0	0
ENSG00000270035.1	ENSG00000270035	0	0
ENSG00000269978.1	ENSG00000269978	0	0
ENSG00000049245.13	VAMP3	1050	1029
ENSG00000269925.1	ENSG00000269925	14	15
ENSG00000049246.15	PER3	171	187
ENSG00000236266.1	ENSG00000236266	1	1
ENSG00000049247.14	UTS2	663	567
ENSG00000049249.10	TNFRSF9	1030	1193
ENSG00000270330.1	ENSG00000270330	0	0
ENSG00000116288.13	PARK7	9425	7788
ENSG00000200344.1	Y_RNA	2	2
ENSG00000284747.1	ENSG00000284747	47	24
ENSG00000284716.1	ENSG00000284716	0	0
ENSG00000116285.13	ERRFI1	85	80
ENSG00000238290.1	ERRFI1-DT	0	0
ENSG00000232848.1	RPL7AP18	0	0
ENSG00000229305.1	ENSG00000229305	0	0
ENSG00000288816.1	ENSG00000288816	0	0
ENSG00000227634.3	LINC01714	0	0
ENSG00000200975.1	RNU1-7P	0	0
ENSG00000233645.1	ENSG00000233645	0	0
ENSG00000251977.1	RNU6-991P	0	0
ENSG00000162426.16	SLC45A1	7	17
ENSG00000252254.1	Y_RNA	0	0
ENSG00000142599.20	RERE	1807	1860
ENSG00000232912.6	RERE-AS1	4	8
ENSG00000221083.1	ENSG00000221083	0	0
ENSG00000270282.1	ENSG00000270282	0	0
ENSG00000234619.1	RPL7P11	0	0
ENSG00000224315.2	RPL7P7	0	0
ENSG00000222511.2	Y_RNA	0	0
ENSG00000226545.1	ENSG00000226545	0	0
ENSG00000228423.2	ENSG00000228423	0	0
ENSG00000229716.2	RPL23AP19	0	0
ENSG00000074800.16	ENO1	86730	82374
ENSG00000274258.1	MIR6728	0	0
ENSG00000230679.1	ENO1-AS1	6	2
ENSG00000201725.1	RNU6-304P	0	0
ENSG00000238249.2	HMGN2P17	0	0
ENSG00000232208.2	ENSG00000232208	10	12
ENSG00000232663.2	ENSG00000232663	0	0
ENSG00000131686.15	CA6	17	13
ENSG00000290109.1	ENSG00000290109	5	5
ENSG00000265141.2	RN7SL451P	0	0
ENSG00000197241.4	SLC2A7	2	0
ENSG00000142583.18	SLC2A5	2	4
ENSG00000252404.1	ENSG00000252404	0	0
ENSG00000180758.12	GPR157	66	121
ENSG00000228526.8	MIR34AHG	355	234
ENSG00000284357.1	MIR34A	0	0
ENSG00000289914.1	ENSG00000289914	0	6
ENSG00000234546.5	LNCTAM34A	31	14
ENSG00000049239.13	H6PD	3053	2814
ENSG00000171621.14	SPSB1	1211	1145
ENSG00000284652.1	ENSG00000284652	0	1
ENSG00000284693.2	LINC02606	2	0
ENSG00000252956.1	RNA5SP40	0	0
ENSG00000235263.1	ENSG00000235263	0	0
ENSG00000171612.7	SLC25A33	481	547
ENSG00000231181.1	ENSG00000231181	5	2
ENSG00000188807.13	TMEM201	1337	1314
ENSG00000171608.18	PIK3CD	19249	18839
ENSG00000179840.5	PIK3CD-AS1	38	23
ENSG00000233268.3	ENSG00000233268	2	0
ENSG00000231789.4	PIK3CD-AS2	4	10
ENSG00000171603.18	CLSTN1	7437	7266
ENSG00000271264.1	MZT1P1	0	0
ENSG00000280113.2	ENSG00000280113	0	0
ENSG00000178585.15	CTNNBIP1	468	476
ENSG00000223989.1	ENSG00000223989	0	0
ENSG00000285701.1	ENSG00000285701	0	0
ENSG00000162441.12	LZIC	1026	1001
ENSG00000228150.1	ENSG00000228150	11	16
ENSG00000173614.14	NMNAT1	440	438
ENSG00000202415.1	RN7SKP269	9	3
ENSG00000283611.2	TMEM274P	0	0
ENSG00000265521.1	MIR5697	0	1
ENSG00000241326.1	ENSG00000241326	0	0
ENSG00000162444.12	RBP7	0	10
ENSG00000130939.20	UBE4B	3539	3516
ENSG00000224340.1	ENSG00000224340	0	0
ENSG00000233623.2	PGAM1P11	1	0
ENSG00000201746.1	RNU6-828P	0	0
ENSG00000054523.20	KIF1B	3280	3235
ENSG00000264881.1	ENSG00000264881	0	0
ENSG00000199562.1	RNU6-37P	1	0
ENSG00000264501.2	RN7SL731P	0	0
ENSG00000284735.1	ENSG00000284735	0	3
ENSG00000284642.1	ENSG00000284642	0	0
ENSG00000142657.21	PGD	9650	9184
ENSG00000271989.1	ENSG00000271989	0	0
ENSG00000251503.8	CENPS-CORT	0	1
ENSG00000175279.22	CENPS	15	17
ENSG00000241563.4	CORT	1	1
ENSG00000160049.12	DFFA	2087	1963
ENSG00000203469.2	ENSG00000203469	0	0
ENSG00000142655.13	PEX14	1270	817
ENSG00000287727.1	ENSG00000287727	12	11
ENSG00000243267.3	RN7SL614P	4	1
ENSG00000130940.15	CASZ1	440	403
ENSG00000272078.1	ENSG00000272078	19	28
ENSG00000225158.2	HSPE1P24	0	0
ENSG00000175262.15	C1orf127	0	3
ENSG00000215785.2	CFL1P6	0	0
ENSG00000120948.19	TARDBP	7175	6516
ENSG00000009724.18	MASP2	133	127
ENSG00000116649.10	SRM	3071	3204
ENSG00000171824.14	EXOSC10	4029	3613
ENSG00000226849.1	ENSG00000226849	6	11
ENSG00000230337.3	EXOSC10-AS1	8	9
ENSG00000198793.14	MTOR	6173	6276
ENSG00000225602.5	MTOR-AS1	0	4
ENSG00000253086.1	RNU6-537P	0	0
ENSG00000171819.5	ANGPTL7	0	1
ENSG00000207451.1	RNU6-291P	0	2
ENSG00000238173.1	RPL39P6	0	0
ENSG00000120942.14	UBIAD1	1238	1369
ENSG00000238199.1	UBE2V2P3	1	0
ENSG00000284646.1	ENSG00000284646	0	0
ENSG00000224338.2	MTCYBP45	0	0
ENSG00000204624.8	DISP3	18	2
ENSG00000285833.1	ENSG00000285833	0	0
ENSG00000235643.2	LINC01647	2	0
ENSG00000284708.1	ENSG00000284708	0	0
ENSG00000116661.11	FBXO2	39	37
ENSG00000132879.14	FBXO44	456	515
ENSG00000116670.16	MAD2L2	1797	1539
ENSG00000116663.11	FBXO6	286	261
ENSG00000162490.7	DRAXIN	46	44
ENSG00000177674.16	AGTRAP	610	507
ENSG00000215910.8	C1orf167	0	0
ENSG00000177553.6	C1orf167-AS1	0	0
ENSG00000177000.13	MTHFR	1153	1228
ENSG00000011021.23	CLCN6	734	663
ENSG00000276470.1	ENSG00000276470	0	0
ENSG00000278852.1	ENSG00000278852	0	0
ENSG00000175206.11	NPPA	5	5
ENSG00000275915.1	ENSG00000275915	0	0
ENSG00000120937.9	NPPB	0	0
ENSG00000224904.1	SBF1P2	0	0
ENSG00000285646.2	ENSG00000285646	24	20
ENSG00000199347.1	RNU5E-1	0	0
ENSG00000201801.1	RNU5E-4P	2	2
ENSG00000116685.16	KIAA2013	2352	1994
ENSG00000083444.17	PLOD1	1554	1489
ENSG00000287384.1	ENSG00000287384	0	4
ENSG00000116688.18	MFN2	5989	5677
ENSG00000270914.1	ENSG00000270914	0	1
ENSG00000116691.11	MIIP	1032	718
ENSG00000202461.1	Y_RNA	0	1
ENSG00000276869.1	MIR6729	0	0
ENSG00000243539.3	RN7SL649P	0	0
ENSG00000120949.15	TNFRSF8	1605	1464
ENSG00000201135.1	RNU6-777P	0	0
ENSG00000227875.2	RPL23AP89	0	0
ENSG00000285604.1	ENSG00000285604	1	5
ENSG00000283789.1	MIR7846	0	0
ENSG00000028137.19	TNFRSF1B	16504	15987
ENSG00000263676.1	MIR4632	2	0
ENSG00000225196.2	RPL10P17	0	0
ENSG00000252969.1	SNORA70	0	0
ENSG00000048707.15	VPS13D	3880	4081
ENSG00000239149.1	SNORA59A	10	6
ENSG00000229484.3	LINC02766	0	2
ENSG00000162496.9	DHRS3	414	383
ENSG00000221340.1	RNU6ATAC18P	2	0
ENSG00000276830.1	MIR6730	0	0
ENSG00000288927.2	ENSG00000288927	1	4
ENSG00000272482.2	ENSG00000272482	0	2
ENSG00000204518.3	AADACL4	0	0
ENSG00000226166.2	ENSG00000226166	0	0
ENSG00000188984.12	AADACL3	0	0
ENSG00000157330.10	CFAP107	0	0
ENSG00000116726.5	PRAMEF12	0	0
ENSG00000116721.9	PRAMEF1	0	0
ENSG00000228338.1	LINC01784	0	0
ENSG00000239810.3	PRAMEF11	0	0
ENSG00000231103.2	PRAMEF30P	0	0
ENSG00000179172.10	HNRNPCL1	0	0
ENSG00000120952.4	PRAMEF2	0	0
ENSG00000243073.4	PRAMEF4	0	0
ENSG00000187545.5	PRAMEF10	0	0
ENSG00000204510.6	PRAMEF7	0	0
ENSG00000207434.1	RNU6-1072P	0	0
ENSG00000234064.1	PRAMEF29P	0	0
ENSG00000232423.6	PRAMEF6	0	0
ENSG00000274178.2	PRAMEF28P	0	0
ENSG00000274764.6	PRAMEF27	0	0
ENSG00000277058.3	HNRNPCL3	0	0
ENSG00000229571.7	PRAMEF25	0	0
ENSG00000277862.1	PRAMEF34P	0	0
ENSG00000236179.1	PRAMEF35P	0	0
ENSG00000275774.3	HNRNPCL2	0	0
ENSG00000229978.2	PRAMEF36P	0	0
ENSG00000290772.1	ENSG00000290772	0	0
ENSG00000233336.1	ENSG00000233336	0	0
ENSG00000280267.6	PRAMEF26	0	0
ENSG00000179412.11	HNRNPCL4	0	0
ENSG00000204505.5	PRAMEF9	0	0
ENSG00000279169.3	PRAMEF13	0	0
ENSG00000279804.3	PRAMEF18	0	0
ENSG00000250894.1	PRAMEF31P	0	0
ENSG00000270601.5	PRAMEF5	0	0
ENSG00000231219.1	PRAMEF32P	0	0
ENSG00000207511.1	RNU6-771P	0	0
ENSG00000182330.11	PRAMEF8	0	0
ENSG00000237700.2	PRAMEF33	0	0
ENSG00000204501.7	PRAMEF15	0	0
ENSG00000228229.2	ENSG00000228229	0	0
ENSG00000204481.8	PRAMEF14	0	0
ENSG00000204480.9	PRAMEF19	0	0
ENSG00000204479.4	PRAMEF17	0	0
ENSG00000204478.11	PRAMEF20	0	0
ENSG00000162494.6	LRRC38	0	0
ENSG00000259961.1	ENSG00000259961	0	0
ENSG00000215909.3	BRWD1P1	0	0
ENSG00000162493.17	PDPN	0	0
ENSG00000222952.1	RNA5SP41	0	0
ENSG00000237445.2	ENSG00000237445	0	0
ENSG00000253085.1	ENSG00000253085	0	0
ENSG00000116731.23	PRDM2	3737	3493
ENSG00000289380.1	ENSG00000289380	1	2
ENSG00000189337.17	KAZN	2	5
ENSG00000252151.1	RNU6-1265P	0	0
ENSG00000231606.2	ENSG00000231606	0	0
ENSG00000234593.3	KAZN-AS1	0	0
ENSG00000235829.1	TBCAP2	0	0
ENSG00000287756.1	ENSG00000287756	0	0
ENSG00000175147.13	TMEM51-AS1	0	2
ENSG00000171729.14	TMEM51	6	2
ENSG00000204464.7	TMEM51-AS2	0	0
ENSG00000215720.4	MFFP1	0	0
ENSG00000278480.1	ZBTB2P1	0	0
ENSG00000142621.21	FHAD1	3	2
ENSG00000233485.1	FHAD1-AS1	0	0
ENSG00000236045.1	ENSG00000236045	0	0
ENSG00000228140.2	EFHD2-AS1	5	2
ENSG00000142634.13	EFHD2	8353	7258
ENSG00000162438.12	CTRC	5	3
ENSG00000142615.8	CELA2A	0	2
ENSG00000215704.10	CELA2B	2	2
ENSG00000132906.18	CASP9	1080	964
ENSG00000116138.13	DNAJC16	703	687
ENSG00000251866.1	SCARNA21B	0	0
ENSG00000272510.1	ENSG00000272510	0	0
ENSG00000116771.6	AGMAT	341	404
ENSG00000237301.1	ENSG00000237301	26	14
ENSG00000235084.3	CHCHD2P6	7	7
ENSG00000252417.1	RNU7-179P	0	0
ENSG00000236500.1	CD24P1	0	0
ENSG00000197312.12	DDI2	1882	1659
ENSG00000215695.2	RSC1A1	0	1
ENSG00000271742.1	ENSG00000271742	0	0
ENSG00000116786.13	PLEKHM2	3762	3356
ENSG00000237938.5	ENSG00000237938	21	11
ENSG00000162461.8	SLC25A34	39	28
ENSG00000224459.2	SLC25A34-AS1	0	0
ENSG00000162460.7	TMEM82	0	0
ENSG00000162458.13	FBLIM1	2	3
ENSG00000224321.1	RPL12P14	11	0
ENSG00000233954.7	UQCRHL	103	86
ENSG00000178715.8	ENSG00000178715	8	6
ENSG00000179743.4	SPEN-AS1	104	121
ENSG00000065526.13	SPEN	6795	7246
ENSG00000270620.1	ENSG00000270620	0	0
ENSG00000116809.12	ZBTB17	1869	1810
ENSG00000234607.2	ENSG00000234607	0	1
ENSG00000231353.1	ENSG00000231353	0	0
ENSG00000275503.1	ENSG00000275503	0	0
ENSG00000224966.4	TBC1D3P6	0	0
ENSG00000183888.4	SRARP	0	0
ENSG00000233078.1	ENSG00000233078	0	0
ENSG00000173641.18	HSPB7	4	0
ENSG00000186510.12	CLCNKA	0	0
ENSG00000232456.1	FAM131C2P	0	2
ENSG00000184908.20	CLCNKB	0	0
ENSG00000185519.9	FAM131C	12	11
ENSG00000142627.13	EPHA2	52	44
ENSG00000227959.2	EPHA2-AS1	2	0
ENSG00000224621.1	ENSG00000224621	0	0
ENSG00000234166.1	ARHGEF19-AS1	0	0
ENSG00000142632.17	ARHGEF19	183	180
ENSG00000291077.1	ENSG00000291077	18	6
ENSG00000237276.10	ANO7L1	0	0
ENSG00000288398.1	ENSG00000288398	95	114
ENSG00000132881.12	CPLANE2	94	141
ENSG00000233929.1	MT1XP1	0	0
ENSG00000037637.11	FBXO42	1765	1511
ENSG00000055070.17	SZRD1	8657	8026
ENSG00000226457.1	RPL22P3	2	0
ENSG00000187144.11	SPATA21	0	0
ENSG00000157191.20	NECAP2	4604	4390
ENSG00000226029.1	LINC01772	19	28
ENSG00000290842.1	CROCCP3	46	28
ENSG00000080947.16	CROCCP3	4	0
ENSG00000206652.1	RNU1-1	0	0
ENSG00000261135.1	ENSG00000261135	2	1
ENSG00000285853.1	ENSG00000285853	0	2
ENSG00000224174.2	ENSG00000224174	0	0
ENSG00000233421.5	LINC01783	0	0
ENSG00000277344.1	RNU1-6P	0	0
ENSG00000225710.1	PDE4DIPP8	0	0
ENSG00000219481.11	NBPF1	113	158
ENSG00000271732.1	ENSG00000271732	1	3
ENSG00000291072.1	CROCCP2	291	285
ENSG00000215908.12	CROCCP2	188	180
ENSG00000283773.1	ENSG00000283773	0	0
ENSG00000186301.8	MST1P2	30	28
ENSG00000282143.1	ENSG00000282143	0	0
ENSG00000207513.1	RNU1-3	0	0
ENSG00000280114.1	ENSG00000280114	0	0
ENSG00000236698.1	EIF1AXP1	196	209
ENSG00000290849.1	ENSG00000290849	0	0
ENSG00000268869.7	ESPNP	0	0
ENSG00000279151.1	ENSG00000279151	0	0
ENSG00000282740.1	ENSG00000282740	0	0
ENSG00000058453.17	CROCC	673	682
ENSG00000290850.1	ENSG00000290850	0	0
ENSG00000207389.1	RNU1-4	0	0
ENSG00000227684.3	CROCCP4	0	0
ENSG00000290851.1	ENSG00000290851	2	0
ENSG00000186715.12	MST1L	0	0
ENSG00000223643.6	ENSG00000223643	0	0
ENSG00000230239.1	PDE4DIPP9	0	0
ENSG00000263811.1	MIR3675	0	0
ENSG00000228549.5	ENSG00000228549	0	0
ENSG00000277234.1	RNU1-5P	0	0
ENSG00000238142.4	ENSG00000238142	0	0
ENSG00000235241.1	ENSG00000235241	0	0
ENSG00000207005.1	RNU1-2	0	0
ENSG00000272426.1	ENSG00000272426	2	0
ENSG00000290122.1	ENSG00000290122	0	0
ENSG00000117122.14	MFAP2	0	2
ENSG00000286898.1	ENSG00000286898	0	0
ENSG00000226526.1	ENSG00000226526	0	0
ENSG00000159363.19	ATP13A2	2042	2055
ENSG00000288636.1	ENSG00000288636	0	0
ENSG00000117118.10	SDHB	2689	2425
ENSG00000117115.13	PADI2	15	14
ENSG00000204362.6	LINC02783	0	0
ENSG00000282843.1	ENSG00000282843	0	0
ENSG00000142623.11	PADI1	0	0
ENSG00000142619.4	PADI3	0	0
ENSG00000266634.1	MIR3972	0	0
ENSG00000159339.13	PADI4	14	10
ENSG00000276747.1	PADI6	0	8
ENSG00000227751.1	RCC2-AS1	0	0
ENSG00000179051.14	RCC2	11727	11227
ENSG00000290096.1	ENSG00000290096	0	0
ENSG00000074964.17	ARHGEF10L	0	2
ENSG00000236648.2	LINC02810	0	0
ENSG00000117148.8	ACTL8	0	0
ENSG00000284653.1	ENSG00000284653	0	0
ENSG00000261781.1	LINC01654	0	0
ENSG00000117154.12	IGSF21	0	0
ENSG00000280222.1	ENSG00000280222	0	0
ENSG00000230035.2	IGSF21-AS1	0	0
ENSG00000225387.1	ENSG00000225387	0	0
ENSG00000179023.9	KLHDC7A	0	0
ENSG00000235282.3	DYNLL1P3	0	0
ENSG00000225478.2	ENSG00000225478	0	0
ENSG00000009709.12	PAX7	0	2
ENSG00000179002.6	TAS1R2	0	0
ENSG00000159423.17	ALDH4A1	453	421
ENSG00000265606.1	MIR4695	0	0
ENSG00000221662.1	MIR1290	0	0
ENSG00000169991.11	IFFO2	2430	2333
ENSG00000272084.1	ENSG00000272084	20	21
ENSG00000127481.15	UBR4	17626	19304
ENSG00000230424.3	EMC1-AS1	10	8
ENSG00000127463.16	EMC1	1911	1929
ENSG00000053372.5	MRTO4	1969	1890
ENSG00000286064.1	ENSG00000286064	17	9
ENSG00000211454.16	AKR7L	4	5
ENSG00000162482.5	AKR7A3	4	16
ENSG00000270728.1	ENSG00000270728	31	30
ENSG00000053371.13	AKR7A2	1779	1625
ENSG00000200403.1	RNU6-1099P	1	1
ENSG00000040487.13	SLC66A1	464	373
ENSG00000077549.19	CAPZB	20539	18840
ENSG00000240490.3	RN7SL277P	0	0
ENSG00000173436.15	MICOS10	90	86
ENSG00000201609.1	RNU4-28P	0	0
ENSG00000235185.1	MICOS10-DT	0	0
ENSG00000158747.15	NBL1	1594	1345
ENSG00000270136.6	MICOS10-NBL1	0	0
ENSG00000226396.1	ENSG00000226396	8	13
ENSG00000158748.4	HTR6	2	0
ENSG00000162542.14	TMCO4	918	1005
ENSG00000178828.7	RNF186	0	0
ENSG00000235434.1	RNF186-AS1	0	0
ENSG00000169914.6	OTUD3	906	844
ENSG00000188784.4	PLA2G2E	0	0
ENSG00000242688.3	RN7SL304P	0	0
ENSG00000188257.12	PLA2G2A	0	0
ENSG00000127472.11	PLA2G5	0	0
ENSG00000117215.15	PLA2G2D	0	0
ENSG00000158786.5	PLA2G2F	0	0
ENSG00000227066.2	ENSG00000227066	0	0
ENSG00000187980.7	PLA2G2C	20	14
ENSG00000162543.6	UBXN10	239	141
ENSG00000228105.2	LINC01757	0	0
ENSG00000284710.1	ENSG00000284710	0	0
ENSG00000158816.16	VWA5B1	0	0
ENSG00000226664.1	ENSG00000226664	0	0
ENSG00000236963.9	LINC01141	0	0
ENSG00000226487.1	ENSG00000226487	0	0
ENSG00000284641.1	ENSG00000284641	0	0
ENSG00000284743.1	ENSG00000284743	0	0
ENSG00000162545.6	CAMK2N1	13	7
ENSG00000289402.2	ENSG00000289402	0	0
ENSG00000090432.7	MUL1	1433	1157
ENSG00000215520.3	RPS4XP4	0	2
ENSG00000183114.8	FAM43B	0	0
ENSG00000158825.6	CDA	2	0
ENSG00000158828.8	PINK1	250	211
ENSG00000284005.1	MIR6084	0	0
ENSG00000117242.7	PINK1-AS	132	140
ENSG00000244038.11	DDOST	10571	9184
ENSG00000117245.13	KIF17	6	2
ENSG00000235432.1	ENSG00000235432	0	0
ENSG00000189410.12	SH2D5	2	3
ENSG00000233069.1	ENSG00000233069	0	0
ENSG00000127483.19	HP1BP3	13639	12492
ENSG00000075151.24	EIF4G3	3061	2882
ENSG00000251914.1	RNU7-200P	2	0
ENSG00000221808.1	MIR1256	0	0
ENSG00000233072.1	RPS15AP6	0	0
ENSG00000236073.2	ENSG00000236073	0	0
ENSG00000235112.1	HSPE1P27	0	0
ENSG00000287192.1	ENSG00000287192	0	2
ENSG00000117298.16	ECE1	3257	3281
ENSG00000236936.1	ENSG00000236936	1	0
ENSG00000231105.2	ECE1-AS1	18	7
ENSG00000236216.5	PPP1R11P1	0	0
ENSG00000228823.1	PDE4DIPP10	0	0
ENSG00000236009.1	ENSG00000236009	0	0
ENSG00000227001.3	NBPF2P	58	51
ENSG00000187952.9	HS6ST1P1	4	3
ENSG00000186543.7	CROCCP5	2	0
ENSG00000142794.19	NBPF3	450	457
ENSG00000176378.8	PFN1P10	0	0
ENSG00000162551.14	ALPL	0	0
ENSG00000289715.1	ENSG00000289715	0	0
ENSG00000233431.1	LINC02596	0	0
ENSG00000076864.21	RAP1GAP	5	9
ENSG00000090686.16	USP48	3410	3042
ENSG00000231978.2	ENSG00000231978	0	0
ENSG00000187942.12	LDLRAD2	0	0
ENSG00000142798.20	HSPG2	41	50
ENSG00000232037.3	ENSG00000232037	0	0
ENSG00000283234.1	ENSG00000283234	0	0
ENSG00000219073.8	CELA3B	0	0
ENSG00000285959.1	ENSG00000285959	0	0
ENSG00000273610.1	RN7SL386P	0	0
ENSG00000201919.1	RNU6-1022P	0	0
ENSG00000142789.20	CELA3A	0	0
ENSG00000278124.1	RN7SL186P	0	0
ENSG00000201273.1	RNU6-776P	0	0
ENSG00000228397.3	LINC01635	0	6
ENSG00000218510.9	LINC00339	49	35
ENSG00000289694.1	ENSG00000289694	0	0
ENSG00000285752.1	CDC42-AS1	17	22
ENSG00000285794.1	ENSG00000285794	0	0
ENSG00000070831.18	CDC42	141	123
ENSG00000230068.2	CDC42-IT1	0	0
ENSG00000271428.1	MPHOSPH6P1	0	0
ENSG00000162552.15	WNT4	21	5
ENSG00000285873.1	ENSG00000285873	0	0
ENSG00000266564.1	MIR4418	0	0
ENSG00000234397.3	PPIAP34	0	0
ENSG00000279625.1	ENSG00000279625	0	0
ENSG00000184677.18	ZBTB40	2613	2460
ENSG00000237200.1	ZBTB40-IT1	5	6
ENSG00000070886.12	EPHA8	0	0
ENSG00000276835.2	MIR6127	0	0
ENSG00000173372.18	C1QA	0	0
ENSG00000289692.1	ENSG00000289692	0	0
ENSG00000159189.13	C1QC	0	0
ENSG00000173369.18	C1QB	0	0
ENSG00000133216.17	EPHB2	0	14
ENSG00000265422.1	MIR4684	0	0
ENSG00000225952.1	ENSG00000225952	0	0
ENSG00000264014.1	MIR4253	0	0
ENSG00000215906.9	LACTBL1	0	0
ENSG00000227868.7	TEX46	0	0
ENSG00000004487.18	KDM1A	4199	4164
ENSG00000240553.1	ENSG00000240553	0	0
ENSG00000263793.1	MIR3115	0	0
ENSG00000266802.1	ENSG00000266802	0	0
ENSG00000169641.15	LUZP1	2188	2268
ENSG00000229010.1	ENSG00000229010	0	0
ENSG00000206935.1	RNU6-514P	0	0
ENSG00000252578.1	RNU6-135P	0	0
ENSG00000289014.1	ENSG00000289014	0	0
ENSG00000179546.5	HTR1D	2	4
ENSG00000215381.3	ENSG00000215381	0	0
ENSG00000261326.4	LINC01355	187	110
ENSG00000284726.1	ENSG00000284726	1	2
ENSG00000125944.21	HNRNPR	13699	11320
ENSG00000125945.15	ZNF436	544	470
ENSG00000249087.9	ZNF436-AS1	20	18
ENSG00000201405.1	Y_RNA	0	0
ENSG00000271420.1	ENSG00000271420	0	0
ENSG00000204219.11	TCEA3	6	2
ENSG00000232482.2	ENSG00000232482	0	0
ENSG00000088280.20	ASAP3	15	25
ENSG00000007968.7	E2F2	12394	11372
ENSG00000235052.1	ENSG00000235052	0	0
ENSG00000117318.9	ID3	298	322
ENSG00000285802.1	ENSG00000285802	0	0
ENSG00000197880.10	MDS2	0	0
ENSG00000229239.2	EEF1A1P48	0	0
ENSG00000142676.14	RPL11	18436	14988
ENSG00000236810.8	ELOA-AS1	36	22
ENSG00000011007.13	ELOA	2231	2198
ENSG00000057757.10	PITHD1	2310	2071
ENSG00000289835.1	ENSG00000289835	4	6
ENSG00000011009.11	LYPLA2	3874	3537
ENSG00000117308.15	GALE	999	834
ENSG00000117305.15	HMGCL	1081	1046
ENSG00000179163.12	FUCA1	547	720
ENSG00000188822.8	CNR2	105	138
ENSG00000229106.1	BTBD6P1	4	7
ENSG00000232557.3	ENSG00000232557	0	0
ENSG00000264926.1	MIR378F	0	0
ENSG00000230228.2	H3P1	0	0
ENSG00000189266.13	PNRC2	7414	6321
ENSG00000188529.15	SRSF10	9960	9031
ENSG00000215905.4	RPL36P5	0	0
ENSG00000225315.2	ENSG00000225315	0	0
ENSG00000142661.19	MYOM3	0	0
ENSG00000230703.1	MYOM3-AS1	0	0
ENSG00000142677.4	IL22RA1	0	1
ENSG00000185436.12	IFNLR1	242	256
ENSG00000158055.17	GRHL3	3	6
ENSG00000230023.2	LINC02800	0	0
ENSG00000232298.2	GRHL3-AS1	0	0
ENSG00000001460.18	STPG1	361	364
ENSG00000001461.17	NIPAL3	2783	2781
ENSG00000288982.1	ENSG00000288982	0	0
ENSG00000286061.1	RCAN3AS	1	4
ENSG00000117602.13	RCAN3	1376	1474
ENSG00000264443.1	NCMAP-DT	0	0
ENSG00000184454.7	NCMAP	0	0
ENSG00000227312.2	ENSG00000227312	0	0
ENSG00000239106.1	Y_RNA	0	0
ENSG00000133226.19	SRRM1	5199	5361
ENSG00000284699.1	ENSG00000284699	0	0
ENSG00000169504.15	CLIC4	1301	1175
ENSG00000238482.1	RNU6-1208P	0	0
ENSG00000020633.19	RUNX3	14998	14971
ENSG00000278034.1	MIR6731	4	1
ENSG00000229162.1	RUNX3-AS1	27	27
ENSG00000261025.1	ENSG00000261025	5	21
ENSG00000264371.1	MIR4425	0	1
ENSG00000285823.1	LINC02793	0	0
ENSG00000233755.1	ENSG00000233755	0	0
ENSG00000233419.3	IFITM3P7	0	0
ENSG00000231953.2	ENSG00000231953	0	0
ENSG00000117614.10	SYF2	1692	1554
ENSG00000284602.1	ENSG00000284602	18	19
ENSG00000284657.1	ENSG00000284657	0	5
ENSG00000117616.18	RSRP1	2646	2194
ENSG00000272432.1	ENSG00000272432	3	8
ENSG00000261349.1	ENSG00000261349	78	66
ENSG00000187010.21	RHD	74	57
ENSG00000224183.1	SDHDP6	78	56
ENSG00000259984.1	ENSG00000259984	12	28
ENSG00000183726.11	TMEM50A	5475	4667
ENSG00000188672.19	RHCE	1	3
ENSG00000238084.4	ENSG00000238084	0	1
ENSG00000204178.11	MACO1	1200	1034
ENSG00000157978.12	LDLRAP1	1204	965
ENSG00000225643.1	ENSG00000225643	1	3
ENSG00000117643.15	MAN1C1	1080	1191
ENSG00000233478.1	ENSG00000233478	4	0
ENSG00000162430.18	SELENON	491	507
ENSG00000255054.3	ENSG00000255054	0	0
ENSG00000228172.5	ENSG00000228172	11	3
ENSG00000117640.18	MTFR1L	943	873
ENSG00000272478.1	ENSG00000272478	0	0
ENSG00000127423.11	AUNIP	397	417
ENSG00000236528.3	ENSG00000236528	2	3
ENSG00000182749.6	PAQR7	152	148
ENSG00000207302.1	Y_RNA	0	0
ENSG00000117632.23	STMN1	27040	24042
ENSG00000229786.1	SNRPFP2	0	2
ENSG00000223624.1	ENSG00000223624	1	0
ENSG00000283938.1	MIR3917	0	0
ENSG00000158006.14	PAFAH2	937	771
ENSG00000207237.1	RNU6-110P	0	0
ENSG00000252190.1	ENSG00000252190	0	0
ENSG00000252691.1	ENSG00000252691	0	0
ENSG00000158008.10	EXTL1	0	3
ENSG00000158014.15	SLC30A2	0	0
ENSG00000284309.1	ENSG00000284309	0	0
ENSG00000158022.7	TRIM63	0	0
ENSG00000175087.10	PDIK1L	786	585
ENSG00000197245.6	FAM110D	0	0
ENSG00000282872.2	C1orf232	0	0
ENSG00000236782.8	ZNF593OS	2	5
ENSG00000142684.9	ZNF593	0	0
ENSG00000142675.18	CNKSR1	16	20
ENSG00000188782.9	CATSPER4	0	0
ENSG00000236155.8	ZPLD2P	3	6
ENSG00000278572.1	ENSG00000278572	0	0
ENSG00000130695.16	CEP85	3362	3224
ENSG00000270733.1	ENSG00000270733	13	6
ENSG00000142669.15	SH3BGRL3	18488	18053
ENSG00000158062.21	UBXN11	1155	1023
ENSG00000169442.9	CD52	4738	3546
ENSG00000176092.17	CRYBG2	104	102
ENSG00000225854.2	ENSG00000225854	0	0
ENSG00000176083.18	ZNF683	3939	3016
ENSG00000131914.11	LIN28A	0	0
ENSG00000117682.18	DHDDS	1639	1487
ENSG00000223583.1	ENSG00000223583	6	10
ENSG00000225891.2	DHDDS-AS1	19	13
ENSG00000198830.11	HMGN2	31767	30665
ENSG00000224129.1	DPPA2P2	0	0
ENSG00000117676.14	RPS6KA1	8474	7655
ENSG00000238705.1	MIR1976	0	0
ENSG00000243905.3	RN7SL679P	0	0
ENSG00000252802.1	Y_RNA	0	0
ENSG00000252429.2	RNU7-29P	0	0
ENSG00000289452.1	ENSG00000289452	0	2
ENSG00000229247.2	ENSG00000229247	0	0
ENSG00000238316.1	ENSG00000238316	0	0
ENSG00000235069.2	ENSG00000235069	0	0
ENSG00000260063.1	ENSG00000260063	7	21
ENSG00000290006.1	ENSG00000290006	0	0
ENSG00000117713.21	ARID1A	8504	8875
ENSG00000060642.12	PIGV	285	225
ENSG00000241188.3	RN7SL165P	0	0
ENSG00000287810.1	ENSG00000287810	1	0
ENSG00000204160.12	ZDHHC18	3588	3499
ENSG00000175793.12	SFN	23	30
ENSG00000142751.15	GPN2	1882	1727
ENSG00000226698.1	ENSG00000226698	0	0
ENSG00000289554.1	ENSG00000289554	77	89
ENSG00000198746.13	GPATCH3	669	592
ENSG00000090273.14	NUDC	6542	6417
ENSG00000131910.5	NR0B2	0	4
ENSG00000175707.10	KDF1	0	0
ENSG00000172746.6	RPL12P13	0	0
ENSG00000224064.1	RPL32P6	0	0
ENSG00000225294.1	OSTCP2	0	0
ENSG00000253368.4	TRNP1	3	11
ENSG00000158246.8	TENT5B	0	0
ENSG00000090020.11	SLC9A1	2029	2264
ENSG00000229985.2	ENSG00000229985	0	0
ENSG00000214973.3	CHCHD3P3	37	21
ENSG00000225159.1	NPM1P39	5	2
ENSG00000225990.2	SNRPEP7	0	0
ENSG00000224311.1	WDTC1-DT	0	0
ENSG00000142784.16	WDTC1	4382	4608
ENSG00000252098.1	Y_RNA	0	0
ENSG00000243659.1	ENSG00000243659	1	0
ENSG00000186501.15	TMEM222	1920	1813
ENSG00000206888.1	RNU6-48P	4	8
ENSG00000241547.1	ACTG1P20	24	41
ENSG00000142765.18	SYTL1	1686	1336
ENSG00000142733.18	MAP3K6	269	204
ENSG00000142748.14	FCN3	0	0
ENSG00000174950.11	CD164L2	0	0
ENSG00000231207.1	ENSG00000231207	0	0
ENSG00000181773.7	GPR3	15	6
ENSG00000158195.11	WASF2	10268	10125
ENSG00000241169.1	ENSG00000241169	0	0
ENSG00000237429.1	ENSG00000237429	3	1
ENSG00000126705.15	AHDC1	675	663
ENSG00000000938.13	FGR	130	81
ENSG00000235912.1	ENSG00000235912	17	36
ENSG00000233975.2	LINC02574	4	14
ENSG00000126709.16	IFI6	1209	1068
ENSG00000225886.3	ENSG00000225886	13	9
ENSG00000206767.1	RNU6-949P	0	0
ENSG00000226662.2	CHMP1AP1	0	0
ENSG00000207095.1	RNU6-424P	0	0
ENSG00000287244.1	ENSG00000287244	0	0
ENSG00000009780.16	FAM76A	367	278
ENSG00000231344.1	ENSG00000231344	2	1
ENSG00000230833.1	RPEP3	0	0
ENSG00000117758.14	STX12	847	780
ENSG00000269971.1	ENSG00000269971	0	0
ENSG00000270031.1	ENSG00000270031	4	2
ENSG00000223062.1	RNU6-1245P	0	2
ENSG00000286433.1	ENSG00000286433	0	2
ENSG00000117751.18	PPP1R8	3925	3489
ENSG00000252947.1	SCARNA1	7	3
ENSG00000130775.16	THEMIS2	1634	1485
ENSG00000117748.10	RPA2	5706	5198
ENSG00000130768.15	SMPDL3B	10	21
ENSG00000227050.1	ENSG00000227050	2	0
ENSG00000158156.9	XKR8	506	499
ENSG00000158161.16	EYA3	1384	1243
ENSG00000238231.2	ENSG00000238231	0	4
ENSG00000240750.3	RN7SL559P	2	1
ENSG00000228589.3	SPCS2P4	149	500
ENSG00000228943.1	ENSG00000228943	0	0
ENSG00000289576.2	ENSG00000289576	0	0
ENSG00000214812.3	ENSG00000214812	3	0
ENSG00000253005.1	RNU6-176P	0	0
ENSG00000169403.12	PTAFR	27	12
ENSG00000126698.11	DNAJC8	6484	5753
ENSG00000290123.1	ENSG00000290123	0	2
ENSG00000130770.18	ATP5IF1	820	668
ENSG00000270605.1	ENSG00000270605	66	36
ENSG00000271398.1	ENSG00000271398	0	0
ENSG00000130766.5	SESN2	555	555
ENSG00000130772.14	MED18	1075	1010
ENSG00000204138.13	PHACTR4	2199	2265
ENSG00000206779.1	Y_RNA	0	0
ENSG00000229820.2	ENSG00000229820	0	0
ENSG00000221216.1	RNU6ATAC27P	0	0
ENSG00000180198.17	RCC1	5287	4656
ENSG00000242125.3	SNHG3	1616	1270
ENSG00000274266.1	SNORA73A	0	0
ENSG00000200087.1	SNORA73B	36	55
ENSG00000231468.2	PRDX3P2	0	1
ENSG00000279443.1	ENSG00000279443	35	37
ENSG00000180098.9	TRNAU1AP	1626	1425
ENSG00000197989.15	SNHG12	703	560
ENSG00000221539.1	SNORD99	9	5
ENSG00000278274.1	SNORA61	0	0
ENSG00000273544.1	SNORA44	0	0
ENSG00000280498.1	SNORA16A	0	0
ENSG00000274582.1	SNORA16A	0	0
ENSG00000120656.14	TAF12	982	859
ENSG00000188060.8	RAB42	6	11
ENSG00000229388.1	TAF12-DT	6	3
ENSG00000270103.3	ENSG00000270103	0	0
ENSG00000274978.1	RNU11	0	0
ENSG00000162419.13	GMEB1	1622	1575
ENSG00000252777.1	ENSG00000252777	0	0
ENSG00000289291.1	ENSG00000289291	0	2
ENSG00000198492.16	YTHDF2	3716	3514
ENSG00000116329.12	OPRD1	0	4
ENSG00000233427.1	ENSG00000233427	0	0
ENSG00000199756.1	Y_RNA	0	0
ENSG00000159023.23	EPB41	10006	9069
ENSG00000225616.2	ENSG00000225616	0	0
ENSG00000206704.1	Y_RNA	0	0
ENSG00000277958.1	Metazoa_SRP	0	0
ENSG00000253304.2	TMEM200B	2	0
ENSG00000225750.1	ENSG00000225750	0	0
ENSG00000116350.18	SRSF4	7329	6974
ENSG00000277916.1	ENSG00000277916	0	0
ENSG00000116353.16	MECR	523	394
ENSG00000237934.1	ENSG00000237934	1	2
ENSG00000060656.20	PTPRU	2	9
ENSG00000230523.1	LINC01756	0	0
ENSG00000225011.4	ENSG00000225011	0	0
ENSG00000228176.1	ENSG00000228176	0	0
ENSG00000284676.1	ENSG00000284676	0	0
ENSG00000270927.1	ENSG00000270927	0	0
ENSG00000233399.2	LINC01648	0	0
ENSG00000233372.1	ENSG00000233372	0	0
ENSG00000231251.1	ENSG00000231251	0	0
ENSG00000236335.1	ENSG00000236335	0	0
ENSG00000231949.1	ENSG00000231949	0	0
ENSG00000289710.1	ENSG00000289710	0	0
ENSG00000162510.6	MATN1	5	4
ENSG00000186056.11	MATN1-AS1	26	17
ENSG00000287510.1	ENSG00000287510	1	0
ENSG00000162511.8	LAPTM5	19632	18163
ENSG00000264773.1	MIR4420	3	5
ENSG00000229607.1	ENSG00000229607	0	0
ENSG00000223382.6	LINC01778	0	0
ENSG00000222784.1	RN7SKP91	0	0
ENSG00000235143.1	ENSG00000235143	0	0
ENSG00000162512.16	SDC3	4	6
ENSG00000266210.2	RN7SL371P	0	0
ENSG00000134644.16	PUM1	4074	3635
ENSG00000237329.2	ENSG00000237329	0	0
ENSG00000232768.1	ENSG00000232768	0	0
ENSG00000215900.4	SELENOWP1	0	0
ENSG00000225142.2	ENSG00000225142	0	0
ENSG00000084628.10	NKAIN1	0	0
ENSG00000060688.13	SNRNP40	4040	3718
ENSG00000229447.2	ENSG00000229447	6	3
ENSG00000121766.16	ZCCHC17	874	754
ENSG00000229044.1	ENSG00000229044	0	0
ENSG00000121769.8	FABP3	36	37
ENSG00000168528.12	SERINC2	8	0
ENSG00000215899.3	EEF1A1P46	0	0
ENSG00000206981.1	RNU6-40P	0	0
ENSG00000260386.6	LDC1P	0	0
ENSG00000265961.1	Y_RNA	0	0
ENSG00000284543.1	LINC01226	0	0
ENSG00000229167.2	ENSG00000229167	0	0
ENSG00000142910.16	TINAGL1	0	0
ENSG00000121764.12	HCRTR1	0	3
ENSG00000162517.13	PEF1	1690	1457
ENSG00000235790.7	PEF1-AS1	6	2
ENSG00000264078.1	ENSG00000264078	3	0
ENSG00000084636.18	COL16A1	0	1
ENSG00000121753.13	ADGRB2	0	9
ENSG00000266580.1	MIR4254	0	0
ENSG00000254545.1	ENSG00000254545	0	0
ENSG00000134668.13	SPOCD1	2	0
ENSG00000203620.2	ENSG00000203620	0	0
ENSG00000269967.1	ENSG00000269967	1	1
ENSG00000184007.22	PTP4A2	12065	11243
ENSG00000288678.1	ENSG00000288678	0	0
ENSG00000228634.1	ENSG00000228634	9	0
ENSG00000284702.1	ENSG00000284702	0	0
ENSG00000121774.18	KHDRBS1	9910	9673
ENSG00000203325.3	ENSG00000203325	0	2
ENSG00000121775.18	TMEM39B	790	709
ENSG00000266203.1	MIR5585	0	0
ENSG00000276493.1	Metazoa_SRP	0	0
ENSG00000025800.14	KPNA6	3025	3113
ENSG00000250135.1	ENSG00000250135	0	0
ENSG00000084652.16	TXLNA	4931	5049
ENSG00000160050.16	CCDC28B	609	382
ENSG00000224066.1	ENSG00000224066	5	0
ENSG00000160051.12	IQCC	235	212
ENSG00000222046.3	DCDC2B	7	7
ENSG00000160055.20	TMEM234	107	62
ENSG00000084623.12	EIF3I	10470	8631
ENSG00000291132.1	ENSG00000291132	8	6
ENSG00000220785.10	MTMR9LP	0	0
ENSG00000290045.1	ENSG00000290045	3	2
ENSG00000183615.6	FAM167B	25	38
ENSG00000182866.18	LCK	30362	28108
ENSG00000277617.1	Metazoa_SRP	0	0
ENSG00000252450.1	Y_RNA	0	0
ENSG00000116478.12	HDAC1	10297	9612
ENSG00000175130.7	MARCKSL1	534	587
ENSG00000233775.1	ENSG00000233775	0	0
ENSG00000162526.7	TSSK3	1	2
ENSG00000225828.2	FAM229A	89	55
ENSG00000160058.19	BSDC1	2629	2612
ENSG00000224333.1	GAPDHP20	0	0
ENSG00000270850.1	ENSG00000270850	0	0
ENSG00000229259.1	LRRC37A12P	0	0
ENSG00000263529.2	RN7SL122P	0	0
ENSG00000254553.1	ENSG00000254553	0	0
ENSG00000273274.2	ZBTB8B	0	0
ENSG00000160062.15	ZBTB8A	2	2
ENSG00000176261.16	ZBTB8OS	627	456
ENSG00000200591.1	Y_RNA	0	0
ENSG00000162521.19	RBBP4	9880	9717
ENSG00000162520.15	SYNC	0	0
ENSG00000224409.1	ENSG00000224409	0	0
ENSG00000162522.11	KIAA1522	11	46
ENSG00000134684.13	YARS1	6810	6710
ENSG00000116497.18	S100PBP	1846	1787
ENSG00000160097.20	FNDC5	6	13
ENSG00000121905.10	HPCA	0	2
ENSG00000121900.19	TMEM54	3	3
ENSG00000287691.1	ENSG00000287691	2	5
ENSG00000116514.17	RNF19B	1212	1235
ENSG00000278966.2	ENSG00000278966	0	0
ENSG00000217644.5	ENSG00000217644	0	3
ENSG00000239670.1	ENSG00000239670	8	1
ENSG00000236065.2	ENSG00000236065	0	0
ENSG00000004455.18	AK2	10045	9196
ENSG00000276645.1	Metazoa_SRP	0	0
ENSG00000142920.17	AZIN2	175	93
ENSG00000278997.1	ENSG00000278997	18	27
ENSG00000116525.14	TRIM62	594	629
ENSG00000279179.1	ENSG00000279179	33	28
ENSG00000284721.1	ENSG00000284721	0	0
ENSG00000160094.15	ZNF362	1014	1088
ENSG00000270115.1	ENSG00000270115	2	0
ENSG00000184389.9	A3GALT2	2	0
ENSG00000225313.5	ENSG00000225313	19	58
ENSG00000134686.21	PHC2	2314	2419
ENSG00000284154.1	MIR3605	1	1
ENSG00000222112.1	RN7SKP16	2	2
ENSG00000233246.1	PHC2-AS1	1	0
ENSG00000234512.1	TLR12P	0	0
ENSG00000121903.15	ZSCAN20	235	200
ENSG00000235907.2	ENSG00000235907	0	0
ENSG00000121904.19	CSMD2	0	0
ENSG00000227000.2	HSPD1P14	0	0
ENSG00000176256.11	HMGB4	0	0
ENSG00000231163.6	CSMD2-AS1	0	0
ENSG00000201148.1	RNA5SP42	0	0
ENSG00000142698.15	C1orf94	0	0
ENSG00000270241.1	ENSG00000270241	0	0
ENSG00000287703.1	ENSG00000287703	0	0
ENSG00000207941.1	MIR552	0	0
ENSG00000163866.9	SMIM12	1786	1761
ENSG00000189280.3	GJB5	0	0
ENSG00000189433.7	GJB4	0	0
ENSG00000255811.1	ENSG00000255811	0	0
ENSG00000188910.8	GJB3	0	0
ENSG00000187513.9	GJA4	0	0
ENSG00000230163.1	ENSG00000230163	0	0
ENSG00000116544.12	DLGAP3	31	23
ENSG00000284773.1	ENSG00000284773	85	54
ENSG00000241014.2	GPR199P	23	14
ENSG00000243749.2	TMEM35B	8	13
ENSG00000271741.1	ENSG00000271741	0	0
ENSG00000163867.17	ZMYM6	221	264
ENSG00000197056.11	ZMYM1	461	400
ENSG00000233940.1	RPL12P45	0	0
ENSG00000228348.1	EFCAB14P1	2	1
ENSG00000284640.1	ENSG00000284640	0	0
ENSG00000116560.12	SFPQ	19119	17610
ENSG00000201868.1	Y_RNA	0	0
ENSG00000146463.12	ZMYM4	1332	1155
ENSG00000240374.3	RN7SL503P	0	0
ENSG00000201542.1	SNORA62	0	0
ENSG00000229994.1	RPL5P4	9	4
ENSG00000227409.1	ZMYM4-AS1	1	0
ENSG00000142687.19	KIAA0319L	2499	2341
ENSG00000278702.1	Metazoa_SRP	0	0
ENSG00000236274.1	ENSG00000236274	0	0
ENSG00000020129.16	NCDN	1994	1805
ENSG00000239636.3	TFAP2E-AS1	68	32
ENSG00000116819.9	TFAP2E	57	59
ENSG00000126067.12	PSMB2	8182	7638
ENSG00000142686.8	C1orf216	1239	1168
ENSG00000092853.14	CLSPN	3551	2937
ENSG00000232335.1	ENSG00000232335	1	3
ENSG00000134698.11	AGO4	2179	1902
ENSG00000092847.14	AGO1	3235	3133
ENSG00000271164.1	CFAP97P1	0	0
ENSG00000286899.1	ENSG00000286899	0	0
ENSG00000271914.1	ENSG00000271914	0	0
ENSG00000126070.20	AGO3	957	1041
ENSG00000271554.1	ENSG00000271554	2	0
ENSG00000232862.5	ENSG00000232862	0	0
ENSG00000092850.12	TEKT2	2	0
ENSG00000116863.11	ADPRS	983	876
ENSG00000171812.13	COL8A2	6	3
ENSG00000054116.12	TRAPPC3	2282	1955
ENSG00000116871.16	MAP7D1	10479	10481
ENSG00000264592.2	RN7SL131P	0	0
ENSG00000054118.15	THRAP3	12147	11274
ENSG00000231849.1	UBE2V2P4	0	0
ENSG00000214193.11	SH3D21	166	184
ENSG00000142694.7	EVA1B	0	0
ENSG00000286379.1	ENSG00000286379	4	4
ENSG00000196182.11	STK40	4133	4291
ENSG00000181817.6	LSM10	1156	939
ENSG00000222821.1	RNU4-27P	0	0
ENSG00000116885.18	OSCP1	39	19
ENSG00000201448.1	SNORA63C	0	2
ENSG00000116898.12	MRPS15	1927	1672
ENSG00000119535.19	CSF3R	0	0
ENSG00000230214.1	FTLP18	0	0
ENSG00000284705.1	ENSG00000284705	0	0
ENSG00000284720.1	ENSG00000284720	0	0
ENSG00000234481.2	ENSG00000234481	0	0
ENSG00000163873.10	GRIK3	0	0
ENSG00000284650.1	ENSG00000284650	0	0
ENSG00000223944.3	ENSG00000223944	0	0
ENSG00000264698.1	MIR4255	0	0
ENSG00000207328.1	RNU6-636P	0	0
ENSG00000252368.1	RNA5SP43	0	0
ENSG00000230451.2	RPS29P6	0	0
ENSG00000233621.3	ZC3H12A-DT	273	183
ENSG00000163874.11	ZC3H12A	1138	1135
ENSG00000283724.1	MIR6732	0	0
ENSG00000163875.16	MEAF6	2226	2125
ENSG00000263675.1	MIR5581	9	6
ENSG00000163877.11	SNIP1	1575	1574
ENSG00000232273.1	FTH1P1	4	0
ENSG00000237749.4	ENSG00000237749	5	1
ENSG00000163879.11	DNALI1	7	17
ENSG00000134697.13	GNL2	1949	1635
ENSG00000284748.1	ENSG00000284748	0	0
ENSG00000169218.14	RSPO1	0	0
ENSG00000116922.15	C1orf109	705	683
ENSG00000134690.11	CDCA8	6066	5981
ENSG00000183317.17	EPHA10	9	4
ENSG00000200421.1	Y_RNA	0	0
ENSG00000214141.4	ACTN4P2	0	0
ENSG00000227416.2	ENSG00000227416	0	0
ENSG00000185090.15	MANEAL	90	92
ENSG00000233728.1	ENSG00000233728	0	0
ENSG00000196449.4	YRDC	377	412
ENSG00000197982.14	C1orf122	474	349
ENSG00000188786.10	MTF1	1446	1317
ENSG00000235673.1	ENSG00000235673	0	0
ENSG00000230955.1	ENSG00000230955	0	0
ENSG00000204084.13	INPP5B	1558	1553
ENSG00000252448.1	SNORA63	0	0
ENSG00000222282.1	RNU6-584P	1	0
ENSG00000277168.1	Metazoa_SRP	0	0
ENSG00000183431.12	SF3A3	6376	5555
ENSG00000212541.1	RNU6-510P	3	0
ENSG00000183386.10	FHL3	503	549
ENSG00000183520.12	UTP11	1362	1342
ENSG00000185668.8	POU3F1	15	14
ENSG00000224592.5	MIR3659HG	0	0
ENSG00000223589.2	ENSG00000223589	0	0
ENSG00000265596.1	MIR3659	0	0
ENSG00000284623.1	LINC02786	0	0
ENSG00000286552.1	ENSG00000286552	0	0
ENSG00000287987.1	ENSG00000287987	0	0
ENSG00000237290.2	LINC01343	0	0
ENSG00000275350.1	ENSG00000275350	0	0
ENSG00000200796.1	RNU6-753P	0	0
ENSG00000238063.3	LINC01685	0	0
ENSG00000215895.4	HSPA5P1	0	2
ENSG00000284632.1	ENSG00000284632	0	0
ENSG00000116954.8	RRAGC	382	355
ENSG00000273637.1	ENSG00000273637	0	0
ENSG00000228436.4	RRAGC-DT	8	4
ENSG00000214114.9	MYCBP	1104	1079
ENSG00000274944.4	ENSG00000274944	0	0
ENSG00000131233.10	GJA9	0	0
ENSG00000158315.11	RHBDL2	4	2
ENSG00000199963.1	RNU6-605P	0	0
ENSG00000207466.1	Y_RNA	0	0
ENSG00000235549.1	EIF1P2	0	0
ENSG00000174574.16	AKIRIN1	2727	2831
ENSG00000168653.11	NDUFS5	2298	2017
ENSG00000127603.32	MACF1	20981	19115
ENSG00000206654.1	RNU6-608P	0	0
ENSG00000222378.1	RNA5SP44	0	0
ENSG00000287422.1	ENSG00000287422	0	0
ENSG00000226438.1	ENSG00000226438	0	0
ENSG00000217897.2	HSPE1P8	2	0
ENSG00000183682.8	BMP8A	50	55
ENSG00000237624.1	OXCT2P1	0	0
ENSG00000291129.1	PPIEL	89	91
ENSG00000243970.6	PPIEL	1	1
ENSG00000090621.15	PABPC4	4087	4509
ENSG00000228060.3	PABPC4-AS1	14	23
ENSG00000201457.1	SNORA55	0	0
ENSG00000163909.8	HEYL	0	3
ENSG00000225903.1	ENSG00000225903	0	0
ENSG00000116981.4	NT5C1A	6	20
ENSG00000116983.13	HPCAL4	2	14
ENSG00000084072.17	PPIE	2688	2306
ENSG00000225333.6	ENSG00000225333	0	0
ENSG00000252413.1	RNU7-121P	0	0
ENSG00000289711.1	ENSG00000289711	0	0
ENSG00000116985.12	BMP8B	89	85
ENSG00000198754.5	OXCT2	12	11
ENSG00000285905.1	BMP8B-AS1	0	4
ENSG00000261798.1	ENSG00000261798	0	4
ENSG00000229213.1	ENSG00000229213	0	0
ENSG00000284719.3	ENSG00000284719	17	9
ENSG00000284678.1	LINC02811	0	4
ENSG00000043514.17	TRIT1	518	511
ENSG00000202222.1	Y_RNA	0	0
ENSG00000116990.11	MYCL	0	4
ENSG00000236546.1	MYCL-AS1	0	0
ENSG00000207356.1	Y_RNA	0	0
ENSG00000168389.18	MFSD2A	88	67
ENSG00000228477.1	ENSG00000228477	4	6
ENSG00000131236.18	CAP1	35893	31321
ENSG00000131238.18	PPT1	8748	8144
ENSG00000226745.2	OAZ1P1	0	0
ENSG00000117000.9	RLF	929	797
ENSG00000207508.1	RNU6-1237P	0	0
ENSG00000188800.6	TMCO2	0	0
ENSG00000259943.2	ZMPSTE24-DT	169	114
ENSG00000084073.10	ZMPSTE24	2242	2058
ENSG00000231296.1	ENSG00000231296	0	0
ENSG00000049089.15	COL9A2	492	519
ENSG00000227311.3	ENSG00000227311	0	0
ENSG00000084070.12	SMAP2	12617	13682
ENSG00000213172.3	ENSG00000213172	1	0
ENSG00000290111.1	ENSG00000290111	7	1
ENSG00000284677.1	ENSG00000284677	2	1
ENSG00000187801.15	ZFP69B	69	81
ENSG00000260920.2	ENSG00000260920	68	79
ENSG00000279667.1	ENSG00000279667	2	8
ENSG00000187815.10	ZFP69	142	141
ENSG00000238287.1	EXO5-DT	3	8
ENSG00000164002.12	EXO5	431	301
ENSG00000227278.1	ENSG00000227278	0	0
ENSG00000238186.1	ENSG00000238186	21	16
ENSG00000117010.17	ZNF684	181	175
ENSG00000286838.1	ENSG00000286838	0	0
ENSG00000236505.1	ENSG00000236505	0	0
ENSG00000233910.1	GTF2F2P2	0	0
ENSG00000117016.10	RIMS3	689	514
ENSG00000287743.1	ENSG00000287743	2	0
ENSG00000237899.1	ENSG00000237899	2	3
ENSG00000272145.2	NFYC-AS1	57	55
ENSG00000066136.21	NFYC	2641	2570
ENSG00000198974.3	MIR30E	0	0
ENSG00000207962.1	MIR30C1	0	0
ENSG00000117013.17	KCNQ4	25	5
ENSG00000264582.2	RN7SL326P	0	0
ENSG00000179862.7	CITED4	2	6
ENSG00000229528.1	ENSG00000229528	0	0
ENSG00000228940.1	ENSG00000228940	0	0
ENSG00000286668.1	ENSG00000286668	0	0
ENSG00000233118.2	UBE2V1P8	0	0
ENSG00000171793.17	CTPS1	4470	4261
ENSG00000281207.1	SLFNL1-AS1	51	38
ENSG00000171790.16	SLFNL1	36	13
ENSG00000010803.17	SCMH1	1154	1173
ENSG00000215893.3	RPL23AP17	0	0
ENSG00000287400.1	ENSG00000287400	0	0
ENSG00000235358.2	SCMH1-DT	3	8
ENSG00000213987.4	RPL36AP9	0	0
ENSG00000291157.1	ENSG00000291157	0	0
ENSG00000286640.3	ENSG00000286640	0	0
ENSG00000204060.8	FOXO6	2	0
ENSG00000229901.1	FOXO6-AS1	0	0
ENSG00000252563.1	RNA5SP45	0	0
ENSG00000127129.10	EDN2	0	1
ENSG00000127124.16	HIVEP3	1343	1198
ENSG00000230881.1	ENSG00000230881	0	0
ENSG00000230638.4	ENSG00000230638	8	6
ENSG00000284895.1	ENSG00000284895	0	0
ENSG00000287587.1	ENSG00000287587	0	0
ENSG00000227538.1	HNRNPFP1	0	0
ENSG00000228776.2	ENSG00000228776	0	0
ENSG00000044012.4	GUCA2B	0	0
ENSG00000197273.4	GUCA2A	0	0
ENSG00000198815.9	FOXJ3	2850	2620
ENSG00000227527.2	ENSG00000227527	0	4
ENSG00000177181.15	RIMKLA	23	18
ENSG00000235002.1	ENSG00000235002	0	0
ENSG00000066185.13	ZMYND12	11	15
ENSG00000127125.9	PPCS	1028	861
ENSG00000186409.19	CCDC30	6	13
ENSG00000230116.1	RPS3AP11	0	0
ENSG00000236876.3	TMSB4XP1	24	22
ENSG00000200254.1	RNU6-536P	0	0
ENSG00000236180.2	ENSG00000236180	0	0
ENSG00000171960.12	PPIH	828	807
ENSG00000285728.3	ENSG00000285728	164	171
ENSG00000234917.2	ENSG00000234917	4	1
ENSG00000065978.19	YBX1	33478	30912
ENSG00000164007.11	CLDN19	0	0
ENSG00000117385.16	P3H1	1979	1966
ENSG00000164008.17	C1orf50	160	145
ENSG00000283580.4	ENSG00000283580	0	0
ENSG00000228452.1	C1orf50-AS1	0	0
ENSG00000274386.6	TMEM269	7	4
ENSG00000177868.12	SVBP	144	127
ENSG00000164010.15	ERMAP	292	365
ENSG00000228192.10	ZNF691-DT	82	79
ENSG00000164011.18	ZNF691	426	406
ENSG00000233708.1	ENSG00000233708	0	0
ENSG00000237090.1	MKRN8P	0	0
ENSG00000225099.1	ATP6V1E1P1	10	9
ENSG00000288955.1	ENSG00000288955	5	5
ENSG00000117394.24	SLC2A1	7216	7275
ENSG00000284138.1	ATP6V0CP4	2	6
ENSG00000227533.7	SLC2A1-DT	6	2
ENSG00000283973.2	ENSG00000283973	0	0
ENSG00000207256.1	RNU6-880P	0	0
ENSG00000283136.1	U6	0	0
ENSG00000277513.1	ENSG00000277513	0	0
ENSG00000186973.11	FAM183A	1	0
ENSG00000117395.13	EBNA1BP2	2868	2590
ENSG00000284410.1	MIR6733	0	0
ENSG00000243710.8	CFAP57	34	58
ENSG00000199240.1	RNA5SP46	0	0
ENSG00000179178.11	TMEM125	0	0
ENSG00000253313.6	C1orf210	0	0
ENSG00000066056.14	TIE1	463	425
ENSG00000117400.18	MPL	6	3
ENSG00000287113.1	ENSG00000287113	0	2
ENSG00000234694.2	CDC20-DT	24	12
ENSG00000117399.14	CDC20	8741	8129
ENSG00000066322.15	ELOVL1	4200	3804
ENSG00000283836.1	MIR6734	0	0
ENSG00000288772.2	ENSG00000288772	3	3
ENSG00000159479.17	MED8	1176	1047
ENSG00000229431.1	MED8-AS1	33	22
ENSG00000198198.17	SZT2	3211	3018
ENSG00000229372.1	SZT2-AS1	0	0
ENSG00000274975.1	MIR6735	0	0
ENSG00000178922.18	HYI	0	0
ENSG00000229348.1	HYI-AS1	0	1
ENSG00000142949.17	PTPRF	142	135
ENSG00000066135.13	KDM4A	902	931
ENSG00000284989.1	ENSG00000284989	0	0
ENSG00000236200.7	KDM4A-AS1	52	67
ENSG00000126091.21	ST3GAL3	71	64
ENSG00000229444.1	ST3GAL3-AS1	0	0
ENSG00000283414.1	U6	0	0
ENSG00000233674.2	ENSG00000233674	0	0
ENSG00000283477.1	MIR6079	0	0
ENSG00000224751.2	SHMT1P1	0	2
ENSG00000117407.17	ARTN	9	13
ENSG00000237950.3	LINC02918	12	23
ENSG00000288573.3	ENSG00000288573	7	9
ENSG00000117408.11	IPO13	1641	1729
ENSG00000285649.1	ENSG00000285649	0	6
ENSG00000132768.14	DPH2	1124	1073
ENSG00000117410.14	ATP6V0B	2376	2144
ENSG00000117411.18	B4GALT2	707	601
ENSG00000159214.13	CCDC24	42	49
ENSG00000196517.13	SLC6A9	51	29
ENSG00000230615.8	ENSG00000230615	0	12
ENSG00000227163.2	ENSG00000227163	0	0
ENSG00000271647.1	KRT8P47	0	0
ENSG00000239560.3	RN7SL479P	0	0
ENSG00000171872.5	KLF17	0	0
ENSG00000233514.1	ENSG00000233514	1	0
ENSG00000283039.1	KLF18	0	0
ENSG00000226804.4	ENSG00000226804	0	0
ENSG00000200171.1	Y_RNA	0	0
ENSG00000238037.1	OOSP1P1	0	0
ENSG00000227994.1	ENSG00000227994	0	0
ENSG00000271329.1	ENSG00000271329	0	0
ENSG00000178028.14	DMAP1	2151	1967
ENSG00000117419.16	ERI3	1387	1250
ENSG00000233602.1	ERI3-IT1	1	10
ENSG00000199385.1	RNU6-369P	0	0
ENSG00000187147.18	RNF220	2465	2118
ENSG00000263381.1	MIR5584	0	0
ENSG00000126106.14	TMEM53	149	159
ENSG00000198520.12	ARMH1	60	59
ENSG00000199377.1	RNU5F-1	0	0
ENSG00000200169.1	RNU5D-1	0	0
ENSG00000142945.13	KIF2C	6258	5659
ENSG00000225721.5	ENSG00000225721	15	18
ENSG00000142937.12	RPS8	19631	16204
ENSG00000264294.1	SNORD55	0	0
ENSG00000200913.1	SNORD46	11	17
ENSG00000202031.1	SNORD38A	0	0
ENSG00000207421.1	SNORD38B	0	0
ENSG00000281859.1	SNORD38B	0	0
ENSG00000234093.3	RPS15AP11	0	0
ENSG00000142959.5	BEST4	32	12
ENSG00000173846.13	PLK3	550	517
ENSG00000188396.4	DYNLT4	1	11
ENSG00000290041.1	ENSG00000290041	2	3
ENSG00000222009.9	BTBD19	28	32
ENSG00000117425.14	PTCH2	18	4
ENSG00000202444.1	RNU5E-6P	0	0
ENSG00000226499.1	ENSG00000226499	1	0
ENSG00000070785.17	EIF2B3	843	671
ENSG00000253039.1	RNA5SP47	0	0
ENSG00000229815.1	CCNB1IP1P1	0	2
ENSG00000232369.1	PPIAP35	0	4
ENSG00000268949.1	MRPS17P1	0	0
ENSG00000126107.15	HECTD3	2490	2360
ENSG00000126088.14	UROD	2404	2015
ENSG00000162415.7	ZSWIM5	18	21
ENSG00000234315.1	OSTCP5	0	0
ENSG00000281912.1	LINC01144	19	18
ENSG00000186603.7	HPDL	312	271
ENSG00000132781.20	MUTYH	61	72
ENSG00000288208.1	ENSG00000288208	0	0
ENSG00000132773.12	TOE1	1247	1052
ENSG00000070759.17	TESK2	180	184
ENSG00000236872.1	PPIAP36	0	0
ENSG00000280670.3	CCDC163	175	178
ENSG00000132763.15	MMACHC	268	308
ENSG00000117450.15	PRDX1	14600	12680
ENSG00000234379.1	HMGB1P48	0	0
ENSG00000117448.14	AKR1A1	3310	2957
ENSG00000281133.1	ENSG00000281133	0	1
ENSG00000280836.1	ENSG00000280836	2	2
ENSG00000289407.1	ENSG00000289407	26	9
ENSG00000132780.17	NASP	12438	10816
ENSG00000281112.1	ENSG00000281112	0	0
ENSG00000281825.1	ENSG00000281825	0	0
ENSG00000159588.15	CCDC17	35	40
ENSG00000159592.11	GPBP1L1	4196	4294
ENSG00000225447.1	RPS15AP10	3	1
ENSG00000234329.1	RPL7AP16	16	13
ENSG00000159596.7	TMEM69	1021	974
ENSG00000197429.11	IPP	667	695
ENSG00000230896.1	ENSG00000230896	25	21
ENSG00000236111.5	RPL6P1	0	0
ENSG00000086015.23	MAST2	2551	2641
ENSG00000232467.2	TMA16P2	0	0
ENSG00000117461.15	PIK3R3	462	439
ENSG00000278139.1	P3R3URF-PIK3R3	0	0
ENSG00000226957.1	ENSG00000226957	0	3
ENSG00000233114.2	ENSG00000233114	0	0
ENSG00000227857.2	ENSG00000227857	2	4
ENSG00000117472.10	TSPAN1	0	0
ENSG00000250719.2	P3R3URF	0	0
ENSG00000085998.15	POMGNT1	1495	1617
ENSG00000171357.6	LURAP1	8	2
ENSG00000085999.13	RAD54L	2052	2007
ENSG00000132128.18	LRRC41	2543	2674
ENSG00000173660.12	UQCRH	3675	3019
ENSG00000117481.11	NSUN4	1151	1044
ENSG00000225779.1	ENSG00000225779	0	0
ENSG00000117480.16	FAAH	61	35
ENSG00000232022.10	FAAHP1	4	5
ENSG00000291138.1	ENSG00000291138	2	1
ENSG00000224863.3	LINC01398	0	0
ENSG00000197587.11	DMBX1	0	2
ENSG00000282881.3	TMEM275	0	0
ENSG00000269956.2	MKNK1-AS1	23	18
ENSG00000162456.10	KNCN	0	0
ENSG00000079277.22	MKNK1	1597	1530
ENSG00000142961.16	MOB3C	937	841
ENSG00000123472.13	ATPAF1	2440	2189
ENSG00000233647.2	NENFP1	4	2
ENSG00000186118.9	TEX38	6	3
ENSG00000228237.5	EFCAB14-AS1	0	0
ENSG00000159658.15	EFCAB14	5936	5803
ENSG00000236476.2	ENSG00000236476	0	0
ENSG00000142973.15	CYP4B1	0	0
ENSG00000290456.1	CYP4Z2P	0	0
ENSG00000154198.15	CYP4Z2P	0	0
ENSG00000238145.2	TUBAP8	0	0
ENSG00000187048.14	CYP4A11	0	0
ENSG00000259832.1	CYP4A26P	0	0
ENSG00000261196.1	CYP4A43P	0	0
ENSG00000261593.1	CYP4A27P	0	0
ENSG00000261290.1	CYP4A44P	0	0
ENSG00000186377.8	CYP4X1	0	0
ENSG00000186160.5	CYP4Z1	0	0
ENSG00000225154.2	TUBAP9	0	0
ENSG00000225506.2	CYP4A22-AS1	0	3
ENSG00000162365.13	CYP4A22	0	0
ENSG00000225514.1	MTND1P34	0	0
ENSG00000224805.2	LINC00853	1	0
ENSG00000290081.1	ENSG00000290081	0	0
ENSG00000162366.8	PDZK1IP1	2	0
ENSG00000162367.12	TAL1	0	0
ENSG00000226252.1	ENSG00000226252	0	0
ENSG00000123473.17	STIL	3556	3216
ENSG00000162368.15	CMPK1	5486	4903
ENSG00000225762.1	LINC01389	6	14
ENSG00000186790.6	FOXE3	0	0
ENSG00000237424.1	FOXD2-AS1	310	286
ENSG00000186564.6	FOXD2	22	6
ENSG00000271355.1	ENSG00000271355	0	0
ENSG00000229554.2	RPL21P24	0	0
ENSG00000227883.1	ATP6V0E1P4	0	0
ENSG00000227947.2	LINC01738	0	0
ENSG00000269113.4	TRABD2B	0	0
ENSG00000223814.1	ENSG00000223814	0	0
ENSG00000225028.1	ENSG00000225028	0	0
ENSG00000226133.6	LINC02794	0	0
ENSG00000231413.1	ENSG00000231413	0	0
ENSG00000237180.1	CYP46A4P	0	0
ENSG00000290466.1	ENSG00000290466	0	0
ENSG00000279096.2	ENSG00000279096	0	0
ENSG00000242267.7	SKINT1L	0	0
ENSG00000291246.1	ENSG00000291246	0	0
ENSG00000223720.2	ENSG00000223720	0	0
ENSG00000117834.13	SLC5A9	3	8
ENSG00000272491.1	ENSG00000272491	0	1
ENSG00000279214.1	ENSG00000279214	0	0
ENSG00000132122.12	SPATA6	34	12
ENSG00000224986.2	PPP1R8P1	0	0
ENSG00000206700.1	RNU6-723P	0	0
ENSG00000235105.1	ENSG00000235105	42	20
ENSG00000223175.1	RNU4-61P	0	0
ENSG00000232514.1	ENSG00000232514	0	0
ENSG00000186094.18	AGBL4	0	2
ENSG00000287661.1	ENSG00000287661	0	0
ENSG00000162373.13	BEND5	7	6
ENSG00000286597.1	ENSG00000286597	0	0
ENSG00000229846.2	ENSG00000229846	0	0
ENSG00000230114.1	AGBL4-AS1	0	0
ENSG00000225623.1	AGBL4-IT1	0	0
ENSG00000237478.2	ENSG00000237478	0	0
ENSG00000215887.5	ZNF859P	0	0
ENSG00000279324.1	ENSG00000279324	0	0
ENSG00000233595.2	MTND2P29	0	0
ENSG00000162374.18	ELAVL4	2	0
ENSG00000230828.1	ENSG00000230828	0	0
ENSG00000237337.1	ELAVL4-AS1	0	0
ENSG00000233407.1	ENSG00000233407	0	0
ENSG00000284696.2	LINC02808	0	0
ENSG00000284645.1	ENSG00000284645	0	0
ENSG00000234080.3	ENSG00000234080	0	0
ENSG00000229316.1	HMGB1P45	0	0
ENSG00000225671.2	FCF1P6	2	0
ENSG00000142700.12	DMRTA2	0	0
ENSG00000284700.2	ENSG00000284700	0	0
ENSG00000185104.21	FAF1	2141	1963
ENSG00000225767.1	FAF1-AS1	0	10
ENSG00000207194.1	RNU6-1026P	0	0
ENSG00000230585.2	PHB1P12	1	7
ENSG00000237130.1	MRPS6P2	0	0
ENSG00000123080.12	CDKN2C	2752	2284
ENSG00000290102.1	ENSG00000290102	0	0
ENSG00000265538.1	MIR4421	0	0
ENSG00000275816.1	MIR6500	0	0
ENSG00000204006.11	C1orf185	0	0
ENSG00000200262.1	Y_RNA	0	0
ENSG00000213478.2	CFL1P2	0	0
ENSG00000203356.2	LINC01562	0	1
ENSG00000123091.5	RNF11	1313	1323
ENSG00000233406.5	ENSG00000233406	1	2
ENSG00000236434.2	ENSG00000236434	1	0
ENSG00000085831.16	TTC39A	2	2
ENSG00000261664.5	TTC39A-AS1	0	0
ENSG00000085832.18	EPS15	4407	3655
ENSG00000232027.2	ENSG00000232027	6	1
ENSG00000206595.1	RNU6-877P	0	0
ENSG00000238140.1	ENSG00000238140	1	0
ENSG00000227070.2	EPS15-AS1	10	9
ENSG00000252032.1	RNU6-1281P	0	0
ENSG00000227742.2	CALR4P	0	0
ENSG00000117859.19	OSBPL9	2503	2345
ENSG00000236973.2	GAPDHP51	0	0
ENSG00000232846.1	SLC25A6P3	0	0
ENSG00000212624.1	ENSG00000212624	0	0
ENSG00000078618.23	NRDC	6678	6098
ENSG00000266993.3	ENSG00000266993	43	52
ENSG00000272175.1	ENSG00000272175	4	0
ENSG00000283899.1	MIR761	0	0
ENSG00000230604.2	TSEN15P2	0	0
ENSG00000169213.7	RAB3B	13	18
ENSG00000200839.1	RNA5SP48	0	0
ENSG00000229032.1	ENSG00000229032	0	0
ENSG00000264613.2	RN7SL290P	0	0
ENSG00000117862.13	TXNDC12	316	276
ENSG00000285839.1	ENSG00000285839	0	0
ENSG00000198841.4	KTI12	125	133
ENSG00000223390.1	ENSG00000223390	2	9
ENSG00000228369.2	TXNDC12-AS1	0	4
ENSG00000134717.18	BTF3L4	1237	1129
ENSG00000157077.16	ZFYVE9	27	35
ENSG00000241745.3	RN7SL788P	0	0
ENSG00000228407.2	ENSG00000228407	1	0
ENSG00000223429.1	ENSG00000223429	0	0
ENSG00000224255.2	PDCL3P6	0	0
ENSG00000236004.2	ENSG00000236004	0	0
ENSG00000237663.2	DNAJC19P7	0	0
ENSG00000213735.2	ANAPC10P1	0	0
ENSG00000154222.15	CC2D1B	2363	2276
ENSG00000272100.1	ENSG00000272100	2	4
ENSG00000287078.1	ENSG00000287078	5	0
ENSG00000224680.4	PLA2G12AP1	7	4
ENSG00000085840.13	ORC1	3549	3381
ENSG00000134748.13	PRPF38A	4035	3735
ENSG00000134744.14	TUT4	2209	1907
ENSG00000272371.1	ENSG00000272371	0	0
ENSG00000236290.1	EEF1GP7	0	0
ENSG00000116157.6	GPX7	790	802
ENSG00000182183.15	SHISAL2A	38	31
ENSG00000162377.6	COA7	925	839
ENSG00000233664.1	NDUFS5P3	0	0
ENSG00000239640.3	RN7SL62P	0	0
ENSG00000162378.13	ZYG11B	870	796
ENSG00000252018.1	RNU2-30P	0	0
ENSG00000228929.1	RPS13P2	25	36
ENSG00000206627.1	RNU6-969P	0	3
ENSG00000203995.10	ZYG11A	20	43
ENSG00000242391.2	ENSG00000242391	0	0
ENSG00000121310.17	ECHDC2	954	872
ENSG00000230953.2	ENSG00000230953	27	41
ENSG00000231866.2	ENSG00000231866	0	0
ENSG00000116171.19	SCP2	3040	2548
ENSG00000264834.1	ENSG00000264834	0	0
ENSG00000266188.1	ENSG00000266188	0	0
ENSG00000265815.1	ENSG00000265815	0	0
ENSG00000237279.2	H3P2	0	0
ENSG00000236360.2	RRAS2P1	0	0
ENSG00000226147.1	TUBBP10	0	0
ENSG00000174348.14	PODN	1	0
ENSG00000232993.1	ENSG00000232993	0	0
ENSG00000227644.2	HIGD1AP11	0	0
ENSG00000162383.13	SLC1A7	0	0
ENSG00000235563.1	ENSG00000235563	0	0
ENSG00000277397.1	ENSG00000277397	0	0
ENSG00000157184.7	CPT2	552	505
ENSG00000236723.2	ENSG00000236723	1	0
ENSG00000162384.14	CZIB	1056	1028
ENSG00000259818.1	CZIB-DT	0	0
ENSG00000162385.11	MAGOH	1114	954
ENSG00000226754.3	MAGOH-DT	12	10
ENSG00000157193.18	LRP8	2976	3069
ENSG00000234578.1	ENSG00000234578	0	0
ENSG00000228838.1	ENSG00000228838	6	9
ENSG00000232762.1	ENSG00000232762	12	14
ENSG00000225675.2	LRP8-DT	36	38
ENSG00000285954.1	ENSG00000285954	13	0
ENSG00000226938.1	ENSG00000226938	0	0
ENSG00000230138.2	LINC02812	8	7
ENSG00000236253.7	SLC25A3P1	0	2
ENSG00000288527.1	ENSG00000288527	0	0
ENSG00000143006.7	DMRTB1	0	0
ENSG00000174332.6	GLIS1	2	0
ENSG00000239007.1	RNU7-95P	0	0
ENSG00000058804.12	NDC1	3149	2938
ENSG00000201003.1	ENSG00000201003	1	3
ENSG00000229687.2	ENSG00000229687	0	0
ENSG00000058799.15	YIPF1	1171	1081
ENSG00000211452.12	DIO1	7	6
ENSG00000081870.12	HSPB11	1567	1446
ENSG00000116212.15	LRRC42	1389	1218
ENSG00000219102.3	HNRNPA3P12	6	4
ENSG00000203985.11	LDLRAD1	0	0
ENSG00000116209.12	TMEM59	3668	3278
ENSG00000280378.1	ENSG00000280378	16	4
ENSG00000116205.14	TCEANC2	1386	1354
ENSG00000283749.1	MIR4781	0	0
ENSG00000225183.1	ENSG00000225183	1	0
ENSG00000279049.1	ENSG00000279049	0	0
ENSG00000256407.2	ENSG00000256407	0	0
ENSG00000157211.12	CDCP2	0	0
ENSG00000280425.2	ENSG00000280425	0	0
ENSG00000215883.11	CYB5RL	795	806
ENSG00000116221.15	MRPL37	5616	5263
ENSG00000157216.17	SSBP3	2568	2636
ENSG00000198711.5	SSBP3-AS1	39	52
ENSG00000225632.2	ENSG00000225632	89	85
ENSG00000232245.1	ENSG00000232245	0	0
ENSG00000287582.1	ENSG00000287582	0	0
ENSG00000235741.1	LINC02784	0	0
ENSG00000237173.1	ENSG00000237173	0	0
ENSG00000227453.1	HNRNPA1P63	0	0
ENSG00000162390.18	ACOT11	63	80
ENSG00000162391.12	FAM151A	5	0
ENSG00000230728.1	ENSG00000230728	0	0
ENSG00000184313.20	MROH7	0	0
ENSG00000271723.5	MROH7-TTC4	0	0
ENSG00000243725.7	TTC4	22	34
ENSG00000162396.6	PARS2	276	280
ENSG00000006555.11	TTC22	776	724
ENSG00000237453.1	ENSG00000237453	7	21
ENSG00000162398.12	LEXM	34	57
ENSG00000116133.13	DHCR24	7950	7599
ENSG00000287724.1	ENSG00000287724	1	0
ENSG00000242396.2	ENSG00000242396	0	0
ENSG00000233203.6	DHCR24-DT	0	0
ENSG00000284601.1	ENSG00000284601	0	0
ENSG00000143001.5	TMEM61	0	0
ENSG00000233271.1	ENSG00000233271	0	0
ENSG00000162399.9	BSND	0	1
ENSG00000169174.11	PCSK9	2	2
ENSG00000162402.15	USP24	4744	4096
ENSG00000231090.2	MIR4422HG	0	0
ENSG00000231095.1	GYG1P3	2	0
ENSG00000265822.1	MIR4422	0	0
ENSG00000234810.4	ENSG00000234810	0	0
ENSG00000231900.3	GOT2P1	0	0
ENSG00000232198.2	MTCO2P34	0	0
ENSG00000199831.1	RN7SKP291	0	0
ENSG00000252162.1	RNU6-830P	0	0
ENSG00000272051.1	Y_RNA	0	0
ENSG00000233079.3	LINC01755	0	0
ENSG00000230250.3	LINC01753	0	0
ENSG00000227104.3	PIGQP1	0	0
ENSG00000235612.1	ENSG00000235612	0	0
ENSG00000260971.4	ENSG00000260971	0	0
ENSG00000284686.1	ENSG00000284686	0	0
ENSG00000229871.1	RPSAP20	0	0
ENSG00000223956.5	LINC01767	0	0
ENSG00000162407.9	PLPP3	1	2
ENSG00000236776.1	RPL21P23	0	0
ENSG00000224980.1	RPL23AP85	0	0
ENSG00000225475.1	ENSG00000225475	0	0
ENSG00000162409.12	PRKAA2	6	1
ENSG00000187889.13	FYB2	0	0
ENSG00000229913.1	ENSG00000229913	0	0
ENSG00000157131.12	C8A	0	0
ENSG00000021852.14	C8B	0	0
ENSG00000236341.1	ENSG00000236341	0	0
ENSG00000173406.16	DAB1	2	17
ENSG00000227935.1	ENSG00000227935	0	0
ENSG00000236888.1	RPS20P5	0	0
ENSG00000226759.8	DAB1-AS1	0	0
ENSG00000290536.1	ENSG00000290536	0	0
ENSG00000229887.5	HNRNPA1P6	0	0
ENSG00000223416.3	RPS26P15	3	3
ENSG00000235038.1	ENSG00000235038	0	0
ENSG00000230546.1	ENSG00000230546	0	0
ENSG00000233216.1	ENSG00000233216	0	0
ENSG00000162600.12	OMA1	661	551
ENSG00000286918.1	ENSG00000286918	12	12
ENSG00000270209.1	ENSG00000270209	0	0
ENSG00000264128.2	RN7SL713P	0	0
ENSG00000184292.7	TACSTD2	0	0
ENSG00000185839.3	ENSG00000185839	168	138
ENSG00000162601.12	MYSM1	2710	2368
ENSG00000283445.1	ENSG00000283445	8	11
ENSG00000177606.8	JUN	2196	2056
ENSG00000290013.1	ENSG00000290013	1	0
ENSG00000234807.8	LINC01135	30	28
ENSG00000272226.1	ENSG00000272226	3	4
ENSG00000231740.1	ENSG00000231740	0	0
ENSG00000232453.7	LINC02777	35	15
ENSG00000237352.6	LINC01358	115	99
ENSG00000228121.1	PHB1P3	0	0
ENSG00000241042.1	ENSG00000241042	0	0
ENSG00000235215.2	ENSG00000235215	5	8
ENSG00000224609.8	FGGY-DT	17	4
ENSG00000270457.1	ENSG00000270457	0	0
ENSG00000172456.18	FGGY	431	357
ENSG00000266150.1	MIR4711	0	0
ENSG00000226883.1	ENSG00000226883	0	0
ENSG00000134709.13	HOOK1	34	22
ENSG00000134716.11	CYP2J2	60	80
ENSG00000265535.2	RN7SL475P	0	0
ENSG00000162598.13	C1orf87	0	0
ENSG00000229332.2	PGBD4P8	0	0
ENSG00000238242.2	LINC02778	0	0
ENSG00000226476.7	LINC01748	0	0
ENSG00000231252.4	ENSG00000231252	0	0
ENSG00000162599.18	NFIA	64	66
ENSG00000237928.6	NFIA-AS2	0	0
ENSG00000237853.6	NFIA-AS1	0	0
ENSG00000284808.1	ENSG00000284808	0	0
ENSG00000287224.1	ENSG00000287224	0	0
ENSG00000223920.2	ENSG00000223920	0	0
ENSG00000162604.12	TM2D1	478	430
ENSG00000271200.1	PATJ-DT	3	0
ENSG00000132849.22	PATJ	468	534
ENSG00000200575.1	RNU6-414P	0	0
ENSG00000212360.1	RNU6-1177P	0	0
ENSG00000236646.1	LAMTOR5P1	0	0
ENSG00000242860.3	RN7SL180P	0	0
ENSG00000263908.1	MIR3116-1	0	0
ENSG00000283690.1	MIR3116-2	0	0
ENSG00000234204.1	PIGPP2	0	0
ENSG00000234088.1	RPS15AP7	0	0
ENSG00000240563.2	L1TD1	0	0
ENSG00000237227.1	ENSG00000237227	0	0
ENSG00000200174.1	Y_RNA	0	0
ENSG00000132854.19	KANK4	4	0
ENSG00000201153.1	RNU6-371P	0	0
ENSG00000162607.13	USP1	5649	4675
ENSG00000116641.18	DOCK7	581	526
ENSG00000270549.1	ENSG00000270549	0	0
ENSG00000132855.5	ANGPTL3	0	0
ENSG00000278967.1	ENSG00000278967	4	0
ENSG00000213703.2	ENSG00000213703	2	0
ENSG00000235545.1	DOCK7-DT	1	0
ENSG00000125703.15	ATG4C	408	329
ENSG00000234318.1	ENSG00000234318	0	0
ENSG00000237163.1	ENSG00000237163	0	0
ENSG00000229537.7	LINC01739	0	0
ENSG00000286455.1	ENSG00000286455	0	0
ENSG00000227485.1	ENSG00000227485	0	0
ENSG00000229225.1	ENSG00000229225	0	0
ENSG00000203605.3	ENSG00000203605	0	0
ENSG00000224209.8	LINC00466	0	0
ENSG00000252259.1	RNA5SP49	0	0
ENSG00000228734.2	ENSG00000228734	0	0
ENSG00000223683.1	RPSAP65	0	0
ENSG00000230798.7	FOXD3-AS1	0	0
ENSG00000187140.6	FOXD3	0	0
ENSG00000275836.1	MIR6068	0	0
ENSG00000252784.1	Y_RNA	0	0
ENSG00000236674.1	ENSG00000236674	0	0
ENSG00000088035.18	ALG6	975	915
ENSG00000142856.17	ITGB3BP	1204	962
ENSG00000286429.1	ENSG00000286429	0	0
ENSG00000203965.13	EFCAB7	265	263
ENSG00000264271.2	RN7SL488P	0	0
ENSG00000251720.1	RNU7-123P	2	2
ENSG00000116652.6	DLEU2L	36	47
ENSG00000276884.1	ENSG00000276884	0	0
ENSG00000278287.1	ENSG00000278287	0	0
ENSG00000277565.1	ENSG00000277565	0	0
ENSG00000275823.1	ENSG00000275823	0	0
ENSG00000277689.1	ENSG00000277689	0	0
ENSG00000274199.1	ENSG00000274199	0	0
ENSG00000079739.17	PGM1	1636	1469
ENSG00000244256.3	RN7SL130P	0	3
ENSG00000185483.13	ROR1	0	6
ENSG00000177452.7	ENSG00000177452	0	0
ENSG00000228056.3	CFL1P3	0	0
ENSG00000207190.1	RNU6-809P	0	0
ENSG00000200508.1	Y_RNA	0	0
ENSG00000223949.8	ROR1-AS1	0	0
ENSG00000284928.1	ENSG00000284928	0	0
ENSG00000177414.14	UBE2U	0	0
ENSG00000238653.1	RNU7-62P	0	0
ENSG00000158966.16	CACHD1	2	4
ENSG00000264470.1	MIR4794	0	0
ENSG00000162437.15	RAVER2	51	71
ENSG00000162434.14	JAK1	18575	16599
ENSG00000234784.2	ENSG00000234784	0	0
ENSG00000233877.2	ENSG00000233877	0	0
ENSG00000226891.9	LINC01359	1	1
ENSG00000185031.6	SLC2A3P2	0	4
ENSG00000272506.1	ENSG00000272506	0	0
ENSG00000212257.1	RNU6-1176P	0	0
ENSG00000265996.1	MIR3671	1	0
ENSG00000199135.1	MIR101-1	0	0
ENSG00000288804.1	ENSG00000288804	2	2
ENSG00000235804.2	ENSG00000235804	0	0
ENSG00000234496.2	MRPS21P1	0	0
ENSG00000162433.15	AK4	485	479
ENSG00000231622.1	RPS29P7	0	0
ENSG00000116675.16	DNAJC6	297	312
ENSG00000229294.1	ENSG00000229294	0	0
ENSG00000234144.1	COX6CP13	0	0
ENSG00000290094.1	ENSG00000290094	0	0
ENSG00000222624.1	RNU2-15P	0	0
ENSG00000213625.9	LEPROT	978	927
ENSG00000116678.20	LEPR	147	127
ENSG00000237852.1	ENSG00000237852	0	1
ENSG00000224570.1	ENSG00000224570	0	0
ENSG00000285079.1	ENSG00000285079	0	0
ENSG00000239319.3	RN7SL854P	0	0
ENSG00000184588.18	PDE4B	1684	1508
ENSG00000227466.1	PDE4B-AS1	0	0
ENSG00000223152.1	RNU4-88P	0	0
ENSG00000118473.23	SGIP1	13	6
ENSG00000264720.3	MIR3117	0	0
ENSG00000248458.2	ENSG00000248458	0	0
ENSG00000152760.10	DYNLT5	0	0
ENSG00000172410.5	INSL5	0	0
ENSG00000152763.17	DNAI4	16	13
ENSG00000231080.1	ENSG00000231080	0	0
ENSG00000198160.15	MIER1	2556	2180
ENSG00000289394.1	ENSG00000289394	3	14
ENSG00000116704.8	SLC35D1	2222	2086
ENSG00000203963.12	C1orf141	0	0
ENSG00000252433.1	ENSG00000252433	0	0
ENSG00000275678.1	ENSG00000275678	2	0
ENSG00000162594.17	IL23R	102	72
ENSG00000253074.1	RNU6-586P	0	0
ENSG00000252116.1	RNU4ATAC4P	0	0
ENSG00000228523.1	DNAJB6P4	0	0
ENSG00000081985.14	IL12RB2	3374	3365
ENSG00000142864.15	SERBP1	17797	16002
ENSG00000223263.1	RNU6-387P	0	5
ENSG00000235200.5	LINC01702	0	0
[truncated: 60,706 more rows]
